# Supplementary material for: Anaerobic peroxisomes in Entamoeba histolytica metabolize myo-inositol
Source: PLoS Pathog. 2021 Nov 15;17(11):e1010041. doi: 10.1371/journal.ppat.1010041 (PMC8629394; doi:10.1371/journal.ppat.1010041)
Supplement: S1 Table — (XLSX) [file ppat.1010041.s009.xlsx]

## Sheet: List1
Table S1. Accession numbers of identified PEXs in Entamoeba species
Gene	E. histolytica	E. dispar	E. nutalli	E. moshkovskii	E. invadens
Pex5	EHI_179030	EDI_135150	ENU1_126160	EMO_019880	-
Pex14	EHI_078240	EDI_269520A	JH927113	EMO_059340	-
Pex14	EHI_194840	-	-	-	-
Pex16	EHI_024620	EDI_342190	ENU1_013980	EMO_008010	-
Pex19	EHI_198710	EDI_292880	ENU1_194420	EMO_055370	EIN_453200
Pex1	EHI_004190	EDI_339960	ENU1_191040	EMO_061170	-
Pex6	EHI_010640	EDI_348310A	ENU1_176690	EMO_038600	-
