# Supplementary material for: Anaerobic peroxisomes in Entamoeba histolytica metabolize myo-inositol
Source: PLoS Pathog. 2021 Nov 15;17(11):e1010041. doi: 10.1371/journal.ppat.1010041 (PMC8629394; doi:10.1371/journal.ppat.1010041)
Supplement: S2 Table — (XLSX) [file ppat.1010041.s010.xlsx]

## Sheet: List1
Table S2. Protein sequence identity (%) of selected PEXs in Entamoeba species, Mastigamoeba balamuthi and humans.
	EhPex1	EdPex1	EnPex1	EmPex1	HsPex1	MbPex1
EhPex1		85.133	96.494	51.685	11.278	13.466
EdPex1	85.133		87.085	50.491	10.894	13.099
EnPex1	96.494	87.085		53.69	15.926	15.638
EmPex1	51.685	50.491	53.69		12.782	12.998
HsPex1	11.278	10.894	15.926	12.782		25.093
MbPex1	13.466	13.099	15.638	12.998	25.093
	EhPex5	EdPex5	EnPex5	EmPex5	HsPex5	MbPEx5
EhPex5		88.740	95.985	57.955	13.323	12.045
EdPex5	88.740		88.168	57.089	12.672	11.625
EnPex5	95.985	88.168		58.333	13.303	12.045
EmPex5	57.955	57.089	58.333		14.024	12.849
HsPex5	13.323	12.672	13.303	14.024		27.923
MbPEx5	12.045	11.625	12.045	12.849	27.923
	EhPex6	EdPex6	EnPex6	EmPex6	HsPex6	MbPex6
EhPex6		92.037	97.550	61.832	16.310	16.034
EdPex6	92.037		91.884	61.221	16.106	16.456
EnPex6	97.550	91.884		61.374	16.514	16.245
EmPex6	61.832	61.221	61.374		16.583	16.528
HsPex6	16.310	16.106	16.514	16.583		34.615
MbPex6	16.034	16.456	16.245	16.528	34.615
	EhPex11	EdPex11	EnPex11	EmPex11	HsPex11A	HsPex11B	MbPex11A	MbPex11B
EhPex11		92.857	98.469	78.571	14.694	13.672	23.661	13.876
EdPex11	92.857		92.857	78.571	15.102	13.672	24.107	14.833
EnPex11	98.469	92.857		78.061	14.694	13.672	22.768	14.354
EmPex11	78.571	78.571	78.061		14.694	12.891	24.107	15.311
HsPex11A	14.694	15.102	14.694	14.694		39.382	15.041	11.983
HsPex11B	13.672	13.672	13.672	12.891	39.382		16.732	10.196
MbPex11A	23.661	24.107	22.768	24.107	15.041	16.732		12.785
MbPex11B	13.876	14.833	14.354	15.311	11.983	10.196	12.785
	EhPex14-1	EhPex14-2	EdPex14	EnPex14	EmPex14	HsPex14	MbPex14
EhPex14-1		99.145	75.214	95.726	40.678	8.857	11.696
EhPex14-2	99.145		76.068	94.872	39.831	8.571	11.111
EdPex14	75.214	76.068		78.632	39.831	8.000	8.772
EnPex14	95.726	94.872	78.632		39.831	8.571	11.696
EmPex14	40.678	39.831	39.831	39.831		8.223	13.171
HsPex14	8.857	8.571	8.000	8.571	8.223		13.59
MbPex14	11.696	11.111	8.772	11.696	13.171	13.59
	EhPex16	EdPex16	EnPex16	EmPex16	HsPex16	MbPex16
EhPex16		87.045	96.032	71.648	11.944	9.737
EdPex16	87.045		87.045	75.709	12.500	10.714
EnPex16	96.032	87.045		71.264	11.111	9.474
EmPex16	71.648	75.709	71.264		13.687	10.847
HsPex16	11.944	12.500	11.111	13.687		26.203
MbPex16	9.737	10.714	9.474	10.847	26.203
	EhPex19	EdPex19	EnPex19	EmPex19	EiPex19	HsPex19	MbPex19
EhPex19		90.000	97.692	69.231	26.154	23.780	21.088
EdPex19	90.000		88.811	72.903	24.503	20.238	18.519
EnPex19	97.692	88.811		68.531	26.619	23.164	21.875
EmPex19	69.231	72.903	68.531		26.490	17.857	16.204
EiPex19	26.154	24.503	26.619	26.490		7.721	11.556
HsPex19	23.780	20.238	23.164	17.857	7.721		19.417
MbPex19	21.088	18.519	21.875	16.204	11.556	19.417
Eh, Entamoeba histolytica; Ed, Entamoeba dispar; En, Entamoeba nuttalli; Em, Entamoeba moshkovskii; Ei, Entamoeba invadens; Hs, Homo sapiens; Mb, Mastigamoeba balamuthi
