# Supplementary material for: Anaerobic peroxisomes in Entamoeba histolytica metabolize myo-inositol
Source: PLoS Pathog. 2021 Nov 15;17(11):e1010041. doi: 10.1371/journal.ppat.1010041 (PMC8629394; doi:10.1371/journal.ppat.1010041)
Supplement: S6 Table — (XLSX) [file ppat.1010041.s014.xlsx]

## Sheet: List1
		Table S6. Proteins identified in peroxisomal fractions of E. histolytica by mass spectrometry
Cumulative Score	AVG Score	SD	AVG score Tween	AVG Score NO Tween	No Tween:Tween ratio	Accession number	Annotation	Mitoproteome	HHPred Best Hit	HHPred name	COG cat	Note	GeneBank?	Mb-genome (E-10)	Mb-Peroxisome
(0;1300)	(0;100)	(0;100)	(0;100)	(0;100)			(amoebadb.org)	Mi-Ichi et al., 2009
								(Y;N)
1078.68223833379	82.9755567949071	14.4212262879289	83.1316171430025	82.1172248803827	0.987797756166889	EHI_194840	Pex14	N	Pex14_N	Peroxisomal membrane anchor protein (Pex14p) conserved region	0	peroxisome	0	NO	NO
621.955959128465	62.1955959128465	31.3564990463695	65.4446015193244	32.9545454545454	0.503548721964709	EHI_170000	hypothetical protein	N	NAD_binding_6	Ferric reductase NAD binding domain	0	0	0	NO	NO
529.094887180668	75.5849838829525	10.8379816632007	75.5849838829525	-	Tween only	EHI_049680	hypothetical protein	N	HEAT_2	HEAT repeats	O	0	0	YES	NO
505.012435337939	63.1265544172424	31.3012060400535	63.1265544172424	-	Tween only	EHI_194540	pore-forming peptide ameobapore B precursor, putative	N	SapB_2	Saposin-like type B, region 2	-	-	-	NO	NO
498.686503026996	71.2409290038565	26.5097583428411	72.5083565651054	63.6363636363635	0.877641787112143	EHI_165790	hypothetical protein	N	DUF1409	Protein of unknown function (DUF1408) Protein of unknown function (DUF1409)	0	0	0	NO	NO
476.932475603112	68.1332108004446	25.7349815801784	73.8069277520339	34.0909090909091	0.461893078728909	EHI_125740	oxidoreductase, putative	Y	GFO_IDH_MocA	Oxidoreductase family, NAD-binding Rossmann fold	S	0	0	YES	m51a1_g7332
474.190283541522	67.7414690773603	26.9678784556513	76.9483805902538	12.5	0.162446563580874	EHI_077270	S1 RNA binding domain-containing protein	N	Suf	Suppressor of forked protein (Suf)	A	0	0	YES	NO
449.020921432191	49.8912134924657	28.7822763863535	51.5223520211291	36.842105263158	0.71507033002005	EHI_050940	2,3-bisphosphoglycerate-independent phosphoglycerate mutase, putative	N	iPGM_N	BPG-independent PGAM N-terminus (iPGM_N)	G	0	0	YES	NO
429.555264273646	85.9110528547292	9.81230634552931	85.9110528547292	-	Tween only	EHI_027700	molybdenum cofactor sulfurase, putative	N	Aminotran_5	Aminotransferase class-V	-	-	-	YES	NO
398.616361500612	79.7232723001223	12.4063301272606	79.7232723001223	-	Tween only	EHI_114440	hypothetical protein	N	EF-hand_4	Cytoskeletal-regulatory complex EF hand	-	-	-	NO	NO
395.031385578626	79.0062771157252	11.1247293438907	79.0062771157252	-	Tween only	EHI_078220	hypothetical protein	N	Bac_surface_Ag	Surface antigen	-	-	-	NO	NO
394.616105138936	78.9232210277871	25.1957231420551	78.9232210277871	-	Tween only	EHI_135470	adenylate kinase	N	ADK	Adenylate kinase	F	0	0	YES	NO
393.074007003244	56.1534295718919	23.3844191818328	58.4947906408914	42.1052631578948	0.719812186633602	EHI_092640	seryl-tRNA synthetase, putative	N	tRNA-synt_2b	tRNA synthetase class II core domain (G, H, P, S and T) This Prosite entry contains all class II enzymes. seryl tRNA synthetase structure	J	0	0	YES	NO
390.743371773353	65.1238952955588	27.657082460955	64.7395834455796	67.0454545454544	1.03561763881	EHI_103470	Pex11	Y	PEX11	Peroxisomal biogenesis factor 11 (PEX11)	0	0	XP_652417	NO	NO
388.211019339707	97.0527548349269	2.03439853554885	97.0527548349269	-	Tween only	EHI_167090	hypothetical protein	N	Claudin_2	PMP-22/EMP/MP20/Claudin tight junction	0	0	0	NO	NO
386.828244871311	64.4713741452184	13.3762085816295	64.4713741452184	-	Tween only	EHI_185450	hypothetical protein	N	TMEMspv1-c74-12	Plectrovirus spv1-c74 ORF 12 transmembrane protein	-	-	-	NO	NO
386.599017655663	64.4331696092772	28.2291263243692	64.4331696092772	-	Tween only	EHI_200220	proteasome regulatory subunit, putative	N	CSN8_PSD8_EIF3K	CSN8/PSMD8/EIF3K family	-	-	-	NO	NO
380.355480584337	76.0710961168673	13.8610993006363	76.0710961168673	-	Tween only	EHI_044200	hypothetical protein	N	GRAM	GRAM domain	0	0	0	NO	NO
380.292695047073	95.0731737617684	4.60471484768389	95.0731737617684	-	Tween only	EHI_130660	microtubule associated protein, putative	Y	Atg8	Autophagy protein Atg8 ubiquitin like	-	-	-	NO	NO
380.28683332502	63.3811388875033	24.3786727623839	63.3811388875033	-	Tween only	EHI_038870	Rho guanine nucleotide exchange factor, putative	N	RhoGEF	RhoGEF domain	T	0	0	YES	m51a1_g7782
379.315903795988	75.8631807591976	33.897258672378	75.8631807591976	-	Tween only	EHI_027800	galactose binding lectin 35 kDa subunit, putative	N	Mcp5_PH	Meiotic cell cortex C-terminal pleckstrin homology	-	-	-	NO	NO
377.584327046415	94.3960817616039	2.03752972565635	94.3960817616039	-	Tween only	EHI_009570	gelsolin repeat protein, putative	N	Gelsolin	Gelsolin repeat	-	-	-	YES	NO
368.259986678538	52.6085695255054	23.3846203766274	52.6085695255054	-	Tween only	EHI_198930	Actin, putative	N	Actin	Actin	Z	0	0	YES	NO
367.910832337062	91.9777080842654	8.52632030025948	96.8793683547781	77.2727272727272	0.797617992199844	EHI_180300	DnaJ domain containing protein	N	DnaJ	DnaJ domain	-	-	-	YES	NO
367.884354110137	91.9710885275343	3.42545251968779	91.9710885275343	-	Tween only	EHI_067540	hypothetical protein	N	TolA_bind_tri	TolA binding protein trimerisation	-	-	-	NO	NO
367.315907649148	73.4631815298296	23.9636193305086	73.4631815298296	-	Tween only	EHI_007480	villin, putative	N	VHP	Villin headpiece domain	-	-	-	YES	NO
364.165698062717	72.8331396125435	27.5548950987684	72.8331396125435	-	Tween only	EHI_170120	hypothetical protein	Y	YSIRK_signal	YSIRK type signal peptide	0	0	XP_655978	NO	NO
358.236456824569	51.1766366892242	24.0588392848875	51.1766366892242	-	Tween only	EHI_023110	NADP-dependent alcohol dehydrogenase	N	ADH_N	Alcohol dehydrogenase GroES-like domain	-	-	-	YES	NO
357.953461558284	89.4883653895711	6.52218979439389	89.4883653895711	-	Tween only	EHI_119560	hypothetical protein, conserved	N	DER1	Der1-like family	J	0	0	YES	NO
356.59759764535	59.4329329408917	18.9875539067414	61.31951952907	50.0000000000001	0.815401040060276	EHI_154330	hypothetical protein	N	CH	Calponin homology (CH) domain	Z	0	0	YES	NO
355.696313670498	39.5218126300554	23.8672025868547	39.5218126300554	-	Tween only	EHI_125950	alcohol dehydrogenase, putative	N	Fe-ADH	Iron-containing alcohol dehydrogenase	C	0	0	YES	NO
354.167067883252	70.8334135766505	18.094563678957	70.8334135766505	-	Tween only	EHI_008800	ser/thr protein phosphatase family protein	N	Metallophos_3	Metallophosphoesterase, calcineurin superfamily	-	-	-	NO	NO
354.148921820768	59.0248203034614	30.176430759467	59.0248203034614	-	Tween only	EHI_185280	phosphoglucomutase/phosphomannomutase family protein	N	PGM_PMM_I	Phosphoglucomutase/phosphomannomutase, alpha/beta/alpha domain I	-	-	-	YES	NO
353.235791333756	44.1544739167195	18.9845760868909	44.1544739167195	-	Tween only	EHI_159160	iron-containing superoxide dismutase	N	Sod_Fe_C	Iron/manganese superoxide dismutases, C-terminal domain Note: SCOP classifies the two domains separately.	P	0	0	NO	NO
351.485310346722	70.2970620693444	23.0719936269179	70.2970620693444	-	Tween only	EHI_088090	coatomer alpha subunit, putative	N	Coatomer_WDAD	Coatomer WD associated region	-	-	-	YES	NO
350.632109773863	87.6580274434658	12.6530062807479	87.6580274434658	-	Tween only	EHI_093930	Guanylate-binding protein, putative	N	GBP	Guanylate-binding protein, N-terminal domain	K	0	0	YES	NO
350.374029225921	58.3956715376534	24.4095367932269	58.3956715376534	-	Tween only	EHI_023360	alpha-amylase family protein	N	Alpha-amylase	Alpha amylase, catalytic domain	-	-	-	YES	NO
347.92226925268	69.584453850536	16.69968843766	69.584453850536	-	Tween only	EHI_030770	hypothetical protein, conserved	N	zf-UBR	Putative zinc finger in N-recognin (UBR box)	-	-	-	YES	NO
347.252353584109	86.8130883960272	7.2074825370201	86.8130883960272	-	Tween only	EHI_008060	hypothetical protein	N	Mu-like_Com	Mu-like prophage protein Com	-	-	-	NO	NO
346.821060395107	57.8035100658511	19.2185596470039	57.8035100658511	-	Tween only	EHI_080260	hypothetical protein	N	START	START domain	0	0	0	YES	NO
346.577147372959	69.3154294745919	35.0454350970842	69.3154294745919	-	Tween only	EHI_042370	galactose-specific adhesin 170kD subunit, putative	N	VWA	von Willebrand factor type A domain	-	-	-	NO	NO
346.079905313453	69.2159810626905	25.3176491595475	73.1677036010905	53.4090909090908	0.729954450945688	EHI_067860	malate dehydrogenase, putative	N	Ldh_1_N	lactate/malate dehydrogenase, NAD binding domain Prosite entry for lactate dehydrogenase Prosite entry for malate dehydrogenase	C	?	0	YES	m51a1_g9747
344.61106609763	57.4351776829384	27.720752460848	57.4351776829384	-	Tween only	EHI_044370	hypothetical protein, conserved	N	Glyco_hydro_15	Glycosyl hydrolases family 15	G	0	0	YES	NO
343.841815183788	57.306969197298	26.6225848586383	57.306969197298	-	Tween only	EHI_105210	hypothetical protein, conserved	N	FCH	Fes/CIP4, and EFC/F-BAR homology domain	0	0	0	NO	NO
342.887187889246	68.5774375778493	10.208428120679	68.5774375778493	-	Tween only	EHI_140740	hypothetical protein	N	Sulfotransfer_3	Sulfotransferase family	S	0	0	YES	NO
341.840706305829	68.3681412611658	34.6692892820825	68.3681412611658	-	Tween only	EHI_042980	Initiation factor eIF-2B delta subunit, putative	N	IF-2B	Initiation factor 2 subunit family	J	0	0	YES	NO
338.212105680244	67.6424211360487	5.24181013523083	67.6424211360487	-	Tween only	EHI_187730	acetyltransferase, GNAT family	N	Acetyltransf_4	Acetyltransferase (GNAT) domain	0	0	0	NO	NO
336.861457791369	48.123065398767	33.0643869749542	48.123065398767	-	Tween only	EHI_110720	PCTP-like protein, putative	N	START	START domain	I	0	0	YES	NO
330.780284721321	55.1300474535535	26.6189108683981	50.8928990495273	76.3157894736843	1.49953708472013	EHI_004490	thioredoxin, putative	N	Thioredoxin	Thioredoxin	O	0	0	YES	NO
329.725978740779	54.9543297901298	25.6012330169395	54.9543297901298	-	Tween only	EHI_161070	hypothetical protein	N	START	START domain	0	0	0	YES	NO
328.921988490452	54.8203314150753	35.4817129635763	54.8203314150753	-	Tween only	EHI_136400	lecithin:cholesterol acyltransferase domain-containing protein	N	LCAT	Lecithin:cholesterol acyltransferase	-	-	-	YES	NO
326.564918254992	65.3129836509985	22.5836861717117	65.3129836509985	-	Tween only	EHI_050510	hypothetical protein	N	DnaB_bind	DnaB-helicase binding domain of primase	-	-	-	NO	NO
324.189732288928	64.8379464577857	32.1529833614484	59.3369067564426	86.8421052631579	1.46354284391019	EHI_092600	vacuolar ATP synthase subunit C, putative	N	V-ATPase_C	V-ATPase subunit C	C	0	0	YES	NO
324.129062346004	64.8258124692008	14.3725448868809	64.8258124692008	-	Tween only	EHI_031360	lecithin:cholesterol acyltransferase domain-containing protein	N	LCAT	Lecithin:cholesterol acyltransferase	-	-	-	NO	NO
323.304692299933	80.8261730749832	32.522280232425	61.6523461499664	100	1.62199828951772	EHI_189990	Rab family GTPase	N	Ras	Ras family	U	0	0	YES	NO
320.303092921221	80.0757732303053	16.0525875731113	80.0757732303053	-	Tween only	EHI_078270	hypothetical protein	N	KAP	Kinesin-associated protein (KAP)	0	0	0	NO	NO
320.290694909842	40.0363368637302	26.9899392072036	40.0363368637302	-	Tween only	EHI_107300	hypothetical protein	N	PepSY_2	Peptidase propeptide and YPEB domain This Prosite motif covers only the active site. This is family M4 in the peptidase classification.	0	0	0	NO	NO
317.064828665118	63.4129657330235	18.8760078357059	65.7793650610162	53.9473684210528	0.820126013241565	EHI_029600	hypothetical protein, conserved	N	LRR_9	Leucine-rich repeat	-	-	-	NO	NO
316.303201871576	63.2606403743152	10.315437741757	63.2606403743152	-	Tween only	EHI_080590	hypothetical protein	N	Use1	Membrane fusion protein Use1	0	0	0	NO	NO
315.156248444579	78.7890621111447	10.6247713456234	78.7890621111447	-	Tween only	EHI_060390	hypothetical protein	N	HSP70	Hsp70 protein	-	-	-	NO	NO
315.10844079201	63.021688158402	14.7188449380714	62.2729890359331	64.1447368421053	1.03005713769564	EHI_078740	Rho guanine nucleotide exchange factor, putative	N	RhoGEF	RhoGEF domain	T	0	0	YES	NO
314.58455800066	78.646139500165	28.0104389606706	78.646139500165	-	Tween only	EHI_154220	hypothetical protein	N	Arb2	Arb2 domain	-	-	-	NO	NO
313.246930865193	52.2078218108655	24.7160489118742	52.2078218108655	-	Tween only	EHI_119270	hypothetical protein	N	DUF4832	Domain of unknown function (DUF4832)	-	-	-	NO	NO
313.156202371501	78.2890505928752	32.2216714952763	60.0769050135016	96.5011961722488	1.60629440132712	EHI_127670	hypothetical protein	N	DUF1033	Protein of unknown function (DUF1031) Protein of unknown function (DUF1033)	0	0	0	NO	NO
312.409250711572	62.4818501423144	28.9672714912076	62.4818501423144	-	Tween only	EHI_155440	thioredoxin reductase, putative	N	Pyr_redox_3	Pyridine nucleotide-disulphide oxidoreductase	-	-	-	YES	NO
311.182991840818	44.4547131201169	22.929786233969	44.4547131201169	-	Tween only	EHI_185410	26S protease regulatory subunit, putative	N	AAA	ATPase family associated with various cellular activities (AAA)	-	-	-	YES	NO
309.743230123489	77.4358075308723	8.84759810802283	77.4358075308723	-	Tween only	EHI_100280	amino acid-polyamine transporter, putative	N	AA_permease_2	Amino acid permease	-	-	-	YES	NO
308.863637969229	77.2159094923073	34.4730854761446	77.2159094923073	-	Tween only	EHI_097170	hypothetical protein	N	Gpi16	Gpi16 subunit, GPI transamidase component	-	-	-	NO	NO
307.335171423066	76.8337928557666	18.8666814119955	76.8337928557666	-	Tween only	EHI_194200	amino acid transporter, putative	N	Aa_trans	Transmembrane amino acid transporter protein	-	-	-	YES	NO
306.832655378731	61.3665310757461	18.876156614574	61.3665310757461	-	Tween only	EHI_119540	eukaryotic translation elongation factor 1 gamma, putative	N	EF1G	Elongation factor 1 gamma, conserved domain	-	-	-	YES	NO
306.257620325153	76.5644050812882	26.5854699288563	76.5644050812882	-	Tween only	EHI_049310	PH domain containing protein	N	Na_Ca_ex	Sodium/calcium exchanger protein	P	0	0	YES	NO
305.87167330575	43.6959533293928	14.9710610091749	43.6959533293928	-	Tween only	EHI_005020	F-actin capping protein beta subunit, putative	N	F_actin_cap_B	F-actin capping protein, beta subunit	Z	0	0	YES	NO
305.328525097494	76.3321312743735	31.9425151313773	76.3321312743735	-	Tween only	EHI_191770	hypothetical protein, conserved	N	NADH_u_ox_C	C-terminal of NADH-ubiquinone oxidoreductase 21 kDa subunit	-	-	-	NO	NO
305.110180504812	61.0220361009625	13.4923221759829	66.9025451262031	37.5	0.560516792436835	EHI_008760	hypothetical protein	N	MIF4G	MIF4G domain	0	0	0	NO	NO
304.14834892289	50.6913914871484	33.5802248213312	50.6913914871484	-	Tween only	EHI_012330	serine-threonine-isoleucine rich protein, putative	N	RCR	Chitin synthesis regulation, resistance to Congo red	-	-	-	NO	NO
303.565482083167	75.8913705207918	14.0500486389939	75.8913705207918	-	Tween only	EHI_072110	RasGEF domain containing protein	N	RasGEF	RasGEF domain	-	-	-	NO	NO
302.534938177594	43.2192768825134	27.2804839080553	43.2192768825134	-	Tween only	EHI_103700	hypothetical protein	N	P16-Arc	Human adult T cell leukemia/lymphoma virus protein ARP2/3 complex 16 kDa subunit (p16-Arc)	0	0	0	NO	NO
300.38501705248	60.077003410496	9.22766819673357	60.077003410496	-	Tween only	EHI_142090	RNA polymerase subunit Rpb5, putative	N	RNA_pol_Rpb5_C	RNA polymerase Rpb5, C-terminal domain	K	0	0	YES	NO
298.92993720868	59.785987441736	21.4394794620154	59.785987441736	-	Tween only	EHI_140720	myosin heavy chain	N	Myosin_tail_1	Myosin tail	0	0	0	NO	NO
298.896268469555	74.7240671173886	15.9232465311212	74.7240671173886	-	Tween only	EHI_151240	0ligosaccharide translocation protein RFT1, putative	N	Rft-1	Rft protein	-	-	-	YES	NO
297.682569154573	59.5365138309146	14.8453639417083	62.2495896570643	48.6842105263159	0.782080826468405	EHI_192840	hypothetical protein	N	RhoGEF	RhoGEF domain	0	0	0	NO	NO
296.769191189722	59.3538382379443	33.6145102297097	59.3538382379443	-	Tween only	EHI_201710	clathrin heavy chain, putative	N	Clathrin	Region in Clathrin and VPS	-	-	-	YES	NO
294.794707356625	73.6986768391562	4.88843083081389	71.9491129785241	78.9473684210527	1.09726673690359	EHI_059690	hypothetical protein, conserved	N	zf-C4H2	Zinc finger-containing protein	-	-	-	NO	NO
294.149642054375	32.6832935615972	10.6521674586024	32.6832935615972	-	Tween only	EHI_152660	ARP2/3 complex 20 kDa subunit, putative	N	ARPC4	ARP2/3 complex 20 kDa subunit (ARPC4)	Z	0	0	YES	NO
292.83483615469	73.2087090386724	7.63485837696455	73.2087090386724	-	Tween only	EHI_047760	ATP-binding cassette protein, putative	N	ABC_tran	ABC transporter This structure is on hold until Dec 1999	S	0	0	YES	NO
292.449874292814	58.4899748585627	39.3266555656429	58.4899748585627	-	Tween only	EHI_097640	tyrosin kinase, putative	N	Pkinase_Tyr	Protein tyrosine kinase Protein kinase	T	0	0	YES	NO
290.73476863247	36.3418460790588	25.2597299220643	36.3418460790588	-	Tween only	EHI_188180	phosphoglycerate kinase, putative	N	PGK	Phosphoglycerate kinase	G	0	0	YES	NO
290.289492730403	72.5723731826007	23.4372066254243	72.5723731826007	-	Tween only	EHI_048630	actin, putative	N	Actin	Actin	-	-	-	YES	NO
290.060511428179	72.5151278570448	16.9834363166126	72.5151278570448	-	Tween only	EHI_006890	hypothetical protein, conserved	N	Mem_trans	Membrane transport protein	-	-	-	YES	NO
289.440607975415	48.2401013292359	25.7751735620018	48.2401013292359	-	Tween only	EHI_025700	serine-threonine-isoleucine rich protein, putative	N	TMEM154	TMEM154 protein family	-	-	-	NO	NO
289.273070881302	48.212178480217	31.1743886794985	48.212178480217	-	Tween only	EHI_194570	26S protease regulatory subunit, putative	N	AAA	ATPase family associated with various cellular activities (AAA)	O	0	0	YES	m51a1_g10588
288.265159166645	72.0662897916612	9.86136234421472	72.0662897916612	-	Tween only	EHI_060430	Uro-adherence factor A precursor, putative	N	MPP6	M-phase phosphoprotein 6	-	-	-	NO	NO
287.115882730287	31.9017647478097	21.2890689949272	31.9017647478097	-	Tween only	EHI_012270	Gal/GalNAc lectin heavy subunit	N	VWA	von Willebrand factor type A domain	0	0	0	NO	NO
286.928452563204	71.732113140801	16.5527573627459	71.732113140801	-	Tween only	EHI_060440	hypothetical protein	N	TLD	TLD	-	-	-	NO	NO
286.849944883576	71.7124862208939	19.9056776629224	71.7124862208939	-	Tween only	EHI_126040	hypothetical protein, conserved	N	RabGAP-TBC	Rab-GTPase-TBC domain	-	-	-	YES	NO
286.57250512127	57.3145010242539	20.8143440845546	57.3145010242539	-	Tween only	EHI_148880	citrate transporter, putative	N	Na_sulph_symp	Sodium:sulfate symporter transmembrane region	P	0	0	NO	NO
286.410468334929	47.7350780558214	34.3679298877183	47.7350780558214	-	Tween only	EHI_178570	chaperonin 1 60 kDa	Y	Cpn60_TCP1	TCP-1/cpn60 chaperonin family Chaperonins cpn60 signature Chaperonins TCP-1 signatures 60 kd chaperonin signature	O	0	XP_656268	YES	NO
286.349583155123	57.2699166310245	18.3014144109553	57.2699166310245	-	Tween only	EHI_098400	importin beta-3 family protein	N	Vac14_Fab1_bd	Vacuolar 14 Fab1-binding region	-	-	-	YES	NO
285.522671354285	57.1045342708569	20.1890932855417	57.1045342708569	-	Tween only	EHI_098800	hypothetical protein, conserved	N	GDP_Man_Dehyd	GDP-mannose 4,6 dehydratase	-	-	-	YES	NO
285.373121014414	71.3432802536035	23.532457041509	71.3432802536035	-	Tween only	EHI_134810	rubrerythrin, putative	N	Rubrerythrin	Rubrerythrin	-	-	-	YES	NO
285.267029828069	71.3167574570173	17.0935081139339	71.3167574570173	-	Tween only	EHI_142900	hypothetical protein	N	SOXp	SOX transcription factor	-	-	-	NO	NO
284.816925279797	71.2042313199491	14.1577313443099	71.2042313199491	-	Tween only	EHI_098830	hypothetical protein	N	Nup192	Nuclear pore complex scaffold, nucleoporins 186/192/205	-	-	-	NO	NO
284.029995776207	56.8059991552415	32.8767946408194	46.2915898531428	98.8636363636364	2.13567165606701	EHI_179340	HMG box protein	N	HMG_box	HMG (high mobility group) box	K	0	0	NO	NO
283.683534601114	56.7367069202229	34.6532155585015	69.784520013915	4.54545454545451	Contaminant	EHI_027720	coatomer beta subunit, putative	N	Adaptin_N	Adaptin N terminal region	U	0	0	YES	NO
283.393391581514	70.8483478953784	37.8131886359829	70.8483478953784	-	Tween only	EHI_169660	lipid phosphate phosphatase, putative	N	PAP2	PAP2 superfamily This family includes the following Prosite family	-	-	-	NO	NO
282.304108297429	56.4608216594857	22.3094722569674	56.4608216594857	-	Tween only	EHI_042170	aminoacyl-histidine dipeptidase, putative	N	Peptidase_M20	Peptidase family M20/M25/M40 This family only corresponds to M20 family	-	-	-	YES	NO
281.587146480766	70.3967866201916	18.8812653565963	70.3967866201916	-	Tween only	EHI_104420	Tom40	Y	Porin_3	Eukaryotic porin	0	0	XP_655014	NO	NO
280.549605987621	56.1099211975243	20.1906811817979	56.1099211975243	-	Tween only	EHI_055650	alpha-amylase family protein	N	Alpha-amylase	Alpha amylase, catalytic domain	G	0	0	YES	NO
278.795157903714	46.465859650619	35.2036573755059	46.465859650619	-	Tween only	EHI_058540	zinc finger domain containing protein	N	zf-RING_2	Ring finger domain	O	0	0	YES	NO
278.261846459885	92.7539488199617	6.23886199641437	92.7539488199617	-	Tween only	EHI_013190	hypothetical protein	N	Vps39_2	Vacuolar sorting protein 39 domain 2	-	-	-	NO	NO
278.204981143228	69.5512452858071	33.3068042626728	69.5512452858071	-	Tween only	EHI_098210	lysine and glutamic acid-rich protein 1 (KERP1)	N	Mrr_cat_2	Restriction endonuclease	-	-	-	NO	NO
277.6005913084	69.4001478271	19.2465803984895	69.4001478271	-	Tween only	EHI_016410	hypothetical protein	N	DUF818	Chlamydia CHLPS protein (DUF818)	-	-	-	NO	NO
277.245111505596	69.3112778763989	25.21989210407	69.3112778763989	-	Tween only	EHI_021450	40S ribosomal protein S28, putative	N	Ribosomal_S28e	Ribosomal protein S28e	-	-	-	YES	NO
273.991991629496	54.7983983258992	26.6613498758431	54.7983983258992	-	Tween only	EHI_170370	hypothetical protein	N	Adeno_E3_CR2	Adenovirus E1B protein N-terminus Adenovirus E3A Adenovirus E3B protein Early E3 14.5 kDa protein Adenovirus 15.3kD protein in E3 region Adenovirus E3 region protein CR2	-	-	-	NO	NO
273.438065204615	34.1797581505769	18.2997360725677	34.1797581505769	-	Tween only	EHI_093130	Sec1 family protein	Y	Sec1	Sec1 family	U	0	XP_648080	YES	NO
272.374351443548	54.4748702887096	36.4415855198816	54.4748702887096	-	Tween only	EHI_167060	rab GDP dissociation inhibitor alpha, putative	N	GDI	GDP dissociation inhibitor	O	0	0	YES	NO
272.371725265063	68.0929313162657	15.5239042301977	68.0929313162657	-	Tween only	EHI_179970	proteasome regulatory subunit, putative	N	Rpn3_C	Proteasome regulatory subunit C-terminal	-	-	-	YES	NO
272.266596742153	68.0666491855382	15.1426084167041	76.3615928534449	43.1818181818181	0.565491323166789	EHI_033750	hypothetical protein, conserved	N	GNAT_acetyltr_2	GNAT acetyltransferase 2	G	0	0	YES	NO
271.716028722279	67.9290071805698	31.734943617213	67.9290071805698	-	Tween only	EHI_169580	nucleoside transporter, putative	N	Nucleoside_tran	Nucleoside transporter	-	-	-	NO	NO
271.135736289093	54.2271472578186	21.7260286995696	54.2271472578186	-	Tween only	EHI_107090	hypothetical protein	N	Smr	Smr domain	-	-	-	NO	NO
270.548015086413	67.6370037716034	20.5979714437211	67.6370037716034	-	Tween only	EHI_183260	leucine-rich repeat containing protein	N	LRR_9	Leucine-rich repeat	-	-	-	NO	NO
269.957249436514	67.4893123591285	15.9019056087806	67.4893123591285	-	Tween only	EHI_155510	hypothetical protein	N	Gaa1	Gaa1-like, GPI transamidase component	-	-	-	NO	NO
269.748121638479	53.9496243276959	34.0819280282858	53.9496243276959	-	Tween only	EHI_065710	hypothetical protein	N	Linker_histone	linker histone H1 and H5 family	0	0	0	NO	NO
269.469093166787	67.3672732916966	18.2191690056373	67.3672732916966	-	Tween only	EHI_193360	histone H3, putative	N	Histone	Core histone H2A/H2B/H3/H4 histone h2a signature histone h2b signature histone h3 signature histone h4 signature	-	-	-	YES	NO
269.365719545198	67.3414298862995	26.6625158530626	81.4552398483994	25	Contaminant	EHI_009500	hypothetical protein	N	EssA	WXG100 protein secretion system (Wss), protein EssA	0	0	0	NO	NO
268.074486307689	53.6148972615379	37.3973896572308	53.6148972615379	-	Tween only	EHI_069950	C2 domain containing protein	N	C2	C2 domain	-	-	-	YES	NO
266.095433547847	66.5238583869616	26.0564178125237	66.5238583869616	-	Tween only	EHI_012060	hypothetical protein	N	SNARE	SNARE domain	-	-	-	NO	NO
264.7191560873	88.2397186957668	9.29586425955267	88.2397186957668	-	Tween only	EHI_029550	hypothetical protein	N	DUF410	Protein of unknown function (DUF410)	-	-	-	NO	NO
264.302955627524	52.8605911255047	25.7655310496423	52.8605911255047	-	Tween only	EHI_030450	hypothetical protein	N	DNA_pol_phi	DNA polymerase phi	-	-	-	NO	NO
263.55465740688	43.92577623448	31.1940883653189	46.3951420076918	31.5789473684211	0.680652025231127	EHI_056480	triosephosphate isomerase	N	TIM	Triosephosphate isomerase	G	0	0	YES	NO
263.53597714887	65.8839942872175	13.7056806513321	65.8839942872175	-	Tween only	EHI_144710	hypothetical protein	N	DUF2457	Protein of unknown function (DUF2457)	-	-	-	NO	NO
263.506748102582	52.7013496205164	34.8869653781865	52.7013496205164	-	Tween only	EHI_015360	hypothetical protein, conserved	N	LMBR1	LMBR1-like membrane protein	-	-	-	YES	NO
263.440595450253	52.6881190900507	35.9955627448885	52.6881190900507	-	Tween only	EHI_159480	pore-forming peptide ameobapore A precursor, putative	N	SapB_2	Saposin-like type B, region 2	G, I	0	0	NO	NO
263.300901359476	52.6601802718951	30.2775949190658	52.6601802718951	-	Tween only	EHI_147570	Rho GDP exchange inhibitor, putative	N	Rho_GDI	RHO protein GDP dissociation inhibitor	T	0	0	YES	NO
263.211190851013	37.6015986930018	22.2062618513011	37.6015986930018	-	Tween only	EHI_026410	40S ribosomal protein S20, putative	N	Ribosomal_S10	Ribosomal protein S10p/S20e	J	0	0	YES	NO
262.656172382234	52.5312344764467	12.9102184277745	52.5312344764467	-	Tween only	EHI_012500	Coatomer gamma subunit, putative	N	Adaptin_N	Adaptin N terminal region	-	-	-	YES	NO
262.399288044201	87.4664293480672	15.2861411282969	87.4664293480672	-	Tween only	EHI_009860	hypothetical protein	N	Pescadillo_N	Pescadillo N-terminus	-	-	-	YES	NO
261.850175907128	65.4625439767821	10.2416593329225	65.4625439767821	-	Tween only	EHI_099870	ATP-binding cassette, putative	N	ABC_tran	ABC transporter This structure is on hold until Dec 1999	Q	0	0	YES	NO
261.467366878581	43.5778944797635	30.4034961646086	43.5778944797635	-	Tween only	EHI_139460	nucleosome assembly protein, putative	N	NAP	Nucleosome assembly protein (NAP)	B, D	0	0	YES	NO
261.292995042952	87.0976650143174	5.80199898522606	87.0976650143174	-	Tween only	EHI_024440	hypothetical protein	N	TLD	TLD	-	-	-	NO	NO
260.276186338524	65.069046584631	21.599015551249	65.069046584631	-	Tween only	EHI_006070	hypothetical protein	N	Alba	Alba	-	-	-	NO	NO
260.123021469523	52.0246042939046	29.7442803174543	52.0246042939046	-	Tween only	EHI_015120	leucine rich repeat protein, BspA family	N	LRR_5	Leucine rich repeats (6 copies)	-	-	-	NO	NO
259.151813310443	86.3839377701475	9.95701434934923	85.8259066552213	87.5	1.01950568785138	EHI_006730	hypothetical protein	N	Nucleoporin_FG2	Nucleoporin FG repeated region	-	-	-	NO	NO
259.101069511536	64.775267377884	39.9221077823135	64.775267377884	-	Tween only	EHI_183460	elongation factor 1 beta, putative	N	EF1_GNE	EF-1 guanine nucleotide exchange domain	K	0	0	YES	m51a1_g9881
257.556809033211	64.3892022583027	30.204424683312	64.3892022583027	-	Tween only	EHI_006840	hypothetical protein	N	Auto_anti-p27	Sjogren's syndrome/scleroderma autoantigen 1 (Autoantigen p27)	-	-	-	YES	NO
256.718205436782	64.1795513591955	18.8815986104588	64.1795513591955	-	Tween only	EHI_177190	hypothetical protein, conserved	N	Myosin_tail_1	Myosin tail	0	0	0	YES	NO
256.172120746894	64.0430301867235	14.3994375243816	64.0430301867235	-	Tween only	EHI_180350	26S protease regulatory subunit, putative	N	AAA	ATPase family associated with various cellular activities (AAA)	-	-	-	YES	NO
255.160697029811	63.7901742574528	34.5394675669997	63.7901742574528	-	Tween only	EHI_152750	eukaryotic peptide chain release factor subunit 1, putative	N	eRF1_3	eRF1 domain 3	-	-	-	YES	NO
254.957200002406	63.7393000006016	7.79263009412951	63.7393000006016	-	Tween only	EHI_001870	Rab family GTPase	N	Ras	Ras family	U	0	0	YES	NO
254.764359716141	63.6910899290352	16.0142803855105	68.254786572047	49.9999999999999	0.732549356772539	EHI_027530	hypothetical protein	N	SNARE_assoc	SNARE associated Golgi protein	U	0	0	YES	NO
254.473523530836	50.8947047061671	19.4649836553057	50.8947047061671	-	Tween only	EHI_110690	hypothetical protein, conserved	N	SH3_9	Variant SH3 domain	-	-	-	YES	NO
253.634717642865	63.4086794107163	13.6918146815619	63.4086794107163	-	Tween only	EHI_054800	hypothetical protein	N	SH3_9	Variant SH3 domain	-	-	-	YES	NO
253.218836947592	63.3047092368981	6.0362478398966	63.3047092368981	-	Tween only	EHI_013760	heat shock protein 70, mitochondrial, putative	N	HSP70	Hsp70 protein	-	-	-	YES	NO
252.601143641699	84.2003812138996	7.49032474072923	84.2003812138996	-	Tween only	EHI_062490	vacuolar sorting protein 26, putative	N	Vps26	Vacuolar protein sorting-associated protein 26	U	endosome	0	YES	NO
252.022739742568	84.0075799141894	19.2305727341439	84.0075799141894	-	Tween only	EHI_188880	Chaperonin 10 Kd subunit, putative	Y	Cpn10	Chaperonin 10 Kd subunit	-	-	-	NO	NO
251.700270157355	62.9250675393388	18.156100580116	62.9250675393388	-	Tween only	EHI_146790	hypothetical protein	N	SRP68	RNA-binding signal recognition particle 68	-	-	-	YES	NO
251.568779229332	62.8921948073331	32.4315943024829	62.8921948073331	-	Tween only	EHI_049600	hypothetical protein, conserved	N	SLC35F	Solute carrier family 35	-	-	-	YES	NO
251.401557599789	50.2803115199578	9.04297932923501	50.2803115199578	-	Tween only	EHI_094120	ARP2/3 complex 41 kDa subunit, putative	N	eIF2A	Eukaryotic translation initiation factor eIF2A	Z	0	0	YES	NO
251.079344153112	62.769836038278	14.419319635851	62.769836038278	-	Tween only	EHI_171760	hypothetical protein	N	IBN_N	Importin-beta N-terminal domain	-	-	-	NO	NO
250.224440662122	83.408146887374	1.64047424965499	83.408146887374	-	Tween only	EHI_156320	long-chain-fatty-acid--CoA ligase, putative	N	AMP-binding	AMP-binding enzyme	-	-	-	YES	NO
250.21691267534	50.0433825350679	6.2471006364731	50.0433825350679	-	Tween only	EHI_033250	polyadenylate-binding protein, putative	N	RRM_1	RNA recognition motif. (a.k.a. RRM, RBD, or RNP domain)	A	0	0	YES	NO
250.050520100025	62.5126300250062	13.9740167153278	57.9713854878871	76.1363636363636	Contaminant	EHI_044640	protein kinase, putative	N	Pkinase	Protein kinase domain Protein kinase	T	glycosomes	0	YES	NO
249.682041814346	35.6688631163352	38.1175684673197	35.6688631163352	-	Tween only	EHI_109990	hypothetical protein	N	DUF4124	Domain of unknown function (DUF4124)	0	0	0	NO	NO
248.18156715459	82.7271890515301	11.5265231192509	82.7271890515301	-	Tween only	EHI_139960	Rap/Ran GTPase activating protein, putative	N	Rap_GAP	Rap/ran-GAP	-	-	-	YES	NO
247.863708205823	61.9659270514559	26.2202564396154	61.9659270514559	-	Tween only	EHI_141840	calmodulin, putative	N	EF-hand_7	EF-hand domain pair	T	0	0	YES	NO
247.158542028872	41.1930903381453	23.2970967912891	41.1930903381453	-	Tween only	EHI_070720	L-myo-inositol-1-phosphate synthase	N	NAD_binding_5	Myo-inositol-1-phosphate synthase	I	0	0	YES	NO
247.156169387969	41.1926948979947	20.2592675267571	41.1926948979947	-	Tween only	EHI_130920	hypothetical protein, conserved	N	Piezo_RRas_bdg	Piezo non-specific cation channel, R-Ras-binding domain	-	-	-	YES	NO
247.107794231757	49.4215588463515	32.1914056560561	49.4215588463515	-	Tween only	EHI_053850	hypothetical protein	N	FixQ	Cbb3-type cytochrome oxidase component FixQ	0	0	0	NO	NO
246.586894030796	82.1956313435987	9.54053954036145	82.1956313435987	-	Tween only	EHI_007010	hypothetical protein	N	Vps39_2	Vacuolar sorting protein 39 domain 2	0	0	0	NO	NO
246.39556961225	61.5988924030624	24.215707542246	61.5988924030624	-	Tween only	EHI_174660	hypothetical protein	N	DUF2012	Protein of unknown function (DUF2012)	-	-	-	NO	NO
246.324438981139	82.1081463270464	3.24678272054152	82.1081463270464	-	Tween only	EHI_201420	predicted protein	N	TLD	TLD	-	-	-	NO	NO
245.861146246872	61.465286561718	35.2754928820241	61.465286561718	-	Tween only	EHI_099180	lecithin:cholesterol acyltransferase, putative	N	LCAT	Lecithin:cholesterol acyltransferase	-	-	-	YES	NO
245.244613904353	61.3111534760883	25.6175247149892	61.3111534760883	-	Tween only	EHI_103420	hypothetical protein, conserved	N	Beta_helix	Right handed beta helix region	-	-	-	YES	NO
244.959509393765	61.2398773484412	29.9936991080691	61.2398773484412	-	Tween only	EHI_067830	WD domain containing protein	N	ANAPC4_WD40	Anaphase-promoting complex subunit 4 WD40 domain	A	0	0	YES	NO
244.530496358723	61.1326240896807	37.8040478352448	61.1326240896807	-	Tween only	EHI_148890	calmodulin, putative	N	EF-hand_7	EF-hand domain pair	-	-	-	YES	NO
244.440263734313	61.1100659335783	20.6699081428013	61.1100659335783	-	Tween only	EHI_185590	hypothetical protein	N	Tho2	Transcription factor/nuclear export subunit protein 2	-	-	-	NO	NO
242.872062845542	60.7180157113855	35.2066836656617	60.7180157113855	-	Tween only	EHI_202580	hypothetical protein, conserved	N	CLPTM1	Cleft lip and palate transmembrane protein 1 (CLPTM1)	-	-	-	YES	NO
242.304040374353	60.5760100935884	26.5576960172977	60.5760100935884	-	Tween only	EHI_087660	hypothetical protein	N	Podoplanin	Podoplanin	-	-	-	YES	NO
241.727196249857	60.4317990624643	19.8561892388397	51.0302775378312	88.6363636363636	1.73693673467978	EHI_078260	HEAT repeat domain containing protein	N	CLASP_N	CLASP N terminal	J	0	0	YES	NO
241.368054806471	80.4560182688238	17.8913779303562	80.4560182688238	-	Tween only	EHI_200560	hypothetical protein, conserved	N	DnaJ	DnaJ domain	-	-	-	YES	NO
241.303813305398	80.4346044351327	11.1315551282057	80.4346044351327	-	Tween only	EHI_165280	hypothetical protein	N	Yeast_MT	Yeast metallothionein	-	-	-	NO	NO
240.943611413786	40.1572685689643	19.0736535967788	40.1572685689643	-	Tween only	EHI_114150	P-glycoprotein-1	N	ABC_tran	ABC transporter This structure is on hold until Dec 1999	V	0	0	YES	NO
240.630610308269	60.1576525770672	19.8964037285801	60.1576525770672	-	Tween only	EHI_201940	clathrin heavy chain, putative	N	Clathrin_H_link	Clathrin-H-link	-	-	-	YES	NO
240.581338560758	60.1453346401894	20.535655892411	60.1453346401894	-	Tween only	EHI_039330	hypothetical protein, conserved	N	DTHCT	DTHCT (NUC029) region	-	-	-	NO	NO
239.853951095511	59.9634877738778	37.5177850650367	59.9634877738778	-	Tween only	EHI_039600	hypothetical protein	N	Sel1	Sel1 repeat	-	-	-	NO	NO
238.852226058298	39.8087043430496	18.2825091232483	39.8087043430496	-	Tween only	EHI_026390	cation transporter, putative	N	Cation_efflux	Cation efflux family	-	-	-	YES	NO
238.473053513885	47.6946107027771	28.7056248046375	47.6946107027771	-	Tween only	EHI_164750	26S proteasome non-ATPase regulatory subunit 14, putative	N	JAB	JAB1/Mov34/MPN/PAD-1 ubiquitin protease	-	-	-	YES	NO
238.294432908588	59.573608227147	30.6424486484088	59.573608227147	-	Tween only	EHI_075540	protein kinase, putative	N	Pkinase	Protein kinase domain Protein kinase	-	-	-	YES	NO
237.941876385957	47.5883752771914	25.2294820008731	47.5883752771914	-	Tween only	EHI_095150	mitochondrial carrier protein, putative	Y	Mito_carr	Mitochondrial carrier protein	C	0	XP_649800	YES	NO
237.716247894968	59.4290619737421	31.2684460846873	59.4290619737421	-	Tween only	EHI_097920	hypothetical protein	N	BAALC_N	BAALC N-terminus	-	-	-	NO	NO
236.996281652975	47.399256330595	19.7260388627439	47.399256330595	-	Tween only	EHI_140750	WD domain containing protein	N	Utp13	Utp13 specific WD40 associated domain	-	-	-	YES	NO
236.288516467256	59.0721291168141	32.2240365610516	59.0721291168141	-	Tween only	EHI_092610	hypothetical protein, conserved	N	Herpes_UL6	Herpesvirus UL6 like	-	-	-	NO	NO
235.739044198106	58.9347610495266	8.61090760745103	58.9347610495266	-	Tween only	EHI_177990	leucine-rich repeat containing protein	N	FERM_M	FERM central domain	-	-	-	YES	NO
235.682040283751	78.5606800945835	8.71784083446558	78.5606800945835	-	Tween only	EHI_182780	Ras GTPase-activating protein, putative	N	RasGAP	GTPase-activator protein for Ras-like GTPase	-	-	-	NO	NO
234.381691470933	46.8763382941865	27.1997079975951	51.7772410495513	27.2727272727272	0.52673195249293	EHI_196410	Ribosome biogenesis protein BMS1, putative	N	RIBIOP_C	40S ribosome biogenesis protein Tsr1 and BMS1 C-terminal	J	0	0	YES	NO
234.317093224998	58.5792733062494	15.8446624870614	58.5792733062494	-	Tween only	EHI_098460	hypothetical protein	N	Peptidase_M16	Insulinase (Peptidase family M16) This is family M16 in the peptidase classification.	-	-	-	NO	NO
233.838498528448	58.4596246321121	21.8586730892101	56.3552570852404	64.7727272727272	1.14936441820778	EHI_022500	AIG1 family protein	N	AIG1	AIG1 family	S	0	0	NO	NO
233.714359420007	38.9523932366679	27.8597275598147	38.9523932366679	-	Tween only	EHI_058330	galactose-inhibitable lectin, putative	N	Ricin_B_lectin	Ricin-type beta-trefoil lectin domain	0	0	0	NO	NO
233.21635548444	58.3040888711101	21.6937336131737	58.3040888711101	-	Tween only	EHI_172170	hypothetical protein	Y	Mito_carr	Mitochondrial carrier protein	0	0	XP_649937	NO	NO
232.780129706357	77.5933765687858	9.80536606205459	77.5933765687858	-	Tween only	EHI_070790	hypothetical protein	N	Peptidase_S41	Peptidase family S41	-	-	-	NO	NO
231.465702491196	46.2931404982393	32.5117338229248	46.2931404982393	-	Tween only	EHI_001420	peroxiredoxin	N	AhpC-TSA	AhpC/TSA family	O	0	0	YES	NO
231.258073427254	77.0860244757513	23.9008657565781	77.0860244757513	-	Tween only	EHI_140360	hypothetical protein	N	Molybdopterin	Molybdopterin oxidoreductase	-	-	-	YES	NO
229.091814646297	57.2729536615741	36.7587312818875	57.2729536615741	-	Tween only	EHI_103460	membrane-bound O-acyltransferase (MBOAT ) family protein	N	MBOAT	MBOAT, membrane-bound O-acyltransferase family	-	-	-	YES	NO
227.89211270889	75.9640375696299	16.9715306742918	75.9640375696299	-	Tween only	EHI_036520	importin beta, putative	N	HEAT_EZ	HEAT-like repeat	-	-	-	NO	NO
226.835506698433	56.7088766746083	25.048843302387	64.6469232854427	32.8947368421054	0.508836850546802	EHI_110520	glutamate synthase beta subunit, putative	N	Fer4_20	Dihydroprymidine dehydrogenase domain II, 4Fe-4S cluster	-	-	-	YES	NO
226.488418364019	75.496139454673	14.5319845213385	73.4714819092823	79.5454545454545	1.08267115999745	EHI_126210	histone H2A, putative	N	Histone_H2A_C	C-terminus of histone H2A	-	-	-	YES	NO
226.255596362	45.2511192724	7.90841519678784	46.0525354541363	42.0454545454545	0.912988918651993	EHI_159500	Rho guanine nucleotide exchange factor, putative	N	RhoGEF	RhoGEF domain	T	0	0	YES	NO
225.757078808673	45.1514157617347	27.6347727221863	45.1514157617347	-	Tween only	EHI_139030	syntaxin, putative	N	Syntaxin	Syntaxin	-	-	-	YES	NO
225.666260832337	45.1332521664673	12.3451910801236	45.1332521664673	-	Tween only	EHI_199690	ARP2/3 complex 34 kda subunit, putative	N	P34-Arc	Arp2/3 complex, 34 kD subunit p34-Arc	Z	0	0	YES	NO
225.276978960418	75.0923263201395	14.7364044212407	75.0923263201395	-	Tween only	EHI_096830	glycogen phosphorylase, putative	N	Phosphorylase	Carbohydrate phosphorylase	-	-	-	YES	NO
224.832280616087	74.9440935386958	16.1951000047194	74.9440935386958	-	Tween only	EHI_045060	hypothetical protein, conserved	N	CTP_transf_like	Cytidylyltransferase-like	-	-	-	YES	m51a1_g7988
224.659766744436	56.164941686109	9.5560326784407	56.164941686109	-	Tween only	EHI_187710	F-box domain containing membrane protein, putative	N	F-box	F-box domain	-	-	-	NO	NO
224.150617209443	74.7168724031477	16.9647728740306	74.7168724031477	-	Tween only	EHI_013180	dynamin-1-like protein, putative	N	Dynamin_M	Dynamin central region	-	-	-	YES	NO
223.381831925706	74.460610641902	7.56859493519651	74.460610641902	-	Tween only	EHI_055720	hypothetical protein	N	Nic96	Nup93/Nic96	0	0	0	NO	NO
223.073385873199	74.3577952910663	22.3993368195427	74.3577952910663	-	Tween only	EHI_124870	HEAT repeat domain containing protein	N	Adaptin_N	Adaptin N terminal region	-	-	-	YES	NO
222.392174063247	55.5980435158117	32.9667773462059	54.4337549907792	59.090909090909	1.08555636297585	EHI_136460	hypothetical protein	N	RhoGAP	RhoGAP domain	T	0	0	YES	NO
222.257668429486	44.4515336858972	25.8201279344799	44.4515336858972	-	Tween only	EHI_053160	hypothetical protein, conserved	Y	TPR_12	Tetratricopeptide repeat	0	0	0	NO	NO
221.94557078918	73.9818569297266	30.1512558868225	73.9818569297266	-	Tween only	EHI_099700	NAD(FAD)-dependent dehydrogenase, putative	N	DAO	FAD dependent oxidoreductase	-	-	-	NO	NO
221.898377622715	73.9661258742384	5.45564391060301	73.9661258742384	-	Tween only	EHI_005910	Rho guanine nucleotide exchange factor, putative	N	RhoGEF	RhoGEF domain	-	-	-	YES	NO
220.960037138342	55.2400092845856	29.050669223753	69.2673808005001	13.1578947368422	0.189958023311705	EHI_096560	phosphatidylinositol 3-kinase, putative	N	PI3_PI4_kinase	Phosphatidylinositol 3- and 4-kinase	T	0	0	YES	NO
220.776264614605	55.1940661536512	25.735531689853	55.1940661536512	-	Tween only	EHI_022490	AIG family protein	N	AIG1	AIG1 family	-	-	-	NO	NO
220.623622136722	55.1559055341804	22.8412071760457	55.1559055341804	-	Tween only	EHI_108630	hypothetical protein	N	Nsp1_C	Nsp1-like C-terminal region	-	-	-	NO	NO
219.445969533571	54.8614923833928	28.0893811197013	54.2092625717965	56.8181818181817	1.04812681675811	EHI_127340	translation initiation factor IF-2, putative	N	GTP_EFTU	Elongation factor Tu GTP binding domain	J	contamination	0	YES	NO
218.814103714204	54.7035259285509	24.929824234758	54.7035259285509	-	Tween only	EHI_057670	20 kDa antigen	N	AP1AR	AP-1 complex-associated regulatory protein	-	-	-	YES	NO
218.802906454707	43.7605812909413	17.8051197271221	43.7605812909413	-	Tween only	EHI_140640	F-actin capping protein subunit alpha, putative	N	F-actin_cap_A	F-actin capping protein alpha subunit	Z	0	0	YES	NO
218.220316338307	54.5550790845767	30.1106027482966	53.4219236279205	57.9545454545454	Contaminant	EHI_198580	hypothetical protein	N	Flavodoxin_4	Flavodoxin	0	0	0	NO	NO
218.0585993225	72.6861997741666	22.3070781236306	72.6861997741666	-	Tween only	EHI_166480	hypothetical protein	N	Rap_GAP	Rap/ran-GAP	-	-	-	YES	NO
217.763135210506	31.1090193157866	22.0148020400818	31.1090193157866	-	Tween only	EHI_023210	GTP-binding protein, putative	N	Gtr1_RagA	Gtr1/RagA G protein conserved region	U	0	0	YES	NO
217.73554876496	72.5785162549866	25.5253144685426	67.958683473389	81.8181818181818	1.20394006529305	EHI_124360	hypothetical protein	N	SHS2_Rpb7-N	SHS2 domain found in N terminus of Rpb7p/Rpc25p/MJ0397	-	-	-	YES	NO
217.654052509886	72.5513508366287	1.64323644698029	72.5513508366287	-	Tween only	EHI_155220	T-complex protein 1, alpha subunit, putative	N	Cpn60_TCP1	TCP-1/cpn60 chaperonin family Chaperonins cpn60 signature Chaperonins TCP-1 signatures 60 kd chaperonin signature	-	-	-	YES	NO
217.493236898831	36.2488728164718	31.3273085832344	36.2488728164718	-	Tween only	EHI_024530	hypothetical protein	N	TMEM37	Voltage-dependent calcium channel gamma-like subunit protein family	-	-	-	NO	NO
217.368025441713	43.4736050883426	23.27550036543	43.4736050883426	-	Tween only	EHI_016120	EF-hand calcium-binding domain containing protein	N	EF-hand_7	EF-hand domain pair	-	-	-	NO	NO
217.239486302196	72.4131621007321	13.5953881475273	72.4131621007321	-	Tween only	EHI_160870	hypothetical protein	N	RGS	Regulator of G protein signaling domain	0	0	0	NO	NO
217.054646574896	72.3515488582985	18.3259155370201	72.3515488582985	-	Tween only	EHI_130960	purine nucleoside phosphorylase, putative	N	PNP_UDP_1	Phosphorylase superfamily	F	0	0	NO	NO
216.392027952332	72.1306759841107	13.8349468013421	72.1306759841107	-	Tween only	EHI_136180	proteasome regulatory subunit, putative	N	PCI	PCI domain	-	-	-	YES	NO
216.362199315841	72.1207331052805	9.10800799340608	72.1207331052805	-	Tween only	EHI_045440	ubiquitin carboxyl-terminal hydrolase domain containing protein	N	UCH	Ubiquitin carboxyl-terminal hydrolase	-	-	-	YES	NO
215.902575405948	71.967525135316	7.29524923409889	71.967525135316	-	Tween only	EHI_167680	hypothetical protein	N	S4	S4 domain	-	-	-	NO	NO
215.035102722697	71.6783675742325	24.472833297402	62.0630059068032	90.9090909090909	Contaminant	EHI_021230	Rho guanine nucleotide exchange factor, putative	N	RhoGEF	RhoGEF domain	-	-	-	YES	NO
214.888555160111	26.8610693950139	23.4325975206318	26.8610693950139	-	Tween only	EHI_138460	papain family cysteine protease domain containing protein	N	Peptidase_C1	Papain family cysteine protease This is family C1 in the peptidase classification.	S	0	0	YES	NO
214.114733263575	71.3715777545249	37.1508046136751	71.3715777545249	-	Tween only	EHI_201830	hypothetical protein, conserved	N	Ribosomal_L1	Ribosomal protein L1p/L10e family	-	-	-	NO	NO
213.791036438069	53.4477591095172	33.2939364438377	53.4477591095172	-	Tween only	EHI_035230	hypothetical protein	N	DUF3021	Protein of unknown function (DUF3021)	-	-	-	NO	NO
212.436347805198	70.812115935066	13.3522294527764	70.812115935066	-	Tween only	EHI_179330	protein phosphatase family protein	N	PP2C	Protein phosphatase 2C	T	0	0	YES	NO
211.933080458148	52.9832701145369	17.0676535298586	52.9832701145369	-	Tween only	EHI_045710	AP-2 complex protein, putative	N	Adaptin_N	Adaptin N terminal region	-	-	-	YES	NO
211.688337377824	70.5627791259413	13.9644866909274	70.5627791259413	-	Tween only	EHI_166900	nuclear transport receptor, putative	N	Xpo1	Exportin 1-like protein	-	-	-	NO	NO
211.594456652313	52.8986141630783	31.3747045822565	38.7133037325893	95.4545454545454	2.46567810677937	EHI_140680	hypothetical protein	N	ANAPC4_WD40	Anaphase-promoting complex subunit 4 WD40 domain	0	0	0	NO	NO
211.233490584611	70.4111635282036	33.5585307686466	70.4111635282036	-	Tween only	EHI_098000	hypothetical protein	N	Ig_2	Immunoglobulin domain	-	-	-	NO	NO
210.991296214451	52.7478240536126	17.7193527570169	52.7478240536126	-	Tween only	EHI_115300	centromere/microtubule binding protein cbf5, putative	N	DKCLD	DKCLD (NUC011) domain	J	0	0	YES	NO
210.415075120956	52.6037687802389	26.4021030802945	60.6686614039549	28.4090909090909	0.468266321551623	EHI_179880	hypothetical protein	N	MMM1	Maintenance of mitochondrial morphology protein 1	-	-	-	NO	NO
210.405165570209	35.0675275950348	12.8914249685127	35.0675275950348	-	Tween only	EHI_177620	calcium binding family protein	N	EF-hand_7	EF-hand domain pair	T	0	0	YES	NO
210.023544913744	42.0047089827488	26.7673443374029	42.0047089827488	-	Tween only	EHI_130700	enolase, putative	N	Enolase_C	Enolase, C-terminal TIM barrel domain	G	0	0	YES	NO
208.519846201279	34.7533077002132	18.6335014862353	39.885787422074	9.09090909090905	0.227923520594152	EHI_175060	hypothetical protein	Y	DUF4899	Domain of unknown function (DUF4899)	0	0	0	NO	NO
208.468832509081	69.4896108363603	20.2597679178312	78.5765215176983	51.3157894736843	0.653067716444106	EHI_118230	hypothetical protein	N	TFIID_20kDa	Transcription initiation factor TFIID subunit A	-	-	-	NO	NO
208.154663265565	69.3848877551884	25.4791656759922	69.3848877551884	-	Tween only	EHI_067520	60S ribosomal protein L6, putative	N	Ribosomal_L6e	Ribosomal protein L6e	-	-	-	YES	NO
207.361886747131	51.8404716867827	25.8528051960479	36.9236592187406	96.5909090909091	2.61596253282189	EHI_119620	DEAD/DEAH box helicase, putative	N	DEAD	DEAD/DEAH box helicase	-	-	-	YES	NO
207.3069869337	51.8267467334249	31.916663538784	51.8267467334249	-	Tween only	EHI_125710	hypothetical protein	N	DUF4434	Domain of unknown function (DUF4434)	-	-	-	NO	NO
207.178238680663	51.7945596701658	23.9666192418638	51.7945596701658	-	Tween only	EHI_194990	hypothetical protein	N	MFS_1	Major Facilitator Superfamily	-	-	-	YES	NO
206.959446811988	51.739861702997	6.54665622551403	51.739861702997	-	Tween only	EHI_110730	nucleoside transporter, putative	N	Nucleoside_tran	Nucleoside transporter	-	-	-	NO	NO
206.911959122244	68.9706530407479	15.3229899251239	68.9706530407479	-	Tween only	EHI_158290	hypothetical protein	N	DnaJ_C	DnaJ C terminal domain	-	-	-	NO	NO
206.780215547901	68.9267385159671	18.593977912844	68.9267385159671	-	Tween only	EHI_083560	ubiquitin-conjugating enzyme family protein	N	UQ_con	Ubiquitin-conjugating enzyme	-	-	-	YES	NO
206.646379748937	51.6615949372343	26.1014916712986	51.6615949372343	-	Tween only	EHI_151370	WD domain containing protein	N	Cytochrom_D1	Cytochrome D1 heme domain	A	0	0	YES	NO
206.189177268555	51.5472943171388	39.8532547654837	51.5472943171388	-	Tween only	EHI_179830	hypothetical protein	N	Tweety	Tweety	-	-	-	YES	NO
205.82732036288	68.6091067876266	17.7684632675585	68.6091067876266	-	Tween only	EHI_151260	DnaJ family protein	N	DnaJ_C	DnaJ C terminal domain	-	-	-	YES	NO
205.589321681756	68.5297738939188	37.3928935808388	68.5297738939188	-	Tween only	EHI_016390	hypothetical protein	N	Tetraspannin	Tetrabrachion Tetraspanin family RDS_ROM1 subfamily	-	-	-	NO	NO
204.927930796053	68.3093102653511	20.5919647618017	68.3093102653511	-	Tween only	EHI_009630	Ran-binding protein, putative	N	CRM1_C	CRM1 C terminal	-	-	-	YES	NO
204.708318401485	68.2361061338284	2.85890417121372	68.2361061338284	-	Tween only	EHI_045120	transitional endoplasmic reticulum ATPase, putative	N	AAA	ATPase family associated with various cellular activities (AAA)	-	-	-	YES	NO
204.30145443931	34.0502424065517	27.0259472991541	34.0502424065517	-	Tween only	EHI_098570	fructose-1,6-bisphosphate aldolase, putative	N	F_bP_aldolase	Fructose-bisphosphate aldolase class-II	G	0	0	YES	NO
203.842592503186	67.9475308343952	4.00543612796716	67.9475308343952	-	Tween only	EHI_118180	cullin family protein	N	Cullin	Cullin family	-	-	-	YES	NO
203.726704344866	50.9316760862165	27.5872562230439	50.9316760862165	-	Tween only	EHI_127700	heat shock protein 70, mitochondrial, putative	Y	HSP70	Hsp70 protein	-	-	-	YES	NO
203.720930145696	33.953488357616	13.039664646952	33.953488357616	-	Tween only	EHI_110810	unconventional myosin IB	N	Myosin_head	Myosin head (motor domain)	Z	0	0	YES	NO
203.649729443987	40.7299458887975	36.6254902999341	40.7299458887975	-	Tween only	EHI_182560	Vacuolar ATP synthase subunit E, putative	N	vATP-synt_E	ATP synthase (E/31 kDa) subunit	-	-	-	YES	NO
203.143550579327	50.7858876448317	4.86737828179839	50.7858876448317	-	Tween only	EHI_118210	estradiol 17-beta-dehydrogenase, putative	N	adh_short	short chain dehydrogenase alcohol dehydrogenase superfamily signature glucose/ribitol dehydrogenase family signature	-	-	-	YES	NO
202.962666752738	50.7406666881845	23.2437463366277	50.7406666881845	-	Tween only	EHI_104660	60S acidic ribosomal protein P1, putative	N	Ribosomal_60s	60s Acidic ribosomal protein	J	0	0	YES	NO
202.621380615391	67.5404602051305	1.28430549238617	68.3561448531503	65.9090909090908	0.964201405019015	EHI_179030	Pex5	N	TPR_15 Pex5	Tetratricopeptide repeat	S	0	0	NO	NO
202.385129135878	50.5962822839696	15.4084964730821	50.5962822839696	-	Tween only	EHI_148160	cullin family protein	N	Cullin	Cullin family	-	-	-	YES	NO
202.223514190726	67.4078380635753	20.0539765085739	78.9526661862721	44.3181818181818	Contaminant	EHI_125680	exocyst complex component sec15, putative	N	Sec15	Exocyst complex subunit Sec15-like	-	-	-	NO	NO
201.814817392917	67.2716057976391	7.86871956418992	70.7937723328224	60.2272727272726	Contaminant	EHI_099810	exocyst complex component sec10, putative	N	Sec10	Exocyst complex component Sec10	-	-	-	YES	NO
201.096218522168	50.274054630542	31.6166109688221	50.274054630542	-	Tween only	EHI_175450	P-glycoprotein-5	N	ABC_tran	ABC transporter This structure is on hold until Dec 1999	-	-	-	YES	NO
200.860664142786	50.2151660356965	33.7775645031751	50.2151660356965	-	Tween only	EHI_148480	WD domain containing protein	N	WD40_like	WD40-like domain	-	-	-	NO	NO
199.120558753534	66.3735195845113	27.009369376193	66.0076477978195	67.1052631578949	1.01662860890661	EHI_078710	probable proteasome subunit beta type 2, putative	N	Proteasome	Proteasome subunit	O	0	0	YES	NO
199.073293797367	66.3577645991223	26.7443531615634	66.3577645991223	-	Tween only	EHI_096810	hypothetical protein	N	VWA_3	von Willebrand factor type A domain	-	-	-	NO	NO
198.509156822805	39.7018313645609	17.1234634561917	39.7018313645609	-	Tween only	EHI_049690	galactose-specific adhesin light subunit, putative	N	Mcp5_PH	Meiotic cell cortex C-terminal pleckstrin homology	-	-	-	NO	NO
198.414099239506	49.6035248098765	16.4346349041154	49.6035248098765	-	Tween only	EHI_105250	Ras GTPase-activating protein, putative	N	RasGAP	GTPase-activator protein for Ras-like GTPase	T	0	0	YES	NO
198.306246252166	49.5765615630415	30.008014119427	49.5765615630415	-	Tween only	EHI_125840	peptidyl-prolyl cis-trans isomerase, putative	N	Pro_isomerase	Cyclophilin type peptidyl-prolyl cis-trans isomerase/CLD	O	glycosomes	0	YES	NO
197.970091685733	39.5940183371466	20.8675236964329	39.5940183371466	-	Tween only	EHI_125150	hypothetical protein	N	V-SNARE	Vesicle transport v-SNARE protein N-terminus	-	-	-	NO	NO
197.654132270812	65.8847107569374	9.39831517501645	65.8847107569374	-	Tween only	EHI_200210	bromodomain-containing protein	N	Bromodomain	Bromodomain	-	-	-	YES	NO
196.185164090455	65.3950546968182	15.5561056779293	65.3950546968182	-	Tween only	EHI_131260	Ras guanine nucleotide exchange factor, putative	N	RasGEF	RasGEF domain	-	-	-	YES	NO
195.312316665091	39.0624633330182	23.6524803126348	39.0624633330182	-	Tween only	EHI_186770	actin-binding protein, cofilin/tropomyosin family	N	Cofilin_ADF	Cofilin/tropomyosin-type actin-binding protein	Z	0	0	YES	NO
195.164894825771	39.0329789651542	21.2268985070671	39.0329789651542	-	Tween only	EHI_138380	glycogen phosphorylase, putative	N	Phosphorylase	Carbohydrate phosphorylase	-	-	-	YES	NO
194.998723990293	38.9997447980586	16.2928023654074	38.9997447980586	-	Tween only	EHI_179080	sulfate adenylyltransferase, putative	Y	APS_kinase	Adenylylsulphate kinase	-	-	-	YES	NO
194.542975973434	48.6357439933586	40.5932389516551	48.6357439933586	-	Tween only	EHI_173470	EF-hand calcium-binding domain containing protein	N	EF-hand_7	EF-hand domain pair	0	0	0	NO	NO
194.525657596585	48.6314143991462	30.4526507548721	62.9479464715889	5.68181818181814	0.0902621689872377	EHI_091530	BAR/SH3 domain containing protein	N	BAR	BAR domain	T	0	0	YES	NO
194.235027656798	64.7450092189325	28.5832080850481	64.7450092189325	-	Tween only	EHI_140130	phospholipid-transporting P-type ATPase, putative	N	PhoLip_ATPase_C	Phospholipid-translocating P-type ATPase C-terminal	-	-	-	YES	NO
194.095260571248	38.8190521142495	29.4276719239471	38.8190521142495	-	Tween only	EHI_104540	hypothetical protein	N	Ank_3	Ankyrin repeat	0	0	0	NO	NO
194.025337407688	64.6751124692295	15.8166896177424	54.3990323402079	85.2272727272727	1.56670567583385	EHI_129340	hypothetical protein	N	FHA	FHA domain	-	-	-	NO	NO
193.966870424965	27.7095529178521	27.0233429507124	27.7095529178521	-	Tween only	EHI_098510	hypothetical protein	N	TMEM154	TMEM154 protein family	0	0	0	NO	NO
193.526574097425	48.3816435243563	41.7250643416363	48.3816435243563	-	Tween only	EHI_125720	hypothetical protein	N	Pro-rich	Proline-rich	0	0	0	NO	NO
193.182777731676	64.394259243892	22.2923780640432	64.394259243892	-	Tween only	EHI_103850	proteasome regulatory subunit, putative	N	PCI	PCI domain	-	-	-	YES	NO
193.060873310527	48.2652183276317	29.4061729132449	48.2652183276317	-	Tween only	EHI_155310	hypothetical protein	N	DUF2700	Protein of unknown function (DUF2700)	-	-	-	NO	NO
192.168788992071	64.056262997357	27.9385709322349	64.056262997357	-	Tween only	EHI_118050	coatomer alpha subunit, putative	N	Coatomer_WDAD	Coatomer WD associated region	-	-	-	YES	NO
191.970481568239	63.9901605227462	30.7565323703633	63.9901605227462	-	Tween only	EHI_187770	SH3 domain protein	N	BAR	BAR domain	-	-	-	YES	NO
191.657991284383	63.8859970947945	18.6575393956281	63.8859970947945	-	Tween only	EHI_182740	guanine nucleotide exchange factor, putative	N	RhoGEF	RhoGEF domain	-	-	-	YES	NO
191.221885942179	47.8054714855448	28.4469048860714	47.8054714855448	-	Tween only	EHI_167130	filopodin, putative	N	I_LWEQ	I/LWEQ domain	-	-	-	YES	NO
190.942921655767	47.7357304139418	25.4933302489295	47.7357304139418	-	Tween only	EHI_096790	hypothetical protein, conserved	N	Copine	Copine	T	0	0	YES	NO
190.664735533548	38.1329471067096	25.3991645595723	38.1329471067096	-	Tween only	EHI_158120	hypothetical protein	N	Tweety	Tweety	-	-	-	YES	NO
190.383450830481	47.5958627076203	20.9847376998491	47.5958627076203	-	Tween only	EHI_187140	hypothetical protein, conserved domain containing	N	SPRY	SPRY domain	L	0	0	YES	NO
190.094474837786	63.3648249459287	25.7201928648495	48.3367111031036	93.421052631579	Contaminant	EHI_178720	hypothetical protein	N	CNOT1_TTP_bind	CCR4-NOT transcription complex subunit 1 TTP binding domain	K	0	0	YES	NO
188.959056676562	62.9863522255205	22.3197984894713	62.9863522255205	-	Tween only	EHI_180410	hypothetical protein	N	CBM_20	Starch binding domain	-	-	-	NO	NO
188.811984366713	62.9373281222377	10.5817060920761	57.5638869201986	73.6842105263159	Contaminant	EHI_200080	purine nucleoside phosphorylase, putative	N	PNP_UDP_1	Phosphorylase superfamily	-	-	-	YES	NO
188.221217855714	47.0553044639285	25.5091266467625	47.0553044639285	-	Tween only	EHI_106670	calcineurin B subunit, putative	N	EF-hand_7	EF-hand domain pair	-	-	-	YES	NO
188.212263256291	62.7374210854302	17.3974771549265	62.7374210854302	-	Tween only	EHI_103610	protein kinase, putative	N	Pkinase	Protein kinase domain Protein kinase	-	-	-	YES	NO
187.776452442707	62.5921508142355	8.29148520062484	62.5921508142355	-	Tween only	EHI_178480	histone H3, putative	N	Histone	Core histone H2A/H2B/H3/H4 histone h2a signature histone h2b signature histone h3 signature histone h4 signature	-	-	-	YES	NO
187.591000836059	37.5182001672118	29.217970520914	37.5182001672118	-	Tween only	EHI_009460	phospholipid-transporting P-type ATPase, putative	N	PhoLip_ATPase_C	Phospholipid-translocating P-type ATPase C-terminal	-	-	-	YES	NO
187.297223692798	62.4324078975994	13.2491655332742	62.4324078975994	-	Tween only	EHI_119950	leucine-rich repeat containing protein	N	LRR_9	Leucine-rich repeat	-	-	-	YES	NO
186.652666149216	46.6631665373039	35.3171931611603	46.6631665373039	-	Tween only	EHI_082540	hypothetical protein	N	PqiA	Paraquat-inducible protein A	S	0	0	YES	NO
186.16929297031	62.0564309901033	5.68958360711183	62.0564309901033	-	Tween only	EHI_004600	hydroxylamine reductase, putative	N	Prismane	Prismane/CO dehydrogenase family	-	-	-	YES	NO
185.873891315115	61.9579637717048	22.1142111924498	73.8579982891361	38.1578947368422	0.516638625751314	EHI_091460	TFIID subunit, putative	N	TAF6_C	TAF6 C-terminal HEAT repeat domain	K	0	0	YES	NO
185.215612560812	61.7385375202707	28.2947163345492	53.7920168067218	77.6315789473685	1.44318029990033	EHI_049620	Fe-S cluster assembly protein NifU, putative	N	NifU_N	NifU-like N terminal domain	-	-	-	YES	NO
185.151272920773	46.2878182301933	32.3141927474499	46.2878182301933	-	Tween only	EHI_124880	inorganic pyrophosphatase, putative	Y	Pyrophosphatase	Inorganic pyrophosphatase	-	-	-	YES	NO
184.791508451136	36.9583016902273	24.3368515008225	36.9583016902273	-	Tween only	EHI_194450	hypothetical protein, conserved	N	Carb_kinase	Carbohydrate kinase	G	0	0	YES	NO
184.610933021418	36.9221866042836	32.1127885094826	36.9221866042836	-	Tween only	EHI_131130	hypothetical protein, conserved	N	CRT-like	CRT-like, chloroquine-resistance transporter-like	K	0	0	YES	NO
184.539232750267	61.5130775834225	7.68183382273915	61.5130775834225	-	Tween only	EHI_110160	hypothetical protein	N	Nsp1_C	Nsp1-like C-terminal region	-	-	-	NO	NO
183.500448066731	36.7000896133462	9.59031452787807	38.4887483803191	29.5454545454545	0.767638746095529	EHI_008710	TPR repeat protein	N	TPR_15	Tetratricopeptide repeat	-	-	-	YES	NO
182.33817416706	45.5845435417651	32.5847187621183	45.5845435417651	-	Tween only	EHI_198010	19S cap proteasome S2 subunit	N	PC_rep	Proteasome/cyclosome repeat	-	-	-	YES	NO
182.241398260698	45.5603495651746	26.7444200659618	45.5603495651746	-	Tween only	EHI_148210	hypothetical protein	N	MIG-14_Wnt-bd	Wnt-binding factor required for Wnt secretion	-	-	-	NO	NO
182.023162780197	36.4046325560394	26.6399382462672	36.4046325560394	-	Tween only	EHI_118750	hypothetical protein	N	Cofilin_ADF	Cofilin/tropomyosin-type actin-binding protein	0	0	0	YES	NO
181.465352117125	45.3663380292813	16.5853206288368	45.3663380292813	-	Tween only	EHI_010520	hypothetical protein	N	MIP	Major intrinsic protein	-	-	-	NO	NO
181.28772814228	45.3219320355701	16.4162636910869	45.3219320355701	-	Tween only	EHI_099240	clathrin-adaptor medium chain, putative	N	Adap_comp_sub	Adaptor complexes medium subunit family	-	-	-	YES	NO
180.307467138289	45.0768667845722	23.4942910067542	45.0768667845722	-	Tween only	EHI_134340	glutamic acid-rich protein precursor, putative	N	HSP20	Hsp20/alpha crystallin family This prints entry is a subset of the Pfam entry.	-	-	-	NO	NO
180.057775302797	60.0192584342658	29.768871586865	80.9379785604897	18.1818181818181	Contaminant	EHI_199950	hypothetical protein	N	Sec5	Exocyst complex component Sec5	U	0	0	YES	NO
180.031132687678	60.0103775625593	33.9926986819285	60.0103775625593	-	Tween only	EHI_173440	hypothetical protein	N	TMEM154	TMEM154 protein family	-	-	-	NO	NO
180.00884564352	90.0044228217602	5.79389650597068	95.7983193277309	84.2105263157895	0.879039704524472	EHI_118720	WD domain containing protein	N	ANAPC4_WD40	Anaphase-promoting complex subunit 4 WD40 domain	-	-	-	YES	NO
179.709274612459	44.9273186531146	26.0697425217715	44.9273186531146	-	Tween only	EHI_030170	26S proteasome non-ATPase regulatory subunit, putative	N	JAB	JAB1/Mov34/MPN/PAD-1 ubiquitin protease	-	-	-	YES	NO
179.520030119698	35.9040060239396	17.2636188300704	29.419481214135	61.842105263158	Contaminant	EHI_148790	Gal/GalNAc lectin light subunit	N	Ricin_B_lectin	Ricin-type beta-trefoil lectin domain	0	0	0	NO	NO
179.014847306754	44.7537118266885	21.6805384440651	44.7537118266885	-	Tween only	EHI_099750	hypothetical protein	N	Sas10	Sas10 C-terminal domain	-	-	-	NO	NO
178.607545762113	44.6518864405283	12.3964524889422	44.6518864405283	-	Tween only	EHI_194500	ADP-ribosylation factor, putative	N	Arf	ADP-ribosylation factor family The prints entry specific to Sar1 proteins The Prosite entry specific to Sar1 proteins	-	-	-	YES	NO
177.96662326385	44.4916558159625	18.4207667140232	44.4916558159625	-	Tween only	EHI_194870	hypothetical protein, conserved	N	Abi_C	Abortive infection C-terminus	0	0	0	NO	NO
177.955387496463	59.318462498821	7.21164151994862	59.318462498821	-	Tween only	EHI_058320	transmembrane protein tmp21, putative	N	EMP24_GP25L	emp24/gp25L/p24 family/GOLD	-	-	-	YES	NO
177.867987043491	59.2893290144968	17.1707567088837	59.2893290144968	-	Tween only	EHI_088470	hypothetical protein	N	Dynactin_p22	Dynactin subunit p22	-	-	-	NO	NO
177.415017333967	29.5691695556612	22.5623379640221	29.5691695556612	-	Tween only	EHI_097870	hypothetical protein, conserved	N	DUF1045	Protein of unknown function (DUF1045)	S	0	0	YES	NO
177.387962498943	35.4775924997887	31.2919334592438	35.4775924997887	-	Tween only	EHI_159870	galactose-inhibitable lectin small subunit, putative	N	Ricin_B_lectin	Ricin-type beta-trefoil lectin domain	-	-	-	NO	NO
177.23719965395	44.3092999134875	32.2112132248896	44.3092999134875	-	Tween only	EHI_013040	adaptor protein (AP) family protein	N	Adaptin_N	Adaptin N terminal region	-	-	-	YES	NO
177.077882515317	59.0259608384391	14.7429660837886	59.0259608384391	-	Tween only	EHI_197300	phospholipid-transporting ATPase Neo1, putative	N	PhoLip_ATPase_C	Phospholipid-translocating P-type ATPase C-terminal	-	-	-	YES	NO
177.067306953649	44.2668267384123	5.46973237536168	44.2668267384123	-	Tween only	EHI_094800	major facilitator superfamily protein	N	MFS_1	Major Facilitator Superfamily	-	-	-	YES	NO
177.038694470659	59.0128981568864	26.2278041658568	59.0128981568864	-	Tween only	EHI_016000	hypothetical protein, conserved domain containing	N	SPRY	SPRY domain	-	-	-	NO	NO
177.028659636298	44.2571649090744	17.3112515260007	44.2571649090744	-	Tween only	EHI_025890	hypothetical protein	N	Pepsin-I3	Pepsin inhibitor-3-like repeated domain	-	-	-	NO	NO
176.412871041989	88.2064355209947	1.38008821560534	88.2064355209947	-	Tween only	EHI_192760	copine, putative	N	Copine	Copine	-	-	-	YES	NO
175.714978032609	43.9287445081523	20.3536904665269	54.6242909231504	11.842105263158	Contaminant	EHI_048310	protein transport protein Sec24, putative	N	Sec23_trunk	Sec23/Sec24 trunk domain	-	-	-	YES	NO
175.350885864576	58.4502952881921	18.9613504535893	58.4502952881921	-	Tween only	EHI_198760	alcohol dehydrogenase 3, putative	N	Fe-ADH	Iron-containing alcohol dehydrogenase	-	-	-	YES	NO
175.334224598929	58.4447415329762	27.8226703061243	38.803475935828	97.7272727272727	2.51851851851858	EHI_051420	hypothetical protein	N	ANAPC4_WD40	Anaphase-promoting complex subunit 4 WD40 domain	-	-	-	NO	NO
175.243598905837	58.4145329686122	36.9485935269098	58.4145329686122	-	Tween only	EHI_177610	hypothetical protein, conserved	N	DUF106	Integral membrane protein DUF106	-	-	-	YES	NO
175.123955317228	43.7809888293069	11.7405029539119	43.7809888293069	-	Tween only	EHI_023500	calmodulin, putative	N	EF-hand_7	EF-hand domain pair	-	-	-	YES	NO
174.931490287741	87.4657451438703	4.571008301765	92.0367534456353	82.8947368421053	Contaminant	EHI_078230	phenylalanyl-tRNA synthetase alpha subunit, putative	N	tRNA-synt_2d	tRNA synthetases class II core domain (F)	-	-	-	YES	NO
174.668717445731	29.1114529076218	20.3422255023615	29.1114529076218	-	Tween only	EHI_137110	copine, putative	N	Copine	Copine	T	0	0	YES	NO
174.522248979231	58.174082993077	36.4392556351048	58.174082993077	-	Tween only	EHI_021360	hypothetical protein, conserved	N	TCTP	Translationally controlled tumour protein	-	-	-	YES	NO
173.16733988097	57.72244662699	15.2818786646028	68.4018517586669	36.3636363636363	0.531617718361387	EHI_095870	serine-threonine rich protein	N	Selenoprotein_S	Selenoprotein S (SelS)	0	0	0	NO	NO
172.915840989609	57.6386136632029	18.53875262587	57.6386136632029	-	Tween only	EHI_035190	hypothetical protein	N	TLE_N	Groucho/TLE N-terminal Q-rich domain	0	0	0	NO	NO
172.520936965757	28.7534894942929	6.61817823248188	28.7534894942929	-	Tween only	EHI_178340	ubiquitin, putative	N	ubiquitin	Ubiquitin family	-	-	-	YES	NO
172.377698089613	43.0944245224032	9.56284691074063	43.0944245224032	-	Tween only	EHI_000240	hypothetical protein	N	eIF2A	Eukaryotic translation initiation factor eIF2A	S	0	0	YES	NO
172.111644182225	57.3705480607417	22.1466736125371	57.3705480607417	-	Tween only	EHI_177300	hypothetical protein	N	Rhodanese	Rhodanese-like domain This Prosite entry represents a subset of this family.	-	-	-	YES	NO
171.958099759446	57.3193665864821	3.21061109073035	57.3193665864821	-	Tween only	EHI_138330	hypothetical protein	N	Nucleoporin_C	Non-repetitive/WGA-negative nucleoporin C-terminal	-	-	-	NO	NO
171.574438098061	57.1914793660203	7.48153698498466	57.1914793660203	-	Tween only	EHI_095890	DNA-directed RNA polymerase I largest subunit, putative	N	RNA_pol_Rpb1_5	RNA polymerase Rpb1, domain 5	-	-	-	YES	NO
171.497326203206	34.2994652406412	19.5382503681408	34.2994652406412	-	Tween only	EHI_009530	pyruvate phosphate dikinase	N	PEP-utilizers_C	PEP-utilising enzyme, TIM barrel domain	G	0	0	YES	NO
171.329237889668	42.8323094724171	24.3661191886093	42.8323094724171	-	Tween only	EHI_161940	LIM zinc finger domain containing protein	N	LIM	LIM domain	-	-	-	YES	NO
171.078387736781	57.0261292455936	30.542164985597	57.0261292455936	-	Tween only	EHI_051730	phosphoribulokinase/uridine kinase family protein	N	PRK	Phosphoribulokinase / Uridine kinase family	F	0	0	YES	NO
170.895110896957	28.4825184828261	18.2305238675316	28.4825184828261	-	Tween only	EHI_152220	hypothetical protein	Y	Peptidase_C1	Papain family cysteine protease This is family C1 in the peptidase classification.	-	-	-	YES	NO
170.894316168785	34.1788632337571	18.9242377563655	34.1788632337571	-	Tween only	EHI_110180	myosin heavy chain	N	Myosin_head	Myosin head (motor domain)	-	-	-	YES	NO
170.797676254849	56.9325587516165	38.3196577324458	56.9325587516165	-	Tween only	EHI_151600	helicase, putative	N	DEAD	DEAD/DEAH box helicase	A	0	0	YES	NO
169.890915018378	56.6303050061261	17.822002547625	56.6303050061261	-	Tween only	EHI_182600	proteasome regulatory subunit, putative	N	PCI	PCI domain	-	-	-	YES	NO
169.807953000502	56.6026510001672	32.7805378057768	56.6026510001672	-	Tween only	EHI_161040	hypothetical protein	N	DUF4189	Domain of unknown function (DUF4189)	-	-	-	NO	NO
169.065303745883	42.2663259364707	5.15395694441277	42.2663259364707	-	Tween only	EHI_098610	hypothetical protein	N	Ferlin_C	Ferlin C-terminus	-	-	-	NO	NO
168.768328445748	56.256109481916	30.1859814919558	77.5659824046921	13.6363636363636	Contaminant	EHI_006130	phosphatidylinositol 3-kinase, putative	N	PI3Ka	Phosphoinositide 3-kinase family, accessory domain (PIK domain)	-	-	-	YES	NO
168.572968698944	33.7145937397889	31.7320522375636	33.7145937397889	-	Tween only	EHI_093950	alpha-1,2-mannosyltransferase alg11, putative	N	ALG11_N	ALG11 mannosyltransferase N-terminus	-	-	-	YES	NO
168.450899722457	56.1502999074857	19.3612690141673	56.1502999074857	-	Tween only	EHI_196890	gamma-adaptin, putative	N	Adaptin_N	Adaptin N terminal region	-	-	-	YES	NO
168.277461047468	56.0924870158228	27.7973109220158	56.0924870158228	-	Tween only	EHI_199000	calponin homology domain protein, putative	N	CH	Calponin homology (CH) domain	-	-	-	YES	NO
168.230358453443	42.0575896133607	12.3727227989946	48.8798164541779	21.5909090909091	0.441714201426049	EHI_038800	actin binding protein, putative	N	CH	Calponin homology (CH) domain	-	-	-	YES	NO
168.214705933166	42.0536764832915	26.9676762590781	42.0536764832915	-	Tween only	EHI_021350	hypothetical protein	N	Glyco_hydro_42	Beta-galactosidase	-	-	-	NO	NO
166.931975252836	33.3863950505673	9.07251530557674	33.3863950505673	-	Tween only	EHI_083440	tyrosine kinase, putative	N	Pkinase_Tyr	Protein tyrosine kinase Protein kinase	T	0	0	YES	NO
166.623458571402	55.5411528571341	21.1661975932634	55.5411528571341	-	Tween only	EHI_083430	Adapter-related protein complex 3 (AP-3) subunit, putative	N	Adaptin_N	Adaptin N terminal region	-	-	-	YES	NO
166.454356939522	41.6135892348806	37.7896487521327	41.6135892348806	-	Tween only	EHI_168260	phospholipid-transporting P-type ATPase, putative	N	PhoLip_ATPase_C	Phospholipid-translocating P-type ATPase C-terminal	-	-	-	YES	NO
166.297231376785	55.4324104589283	28.9592604070286	55.4324104589283	-	Tween only	EHI_122780	DNA-directed RNA polymerase subunit N, putative	N	RNA_pol_N	RNA polymerases N / 8 kDa subunit	-	-	-	YES	NO
165.367025985669	41.3417564964173	24.1285702553204	41.3417564964173	-	Tween only	EHI_166490	alcohol dehydrogenase, putative	N	Fe-ADH	Iron-containing alcohol dehydrogenase	-	-	-	YES	NO
165.327878952166	55.1092929840555	14.8183561381683	55.1092929840555	-	Tween only	EHI_150430	villidin, putative	N	VHP	Villin headpiece domain	Z	0	0	YES	NO
164.209865288261	41.0524663220653	33.7942081059935	41.0524663220653	-	Tween only	EHI_010340	hypothetical protein	N	Peptidase_C1	Papain family cysteine protease This is family C1 in the peptidase classification.	-	-	-	YES	NO
164.207805593815	32.8415611187629	28.3418612674641	32.8415611187629	-	Tween only	EHI_073580	leucine-rich repeat containing protein	N	GILT	Gamma interferon inducible lysosomal thiol reductase (GILT)	-	-	-	YES	NO
163.892523791281	32.7785047582563	27.2885251985466	32.7785047582563	-	Tween only	EHI_101240	hypothetical protein, conserved	N	TUDOR	Tudor domain	0	0	0	YES	NO
163.27493718172	40.8187342954299	20.0203514629638	40.8187342954299	-	Tween only	EHI_160980	hypothetical protein	Y	DUF1563	Protein of unknown function (DUF1563)	-	-	-	NO	NO
162.641203180452	32.5282406360905	28.1154493988385	32.5282406360905	-	Tween only	EHI_044360	hypothetical protein	Y	DUF1029	Protein of unknown function (DUF1029)	-	-	-	NO	NO
161.701522473638	53.9005074912126	28.5460769049452	53.9005074912126	-	Tween only	EHI_163260	copine, putative	N	Copine	Copine	T	0	0	YES	NO
161.41318574045	53.8043952468166	18.7500261711307	63.0929565065886	35.2272727272727	0.558339229571434	EHI_050670	hypothetical protein	N	RasGAP	GTPase-activator protein for Ras-like GTPase	0	0	0	NO	NO
161.216803436916	53.738934478972	28.8020924273487	53.738934478972	-	Tween only	EHI_030790	hypothetical protein, conserved	N	DUF4106	Protein of unknown function (DUF4106)	-	-	-	NO	NO
160.681134767701	40.1702836919252	25.3893238524832	40.1702836919252	-	Tween only	EHI_178960	acetyl-CoA synthetase, putative	N	ATP-grasp_5	ATP-grasp domain	-	-	-	YES	NO
160.091164084489	32.0182328168977	14.9212116687878	32.0182328168977	-	Tween only	EHI_164900	Rab family GTPase	N	Ras	Ras family	U	0	0	YES	NO
159.612193451298	31.9224386902595	32.5912816132441	31.9224386902595	-	Tween only	EHI_182550	Vacuolar ATP synthase subunit E, putative	N	vATP-synt_E	ATP synthase (E/31 kDa) subunit	-	-	-	YES	NO
159.297810033103	79.6489050165517	5.78526865291541	85.4341736694671	73.8636363636363	0.864567809239946	EHI_158020	transcription initiation factor IIIB chain BRF, putative	N	BRF1	Brf1-like TBP-binding domain	K	contamination	0	YES	NO
158.951345986059	52.9837819953529	33.9434432352898	52.9837819953529	-	Tween only	EHI_001960	WD domain containing protein	N	Utp21	Utp21 specific WD40 associated putative domain	-	-	-	YES	NO
158.852177234529	79.4260886172643	12.6193659281902	66.8067226890741	92.0454545454545	1.37778730703262	EHI_132400	5'-3' exonuclease domain containing protein	N	XRN_N	XRN 5'-3' exonuclease N-terminus	-	-	-	YES	NO
158.244645484532	79.1223227422662	3.93089854624843	79.1223227422662	-	Tween only	EHI_144270	AIG1 family protein	N	AIG1	AIG1 family	S	cytosolic Nakada	0	NO	NO
158.110792583197	26.3517987638662	21.617297879427	27.0767039711849	22.7272727272727	0.839366296261876	EHI_086030	hypothetical protein	N	FadA	Adhesion protein FadA	0	0	0	NO	NO
157.619563338047	31.5239126676094	26.5160745626094	31.5239126676094	-	Tween only	EHI_003930	I/LWEQ domain protein	N	I_LWEQ	I/LWEQ domain	-	-	-	YES	NO
157.182233075837	52.3940776919458	25.0303116845145	52.3940776919458	-	Tween only	EHI_110120	phosphoglucomutase, putative	N	PGM_PMM_I	Phosphoglucomutase/phosphomannomutase, alpha/beta/alpha domain I	-	-	-	YES	NO
156.952051141352	52.3173503804507	22.8832875750581	52.3173503804507	-	Tween only	EHI_151640	HEAT repeat domain containing protein	N	Vac14_Fab1_bd	Vacuolar 14 Fab1-binding region	-	-	-	YES	NO
156.729990670821	52.2433302236069	30.8265021796348	52.2433302236069	-	Tween only	EHI_052740	dynamin-like protein	N	Dynamin_M	Dynamin central region	-	-	-	YES	NO
156.303616023961	52.1012053413204	24.3777576198507	52.1012053413204	-	Tween only	EHI_167080	acetyltransferase, GNAT family	N	Acetyltransf_10	Acetyltransferase (GNAT) domain	-	-	-	NO	NO
155.993867912863	51.9979559709542	33.0589873728782	51.9979559709542	-	Tween only	EHI_069230	hypothetical protein	N	Taeniidae_ag	Taeniidae antigen	-	-	-	NO	NO
155.748128623631	51.9160428745438	28.7173729180088	51.9160428745438	-	Tween only	EHI_098970	hypothetical protein, conserved	N	RHD3	Root hair defective 3 GTP-binding protein (RHD3)	-	-	-	YES	NO
155.692572521342	31.1385145042684	11.1643994281359	31.1385145042684	-	Tween only	EHI_095180	hypothetical protein	Y	HTH_11	HTH domain	-	-	-	NO	NO
155.546781017076	31.1093562034152	18.3919594167245	31.1093562034152	-	Tween only	EHI_127030	hypothetical protein	N	Peptidase_C1	Papain family cysteine protease This is family C1 in the peptidase classification.	-	-	-	YES	NO
155.493434033181	22.2133477190258	5.44723690606727	22.2133477190258	-	Tween only	EHI_182720	dipeptidyl-peptidase, putative	N	Peptidase_S9	Prolyl oligopeptidase family This family belongs to family S9 of the peptidase classification.	E	0	0	YES	NO
154.564841567402	51.5216138558005	6.96595967706009	51.5216138558005	-	Tween only	EHI_192050	UDP-glucose 4-epimerase, putative	N	GDP_Man_Dehyd	GDP-mannose 4,6 dehydratase	-	-	-	YES	NO
154.505202004533	19.3131502505666	14.1725034480428	19.3131502505666	-	Tween only	EHI_100320	multidrug resistance protein, putative	N	ABC_tran	ABC transporter This structure is on hold until Dec 1999	Q	0	0	YES	NO
154.22501240421	51.40833746807	27.1049579985818	51.40833746807	-	Tween only	EHI_021190	hypothetical protein	Y	Laminin_II	Laminin Domain II	-	-	-	NO	NO
154.042982893028	51.3476609643428	12.6772838425463	51.3476609643428	-	Tween only	EHI_093820	hypothetical protein	N	RNA_pol_I_A49	RNA polymerase inhibitor A49-like RNA polymerase I associated factor	-	-	-	YES	NO
153.941811926497	51.3139373088325	33.3957490487413	51.3139373088325	-	Tween only	EHI_101290	hypothetical protein, conserved	N	Choline_transpo	Plasma-membrane choline transporter	-	-	-	YES	NO
153.824579859642	21.9749399799488	14.5802267959691	21.9749399799488	-	Tween only	EHI_200230	cell surface protease gp63, putative	N	Peptidase_M8	Leishmanolysin This Prosite motif covers only the active site. This is family M8 in the peptidase classification.	M, V	0	0	YES	NO
153.454440943854	51.1514803146181	13.6501414008996	51.1514803146181	-	Tween only	EHI_126880	methionine aminopeptidase, putative	N	Peptidase_M24	Metallopeptidase family M24 This Prosite entry corresponds to sub-family M24B This Prosite entry corresponds to sub-families M24A and M24C	-	-	-	YES	NO
152.862747723267	50.9542492410891	24.8435123484244	50.9542492410891	-	Tween only	EHI_030410	hypothetical protein	N	DUF4407	Domain of unknown function (DUF4407)	-	-	-	NO	NO
152.763000380973	50.9210001269909	15.4959120504419	48.5405910995773	55.6818181818181	1.14711866750018	EHI_005150	hypothetical protein, conserved	N	TUDOR	Tudor domain	K	0	0	NO	NO
152.456941986037	50.8189806620125	7.41132939438322	51.7966528112006	48.8636363636363	Contaminant	EHI_087840	hypothetical protein	N	Chorein_N	N-terminal region of Chorein or VPS13	0	0	0	NO	NO
152.065130525306	38.0162826313265	36.8746562506202	38.0162826313265	-	Tween only	EHI_164810	Adapter-related protein complex 3 (AP-3) subunit, putative	N	Adaptin_N	Adaptin N terminal region	U	0	0	YES	NO
151.437963553116	37.8594908882789	8.03860947972479	37.8594908882789	-	Tween only	EHI_080740	filopodin, putative	N	FERM_M	FERM central domain	-	-	-	YES	NO
151.051541818769	37.7628854546924	22.9258952448393	37.7628854546924	-	Tween only	EHI_108710	hypothetical protein	N	SWIRM-assoc_1	SWIRM-associated region 1	-	-	-	NO	NO
150.793009915594	30.1586019831188	7.54785142680331	30.1586019831188	-	Tween only	EHI_111050	actin-like protein, putative	N	Actin	Actin	Z	0	0	YES	NO
150.082807492295	25.0138012487158	31.1508412426048	25.0138012487158	-	Tween only	EHI_004880	hypothetical protein	N	Ribonuclease_T2	Ribonuclease T2 family	-	-	-	NO	NO
149.722862625346	37.4307156563366	35.7593397065488	37.4307156563366	-	Tween only	EHI_092420	Ras guanine nucleotide exchange factor, putative	N	RasGEF	RasGEF domain	-	-	-	YES	NO
148.550275413747	37.1375688534367	28.1626399603695	37.1375688534367	-	Tween only	EHI_010710	hypothetical protein	N	Podoplanin	Podoplanin	-	-	-	NO	NO
148.535099930486	49.5116999768288	11.5713228030028	49.5116999768288	-	Tween only	EHI_140600	T-complex protein 1 theta subunit, putative	N	Cpn60_TCP1	TCP-1/cpn60 chaperonin family Chaperonins cpn60 signature Chaperonins TCP-1 signatures 60 kd chaperonin signature	-	-	-	YES	NO
148.436549789008	49.4788499296692	13.6221461402754	54.900093076322	38.6363636363636	Contaminant	EHI_190430	hypothetical protein, conserved	N	zf-ANAPC11	Anaphase-promoting complex subunit 11 RING-H2 finger	-	-	-	YES	NO
148.290669297367	49.4302230991223	19.6422972013364	49.4302230991223	-	Tween only	EHI_118900	vacuolar sorting protein-associating protein 4A (VPS4), putative	N	AAA	ATPase family associated with various cellular activities (AAA)	O	0	0	YES	NO
147.615361934247	73.8076809671235	17.2287335987024	91.0364145658259	56.5789473684212	0.621497975708506	EHI_023020	proteasome subunit alpha type 5, putative	N	Proteasome	Proteasome subunit	-	-	-	YES	NO
147.244148067501	49.0813826891671	9.06177148954481	42.9402558519326	61.3636363636363	1.42904682671737	EHI_128900	hypothetical protein	N	EPTP	EPTP domain	0	0	0	NO	NO
147.221416728252	36.8053541820629	7.50660998645843	36.8053541820629	-	Tween only	EHI_097630	phospholipase B, putative	N	Phospholip_B	Phospholipase B	-	-	-	YES	NO
146.878321948456	24.4797203247427	16.7309964196846	24.4797203247427	-	Tween only	EHI_164430	actinin-like protein, putative	N	CH	Calponin homology (CH) domain	T	cytosolic in human	0	YES	NO
146.568980604861	48.8563268682871	12.304740580249	48.8563268682871	-	Tween only	EHI_182890	COP9 signalosome complex subunit 1, putative	N	RPN7	26S proteasome subunit RPN7	O, T	0	0	YES	NO
146.555600700265	36.6389001750663	24.6559083253391	36.6389001750663	-	Tween only	EHI_120280	NAD-dependent deacetylase 1, putative	N	SIR2	Sir2 family	-	-	-	YES	NO
146.548188653452	48.8493962178173	35.4920231139406	86.2012987012987	30.1734449760766	0.350034691247894	EHI_152870	hypothetical protein, conserved	N	SRP40_C	SRP40, C-terminal domain	0	0	0	NO	NO
146.144546378272	36.5361365945681	21.9397819266871	46.9604628278452	5.26315789473692	0.112076363344872	EHI_027580	importin alpha, putative	N	Arm_3	Atypical Arm repeat	U	0	0	YES	NO
145.748047019393	48.5826823397976	28.925146403404	48.5826823397976	-	Tween only	EHI_200720	signal peptidase complex subunit, putative	N	SPC12	Microsomal signal peptidase 12 kDa subunit (SPC12)	-	-	-	NO	NO
145.39702780511	29.0794055610221	23.3547790078228	29.0794055610221	-	Tween only	EHI_117570	serine/threonine protein phosphatase, putative	N	Metallophos	Calcineurin-like phosphoesterase	-	-	-	YES	NO
144.981176413529	36.2452941033822	18.404899497627	36.2452941033822	-	Tween only	EHI_122800	actin-binding protein, putative	N	DUF1899	Domain of unknown function (DUF1899)	Z	0	0	YES	NO
144.919278783706	28.9838557567413	32.0952695165888	28.9838557567413	-	Tween only	EHI_040340	hypothetical protein	N	DUF1313	Protein of unknown function (DUF1313)	-	-	-	NO	NO
144.565293053041	72.2826465265205	6.12644438257035	66.1562021439501	78.4090909090908	Contaminant	EHI_183430	hypothetical protein, conserved	N	AAA_28	AAA domain	S	0	0	YES	NO
144.095003270768	72.0475016353839	12.3836360891671	72.0475016353839	-	Tween only	EHI_087340	hypothetical protein	N	HTH_5	Bacterial regulatory protein, arsR family	-	-	-	NO	NO
143.865882046737	35.9664705116843	20.5791807873565	35.9664705116843	-	Tween only	EHI_042250	Rab family GTPase	N	Ras	Ras family	-	-	-	YES	NO
142.906845566118	35.7267113915295	12.9118225949052	35.7267113915295	-	Tween only	EHI_177180	hypothetical protein	N	Ribosomal_S7	Ribosomal protein S7p/S5e	0	0	0	NO	NO
142.313926235606	35.5784815589015	28.2992858154596	35.5784815589015	-	Tween only	EHI_131480	hypothetical protein, conserved	N	SapB_1	Saposin-like type B, region 1	-	-	-	NO	NO
141.978927865105	28.3957855730211	21.1938819052403	28.3957855730211	-	Tween only	EHI_070680	hypothetical protein	N	CC	CC domain	0	0	0	NO	NO
141.93122884682	70.9656144234099	8.36057240660495	70.9656144234099	-	Tween only	EHI_069350	hypothetical protein	Y	zf-H2C2_2	Zinc-finger double domain	-	-	-	NO	NO
141.758374880377	35.4395937200942	34.5258464718147	35.4395937200942	-	Tween only	EHI_186990	tyrosine kinase, putative	Y	Pkinase_Tyr	Protein tyrosine kinase Protein kinase	-	-	-	YES	NO
141.626266668746	35.4065666671864	28.5351196467159	35.4065666671864	-	Tween only	EHI_185430	amino acid transporter, putative	N	Aa_trans	Transmembrane amino acid transporter protein	S	0	0	YES	NO
141.47886427298	70.7394321364902	0.851476954418793	69.8879551820714	71.590909090909	1.0243669156495	EHI_176160	hypothetical protein	N	DUF1848	Domain of unknown function (DUF1848)	0	0	0	NO	NO
141.124622506738	28.2249245013476	12.6731266890417	28.2249245013476	-	Tween only	EHI_096620	phospholipid-transporting P-type ATPase, putative	N	PhoLip_ATPase_C	Phospholipid-translocating P-type ATPase C-terminal	P	0	0	YES	NO
140.964491286583	35.2411228216459	15.7724757958456	35.2411228216459	-	Tween only	EHI_135090	hypothetical protein	N	Prominin	Prominin	0	0	0	NO	NO
140.933148830718	35.2332872076795	15.8613390108888	35.2332872076795	-	Tween only	EHI_043010	V-type ATPase, A subunit, putative	N	ATP-synt_ab	ATP synthase alpha/beta family, nucleotide-binding domain This Pfam entry corresponds to chains a,b,c,d,e and f	-	-	-	YES	NO
140.325100849133	46.7750336163778	11.2482188823367	46.7750336163778	-	Tween only	EHI_197160	sulfate adenylyltransferase, putative	Y	ATP-sulfurylase	ATP-sulfurylase	-	-	-	YES	NO
140.173570894631	46.7245236315438	9.3111439909574	46.7245236315438	-	Tween only	EHI_194040	snoRNP protein gar1, putative	N	Gar1	Gar1/Naf1 RNA binding region	-	-	-	NO	NO
138.803563039336	46.2678543464455	15.6198645555303	46.2678543464455	-	Tween only	EHI_186020	DNA-directed RNA polymerase subunit, putative	N	RNA_pol_Rpb2_6	RNA polymerase Rpb2, domain 6	K	0	0	YES	NO
137.393933613796	45.7979778712653	15.9584145688307	45.7979778712653	-	Tween only	EHI_104730	hypothetical protein	N	FAM86	Family of unknown function	-	-	-	NO	NO
137.186533204904	45.7288444016346	13.0501738925344	46.2248455498203	44.7368421052633	0.967809444750804	EHI_048650	hypothetical protein	N	Nup35_RRM	Nup53/35/40-type RNA recognition motif	-	-	-	NO	NO
137.044554341442	45.681518113814	26.5226766173235	59.9696455917736	17.1052631578948	Contaminant	EHI_155450	chaperonin containing TCP-1 epsilon subunit, putative	N	Cpn60_TCP1	TCP-1/cpn60 chaperonin family Chaperonins cpn60 signature Chaperonins TCP-1 signatures 60 kd chaperonin signature	-	-	-	YES	NO
136.868965199526	27.3737930399052	21.2642377457378	27.3737930399052	-	Tween only	EHI_008120	hypothetical protein	N	Adeno_E3_CR2	Adenovirus E1B protein N-terminus Adenovirus E3A Adenovirus E3B protein Early E3 14.5 kDa protein Adenovirus 15.3kD protein in E3 region Adenovirus E3 region protein CR2	-	-	-	NO	NO
136.745295361634	68.372647680817	9.26900622423598	68.372647680817	-	Tween only	EHI_009510	TBC domain containing protein	N	RabGAP-TBC	Rab-GTPase-TBC domain	-	-	-	YES	NO
136.537254179896	45.5124180599652	18.575823752686	45.5124180599652	-	Tween only	EHI_012280	hypothetical protein, conserved	N	RHD3	Root hair defective 3 GTP-binding protein (RHD3)	-	-	-	YES	NO
135.294392320537	45.0981307735124	29.4480746083083	45.0981307735124	-	Tween only	EHI_137920	hypothetical protein, conserved	N	MIG-14_Wnt-bd	Wnt-binding factor required for Wnt secretion	-	-	-	YES	NO
134.382075654975	44.7940252183251	29.9059356527008	44.7940252183251	-	Tween only	EHI_054170	hypothetical protein	N	Utp12	Dip2/Utp12 Family	-	-	-	NO	NO
134.273521532265	33.5683803830663	21.8534851831399	33.5683803830663	-	Tween only	EHI_188820	hypothetical protein	N	IMD	IRSp53/MIM homology domain	0	0	0	YES	NO
134.007578389839	33.5018945974597	16.6303765079075	33.5018945974597	-	Tween only	EHI_048740	purine nucleoside phosphorylase, putative	N	PNP_UDP_1	Phosphorylase superfamily	-	-	-	YES	NO
132.634041846114	44.2113472820381	15.559631755676	44.2113472820381	-	Tween only	EHI_124520	ras-1, putative	N	Ras	Ras family	-	-	-	YES	NO
132.06755876717	33.0168896917925	7.74101030141386	33.0168896917925	-	Tween only	EHI_133950	heat shock protein 70, putative	N	HSP70	Hsp70 protein	-	-	-	YES	NO
132.053954813164	66.0269774065822	18.70691615084	66.0269774065822	-	Tween only	EHI_105060	geranylgeranyl pyrophosphate synthase, putative	N	polyprenyl_synt	Polyprenyl synthetase	H	0	0	YES	NO
131.6453687141	65.8226843570498	13.4490243264226	65.8226843570498	-	Tween only	EHI_005100	eukaryotic translation initiation factor 2 alpha subunit, putative	N	EIF_2_alpha	Eukaryotic translation initiation factor 2 alpha subunit	-	-	-	YES	NO
130.870664620913	32.7176661552282	33.3418715915305	32.7176661552282	-	Tween only	EHI_126310	Rho family GTPase	N	Ras	Ras family	-	-	-	YES	NO
129.999104778934	43.3330349263113	16.6237497765724	43.3330349263113	-	Tween only	EHI_049910	threonine dehydratase, putative	N	PALP	Pyridoxal-phosphate dependent enzyme	-	-	-	YES	NO
129.402056012413	32.3505140031033	10.689812860237	32.3505140031033	-	Tween only	EHI_125870	hypothetical protein	N	Nicastrin	Nicastrin	-	-	-	YES	NO
129.360627150476	32.3401567876191	25.2526381351846	32.3401567876191	-	Tween only	EHI_069130	hypothetical protein	N	HTH_Tnp_Tc3_1	Tc3 transposase	-	-	-	NO	NO
129.330175606619	32.3325439016548	38.4406261540687	32.3325439016548	-	Tween only	EHI_028900	dolichyl-diphosphooligosaccharide-protein glycotransferase, putative	N	DDOST_48kD	Oligosaccharyltransferase 48 kDa subunit beta	-	-	-	NO	NO
129.264337313871	64.6321686569357	1.47427392009348	66.1064425770292	63.1578947368422	0.955396966993781	EHI_177420	hypothetical protein	N	TMPIT	TMPIT-like protein	-	-	-	NO	NO
129.217170055493	43.0723900184975	15.3985459123038	43.0723900184975	-	Tween only	EHI_048700	ubiquitin-conjugating enzyme family protein	N	UQ_con	Ubiquitin-conjugating enzyme	O	0	0	YES	NO
128.916565142023	32.2291412855056	8.11844800464056	32.2291412855056	-	Tween only	EHI_201510	clathrin heavy chain, putative	N	Clathrin_H_link	Clathrin-H-link	-	-	-	YES	NO
128.58834489304	42.8627816310132	15.3032279653192	42.8627816310132	-	Tween only	EHI_199050	diphthamide synthesis protein, putative	N	Diphthamide_syn	Putative diphthamide synthesis protein	-	-	-	YES	NO
128.368727278444	32.092181819611	18.0654470201177	32.092181819611	-	Tween only	EHI_035980	hypothetical protein	N	Hpr_kinase_N	HPr Serine kinase N terminus	-	-	-	NO	NO
128.242759562228	42.7475865207427	9.64286631663439	42.7475865207427	-	Tween only	EHI_015380	immuno-dominant variable surface antigen	Y	Peptidase_M60	Peptidase M60, enhancin and enhancin-like	-	-	-	NO	NO
127.935869860442	31.9839674651105	31.8114511509517	14.1365180236561	85.5263157894737	6.05002700427035	EHI_139040	hypothetical protein, conserved	N	MIG-14_Wnt-bd	Wnt-binding factor required for Wnt secretion	S	0	0	YES	NO
127.379945673097	42.4599818910322	40.4564151688151	42.4599818910322	-	Tween only	EHI_173460	hypothetical protein	N	Mid2	Mid2 like cell wall stress sensor	-	-	-	NO	NO
127.259232297532	31.8148080743831	7.23984574164253	31.8148080743831	-	Tween only	EHI_009940	clathrin adaptor complex small chain, putative	N	Clat_adaptor_s	Clathrin adaptor complex small chain	-	-	-	YES	NO
126.967384417338	42.3224614724461	16.0991681085734	42.3224614724461	-	Tween only	EHI_088220	coatomer beta subunit, putative	N	Adaptin_N	Adaptin N terminal region	-	-	-	YES	NO
126.96537066898	31.741342667245	12.4704799996403	31.741342667245	-	Tween only	EHI_202460	calponin-homology domain containing protein	N	CH	Calponin homology (CH) domain	Z	0	0	YES	NO
126.679360035813	42.2264533452709	33.0312869240164	42.2264533452709	-	Tween only	EHI_127830	long-chain-fatty-acid--CoA ligase, putative	N	AMP-binding	AMP-binding enzyme	-	-	-	YES	NO
126.155744303391	21.0259573838985	13.6523431571051	21.0259573838985	-	Tween only	EHI_100270	calmodulin, putative	N	EF-hand_7	EF-hand domain pair	T	0	0	YES	NO
125.993514707934	31.4983786769836	23.2295566984017	31.4983786769836	-	Tween only	EHI_146950	histidine acid phosphatase family protein	N	His_Phos_2	Histidine phosphatase superfamily (branch 2)	-	-	-	YES	NO
124.10056744233	41.3668558141099	8.33037584196116	41.3668558141099	-	Tween only	EHI_140650	putative transcription enhancer protein	N	TIP120	TATA-binding protein interacting (TIP20)	-	-	-	YES	NO
123.223809660898	41.0746032202994	39.8795737186495	41.0746032202994	-	Tween only	EHI_035510	hypothetical protein	N	SPC22	Signal peptidase subunit	-	-	-	NO	NO
123.031647773763	24.6063295547525	10.2951335206843	24.6063295547525	-	Tween only	EHI_148380	C2 domain containing protein	N	C2	C2 domain	L	0	0	NO	NO
122.971118003095	61.4855590015476	10.6432925390673	61.4855590015476	-	Tween only	EHI_074000	hypothetical protein	N	RRM_1	RNA recognition motif. (a.k.a. RRM, RBD, or RNP domain)	-	-	-	NO	NO
122.947145909261	40.9823819697536	11.0123362280379	40.9823819697536	-	Tween only	EHI_010070	Xaa-Pro dipeptidase, putative	N	Peptidase_M24	Metallopeptidase family M24 This Prosite entry corresponds to sub-family M24B This Prosite entry corresponds to sub-families M24A and M24C	E	0	0	YES	NO
122.205923549602	17.4579890785146	11.3365887359773	17.4579890785146	-	Tween only	EHI_055400	NAD(P)( ) transhydrogenase (AB-specific), alpha subunit, putative	N	PNTB	NAD(P) transhydrogenase beta subunit	I	0	0	YES	NO
121.989075161035	40.6630250536784	11.9301247191186	40.6630250536784	-	Tween only	EHI_059670	Rab family GTPase	N	Ras	Ras family	S	0	0	YES	NO
121.584296255046	40.5280987516821	31.6242213215666	40.5280987516821	-	Tween only	EHI_158310	hypothetical protein, conserved	N	adh_short	short chain dehydrogenase alcohol dehydrogenase superfamily signature glucose/ribitol dehydrogenase family signature	-	-	-	YES	NO
121.513695298477	40.5045650994922	11.574226236614	40.5045650994922	-	Tween only	EHI_178630	hypothetical protein	Y	Ribosomal_S22	30S ribosomal protein subunit S22 family	0	0	XP_656262	NO	NO
119.677583643269	29.9193959108172	14.8110975657702	29.9193959108172	-	Tween only	EHI_077500	galactose-specific adhesin 170kD subunit	N	VWA	von Willebrand factor type A domain	-	-	-	NO	NO
119.264380886007	59.6321904430037	28.3917616528048	59.6321904430037	-	Tween only	EHI_044940	T-complex protein 1 subunit eta, putative	N	Cpn60_TCP1	TCP-1/cpn60 chaperonin family Chaperonins cpn60 signature Chaperonins TCP-1 signatures 60 kd chaperonin signature	O	0	0	YES	NO
119.201729651179	29.8004324127948	24.1737396369243	29.8004324127948	-	Tween only	EHI_008630	hypothetical protein	N	Telomere_Sde2_2	Telomere stability C-terminal	-	-	-	NO	NO
118.514805670058	39.5049352233527	11.0871105069814	39.5049352233527	-	Tween only	EHI_005940	hypothetical protein	N	DUF4808	Domain of unknown function (DUF4808)	-	-	-	NO	NO
118.361221321372	39.4537404404572	11.8701529942078	39.4537404404572	-	Tween only	EHI_054530	serine carboxypeptidase (S28) family protein	N	Peptidase_S28	Serine carboxypeptidase S28	-	-	-	YES	NO
118.296178087166	29.5740445217915	18.5231319196582	29.5740445217915	-	Tween only	EHI_073630	serine-threonine-isoleucine rich protein, putative	N	DUF2681	Protein of unknown function (DUF2681)	-	-	-	NO	NO
118.285738834589	23.6571477669177	21.8958337332993	23.6571477669177	-	Tween only	EHI_105770	hypothetical protein	N	SPC25	Microsomal signal peptidase 25 kDa subunit (SPC25)	-	-	-	NO	NO
117.924251062192	29.4810627655479	33.6094008724702	29.4810627655479	-	Tween only	EHI_105270	Receptor mediated endocytosis protein, putative	N	EF-hand_4	Cytoskeletal-regulatory complex EF hand	-	-	-	YES	NO
117.858864531438	23.5717729062875	28.1971569942326	23.5717729062875	-	Tween only	EHI_181210	hypothetical protein	N	MMM1	Maintenance of mitochondrial morphology protein 1	-	-	-	NO	NO
117.284335023725	29.3210837559313	18.168852872574	29.3210837559313	-	Tween only	EHI_118820	phospholipase B, putative	N	Phospholip_B	Phospholipase B	-	-	-	YES	NO
116.670573685423	29.1676434213558	17.8005345059324	29.1676434213558	-	Tween only	EHI_172960	ARP2/3 complex 21 kDa subunit, putative	N	P21-Arc	ARP2/3 complex ARPC3 (21 kDa) subunit	Z	0	0	YES	NO
115.48921709477	28.8723042736926	15.4828905151314	28.8723042736926	-	Tween only	EHI_164500	Sec61 alpha subunit, putative	N	SecY	SecY translocase	-	-	-	YES	NO
115.300267248416	38.4334224161386	33.4399093187741	38.4334224161386	-	Tween only	EHI_111800	hypothetical protein	N	TMEM154	TMEM154 protein family	-	-	-	NO	NO
115.243047739108	38.4143492463692	30.5394012381206	16.8320501853433	81.5789473684211	4.84664354431743	EHI_185440	hypothetical protein	N	RasGAP	GTPase-activator protein for Ras-like GTPase	0	0	0	NO	NO
114.781159752838	38.2603865842793	33.9742464570536	38.2603865842793	-	Tween only	EHI_015280	UDP-glucose:glycoprotein glucosyltransferase, putative	N	UDP-g_GGTase	UDP-glucose:Glycoprotein Glucosyltransferase	-	-	-	YES	NO
114.444451593805	38.1481505312682	35.3111776650922	38.1481505312682	-	Tween only	EHI_125300	diaphanous protein, putative	N	FH2	Formin Homology 2 Domain	-	-	-	YES	NO
114.086280103713	28.5215700259283	8.58136820951437	28.5215700259283	-	Tween only	EHI_013240	hypothetical protein	N	Fer4_3	4Fe-4S binding domain	0	0	0	NO	NO
113.710695889103	37.9035652963676	25.0023146092746	52.8780752172787	7.95454545454542	0.150431826836733	EHI_198770	ADP-ribosylglycohydrolase, putative	N	ADP_ribosyl_GH	ADP-ribosylglycohydrolase	-	-	-	NO	NO
113.579828037268	28.3949570093171	13.1535634877012	28.3949570093171	-	Tween only	EHI_188170	hypothetical protein	Y	FadA	Adhesion protein FadA	-	-	-	NO	NO
113.369753392656	28.3424383481639	39.6187453900161	28.3424383481639	-	Tween only	EHI_078310	hypothetical protein, conserved	N	TauE	Sulfite exporter TauE/SafE	-	-	-	NO	NO
111.499207785576	37.1664025951919	13.8117960501066	37.1664025951919	-	Tween only	EHI_065330	Gal/GalNAc lectin subunit Igl2	N	VSP	Giardia variant-specific surface protein	-	-	-	NO	NO
111.087375225739	55.5436876128696	26.6921469966246	55.5436876128696	-	Tween only	EHI_169670	hypothetical protein	N	DIL	DIL domain	-	-	-	YES	NO
111.063209456087	37.0210698186956	36.0829365835465	37.0210698186956	-	Tween only	EHI_103690	apyrase, putative	N	Apyrase	Apyrase	-	-	-	YES	NO
110.963110531965	36.9877035106548	31.5522307047482	36.9877035106548	-	Tween only	EHI_092280	GPI-anchor transamidase, putative	N	Peptidase_C13	Peptidase C13 family	-	-	-	YES	NO
110.95920080728	18.4932001345466	13.4029620774824	18.4932001345466	-	Tween only	EHI_120590	hypothetical protein	N	Peptidase_S41	Peptidase family S41	0	0	0	NO	NO
110.473532860497	36.8245109534989	23.6549099248095	36.8245109534989	-	Tween only	EHI_122850	hypothetical protein	N	Clat_adaptor_s	Clathrin adaptor complex small chain	-	-	-	NO	NO
109.885105932592	21.9770211865185	12.5304782124852	21.9770211865185	-	Tween only	EHI_120360	grainin, putative	N	EF-hand_7	EF-hand domain pair	T	0	0	NO	NO
109.620049357696	36.5400164525653	16.1405723315354	44.2837088893742	21.0526315789474	Contaminant	EHI_098340	importin beta-3 family protein	N	Vac14_Fab1_bd	Vacuolar 14 Fab1-binding region	-	-	-	YES	NO
108.888446719263	36.2961489064211	14.0792798245335	36.2961489064211	-	Tween only	EHI_165070	estradiol 17-beta-dehydrogenase, putative	N	adh_short	short chain dehydrogenase alcohol dehydrogenase superfamily signature glucose/ribitol dehydrogenase family signature	-	-	-	YES	NO
107.933172339002	26.9832930847506	17.0849897859396	26.9832930847506	-	Tween only	EHI_152280	serine palmitoyltransferase, putative	N	Aminotran_1_2	Aminotransferase class I and II 1-aminocyclopropane-1-carboxylate synthase signature aspartate aminotransferase signature	-	-	-	YES	NO
107.767250015694	35.922416671898	17.5335614629646	31.1563522805744	45.4545454545454	1.45891743183575	EHI_201280	hypothetical protein	N	TLD	TLD	-	-	-	NO	NO
107.610593732682	35.870197910894	17.4049487103983	35.870197910894	-	Tween only	EHI_023600	adaptor protein (AP) family protein	N	Adaptin_N	Adaptin N terminal region	U	0	0	YES	NO
107.226136638237	26.8065341595593	24.0614987521301	26.8065341595593	-	Tween only	EHI_197020	signal peptidase, putative	N	Peptidase_S24	Peptidase S24-like peptidase classification.	-	-	-	YES	NO
107.157004997585	26.7892512493963	14.9962719881562	26.7892512493963	-	Tween only	EHI_152650	type A flavoprotein, putative	N	Flavodoxin_1	Flavodoxin	-	-	-	YES	NO
107.050311091009	26.7625777727522	37.0776770392526	26.7625777727522	-	Tween only	EHI_101280	protein tyrosine kinase domain-containing protein	N	Pkinase_Tyr	Protein tyrosine kinase Protein kinase	-	-	-	YES	NO
106.728359209232	35.5761197364108	14.3581933357322	35.5761197364108	-	Tween only	EHI_086380	hypothetical protein	N	Cir_Bir_Yir	Plasmodium variant antigen protein Cir/Yir/Bir	-	-	-	NO	NO
106.437023822436	26.609255955609	5.73341112225013	26.609255955609	-	Tween only	EHI_117850	hypothetical protein	Y	DivIC	Septum formation initiator	-	-	-	NO	NO
105.993003193022	35.3310010643408	28.9924277214928	35.3310010643408	-	Tween only	EHI_168380	hypothetical protein	N	Synaptobrevin	Synaptobrevin	-	-	-	NO	NO
105.478379773356	26.3695949433389	22.4209397952425	26.3695949433389	-	Tween only	EHI_039590	hypothetical protein, conserved	N	MBOAT	MBOAT, membrane-bound O-acyltransferase family	D, T, Z	0	0	YES	NO
104.877065236272	26.2192663090679	6.79799349197282	26.2192663090679	-	Tween only	EHI_161640	hypothetical protein	N	SEP	SEP domain	-	-	-	NO	NO
103.937997486383	25.9844993715957	8.90238128095504	25.9844993715957	-	Tween only	EHI_182860	hypothetical protein	N	Siah-Interact_N	Siah interacting protein, N terminal	0	0	0	NO	NO
103.883796718357	34.6279322394523	43.0651070169625	34.6279322394523	-	Tween only	EHI_091090	hypothetical protein	N	Ras	Ras family	-	-	-	NO	NO
103.851836014929	34.6172786716429	21.6521890093614	42.2668270983735	19.3181818181818	Contaminant	EHI_095810	hypothetical protein, conserved	N	DUF1394	Protein of unknown function (DUF1394)	-	-	-	YES	NO
103.794244970714	51.8971224853569	10.9880315762661	62.885154061623	40.9090909090909	0.650536545859502	EHI_194620	hypothetical protein	N	Ly49	Ly49-like protein, N-terminal region	-	-	-	NO	NO
103.492277885848	34.4974259619492	34.4803853721238	34.4974259619492	-	Tween only	EHI_199580	hypothetical protein	N	GIT_CC	GIT coiled-coil Rho guanine nucleotide exchange factor	-	-	-	NO	NO
103.469998210911	25.8674995527279	20.2171681779578	25.8674995527279	-	Tween only	EHI_161020	hypothetical protein	N	TLD	TLD	-	-	-	NO	NO
103.417959693968	34.4726532313227	23.8276005861603	34.4726532313227	-	Tween only	EHI_080890	26S protease regulatory subunit, putative	N	AAA	ATPase family associated with various cellular activities (AAA)	-	-	-	YES	NO
103.409951227525	25.8524878068813	26.6857345864819	25.8524878068813	-	Tween only	EHI_028950	chitobiosyldiphosphodolichol beta-mannosyltransferase, putative	N	Glycos_transf_1	Glycosyl transferases group 1	-	-	-	YES	NO
103.265523641507	34.4218412138357	26.0314936360042	34.4218412138357	-	Tween only	EHI_010040	hypothetical protein	N	Vta1	Vta1 like	-	-	-	NO	NO
103.119262173896	25.7798155434739	12.9173097136208	25.7798155434739	-	Tween only	EHI_053020	26S protease regulatory subunit, putative	N	AAA	ATPase family associated with various cellular activities (AAA)	-	-	-	YES	NO
102.985579755258	25.7463949388146	11.759301048765	25.7463949388146	-	Tween only	EHI_176140	profilin, putative	N	Profilin	Profilin	-	-	-	YES	NO
101.230357245536	33.7434524151787	21.7421236270156	33.7434524151787	-	Tween only	EHI_039860	histidine acid phosphatase family protein	N	His_Phos_2	Histidine phosphatase superfamily (branch 2)	-	-	-	YES	NO
100.640825420685	25.1602063551712	14.6156695229899	25.1602063551712	-	Tween only	EHI_136210	soluble NSF attachment protein gamma isoform, putative	N	SNAP	Soluble NSF attachment protein, SNAP	-	-	-	YES	NO
100.57196531307	50.285982656535	28.1571311159203	50.285982656535	-	Tween only	EHI_023430	glycosyl hydrolase, family 31 protein	N	Glyco_hydro_31	Glycosyl hydrolases family 31	-	-	-	YES	NO
100.344666055738	20.0689332111475	10.2875160022395	20.0689332111475	-	Tween only	EHI_178580	ATP-binding cassette protein, putative	N	ABC_tran	ABC transporter This structure is on hold until Dec 1999	-	-	-	YES	NO
100.174606270555	33.3915354235183	36.8106418108809	33.3915354235183	-	Tween only	EHI_148060	hypothetical protein, conserved	N	DUF106	Integral membrane protein DUF106	-	-	-	YES	NO
100.027668035053	50.0138340175266	45.3919852780323	50.0138340175266	-	Tween only	EHI_196400	hypothetical protein	N	Gaa1	Gaa1-like, GPI transamidase component	-	-	-	NO	NO
99.9924308129455	24.9981077032364	2.00555944663227	24.9981077032364	-	Tween only	EHI_060380	grainin, putative	N	EF-hand_7	EF-hand domain pair	T	0	0	YES	NO
99.4872151839991	33.162405061333	20.3828848028829	33.162405061333	-	Tween only	EHI_193080	60S ribosomal protein L9, putative	N	Ribosomal_L6	Ribosomal protein L6	-	-	-	YES	NO
99.3732566361529	24.8433141590382	14.7188240452733	24.8433141590382	-	Tween only	EHI_168340	actin-binding protein, cofilin/tropomyosin family	N	Cofilin_ADF	Cofilin/tropomyosin-type actin-binding protein	-	-	-	YES	NO
99.366861379281	24.8417153448202	11.5320364542165	24.8417153448202	-	Tween only	EHI_057700	hypothetical protein, conserved	N	TMEM144	Transmembrane family, TMEM144 of transporters	S	0	0	YES	NO
98.8661332796578	49.4330666398289	10.5109109512058	49.4330666398289	-	Tween only	EHI_134980	hypothetical protein	N	rRNA_proc-arch	rRNA-processing arch domain	-	-	-	NO	NO
98.7686489519216	24.6921622379804	13.4597618065238	24.6921622379804	-	Tween only	EHI_163570	hypothetical protein	N	Acyltransferase	Acyltransferase	-	-	-	NO	NO
98.1290951305276	32.7096983768425	10.3798346045708	32.7096983768425	-	Tween only	EHI_183900	snoRNA binding protein, putative	N	Nop	snoRNA binding domain, fibrillarin	-	-	-	YES	NO
97.9643060174731	24.4910765043683	7.17937049806862	24.4910765043683	-	Tween only	EHI_133540	hypothetical protein	N	zf-H2C2_2	Zinc-finger double domain	-	-	-	NO	NO
97.9577129473527	48.9788564736764	40.096773778424	48.9788564736764	-	Tween only	EHI_173480	hypothetical protein	N	START	START domain	-	-	-	NO	NO
97.4018361635186	32.4672787211729	36.2716847881696	32.4672787211729	-	Tween only	EHI_092660	hypothetical protein	N	NUC173	NUC173 domain	-	-	-	YES	NO
97.3500079935217	19.4700015987043	12.5707156100908	19.4700015987043	-	Tween only	EHI_141330	hypothetical protein	Y	TMEM154	TMEM154 protein family	-	-	-	NO	NO
96.9317450476063	24.2329362619016	10.6088958606411	24.2329362619016	-	Tween only	EHI_093970	hypothetical protein	N	Peptidase_C1	Papain family cysteine protease This is family C1 in the peptidase classification.	-	-	-	YES	NO
96.8912455380312	32.2970818460104	13.7149109336739	32.2970818460104	-	Tween only	EHI_015420	hypothetical protein	N	DUF4215	Domain of unknown function (DUF4215)	-	-	-	NO	NO
96.744127466264	24.186031866566	8.9334915696573	24.186031866566	-	Tween only	EHI_068090	serine carboxypeptidase (S28) family protein	N	Peptidase_S28	Serine carboxypeptidase S28	-	-	-	YES	NO
96.6658594385812	32.2219531461937	17.1712974687835	32.2219531461937	-	Tween only	EHI_050330	malic enzyme, putative	N	Malic_M	Malic enzyme, NAD binding domain	C	0	0	YES	NO
96.2039968366747	16.0339994727791	11.6206387110199	16.0339994727791	-	Tween only	EHI_047800	hypothetical protein	N	DapH_N	Tetrahydrodipicolinate succinyltransferase N-terminal	0	0	0	NO	NO
94.7423175286224	23.6855793821556	9.19900816116369	23.6855793821556	-	Tween only	EHI_163480	90 kDa heat shock protein, putative	N	HSP90	Hsp90 protein	O	0	0	YES	NO
94.632720970887	23.6581802427218	14.4396169878656	23.6581802427218	-	Tween only	EHI_140350	G protein alpha subunit, putative	N	G-alpha	G-protein alpha subunit	T	0	0	YES	NO
94.0130447680457	23.5032611920114	12.59936895684	23.5032611920114	-	Tween only	EHI_099350	hypothetical protein	Y	Methyltransf_10	Protein of unknown function (DUF890)	-	-	-	NO	NO
93.9415296910539	31.3138432303513	2.98991754931606	31.3138432303513	-	Tween only	EHI_103450	actin binding protein, putative	N	Filamin	Filamin/ABP280 repeat	-	-	-	YES	NO
92.4014552297607	23.1003638074402	23.1191182184058	23.1003638074402	-	Tween only	EHI_054180	GTP-binding protein, putative	N	RHD3	Root hair defective 3 GTP-binding protein (RHD3)	-	-	-	YES	NO
91.9924088240812	30.6641362746937	14.6199038728514	30.6641362746937	-	Tween only	EHI_056380	enhancer binding protein 2 (EBP2), putative	N	RRM_1	RNA recognition motif. (a.k.a. RRM, RBD, or RNP domain)	-	-	-	YES	NO
91.8891340820729	30.629711360691	37.0237197311446	30.629711360691	-	Tween only	EHI_149860	Hypothetical protein T24C12.3, putative	N	Indigoidine_A	Indigoidine synthase A like protein	-	-	-	YES	NO
91.7376975289827	18.3475395057965	7.22027662687247	18.3475395057965	-	Tween only	EHI_155530	chromosome partition protein, putative	N	SapB_1	Saposin-like type B, region 1	0	0	0	NO	NO
91.105562150548	30.3685207168493	10.2235114395812	30.3685207168493	-	Tween only	EHI_183010	dolichyl-diphosphooligosaccharide-protein glycotransferase, putative	N	DDOST_48kD	Oligosaccharyltransferase 48 kDa subunit beta	-	-	-	NO	NO
89.7284725732627	17.9456945146525	8.49169177366451	17.9456945146525	-	Tween only	EHI_017750	hypothetical protein	Y	Alanine_zipper	Alanine-zipper, major outer membrane lipoprotein	0	0	XP_650792	NO	NO
89.1297428062117	44.5648714031059	20.7012350394695	65.2661064425754	23.8636363636363	0.3656359734686	EHI_031370	hypothetical protein	N	Helicase_C	Helicase conserved C-terminal domain	-	-	-	NO	NO
89.0483139395756	29.6827713131919	11.5077177859662	29.6827713131919	-	Tween only	EHI_056100	Rab family GTPase	N	Ras	Ras family	U	0	0	YES	NO
88.5354923608873	22.1338730902218	16.8352606170285	22.1338730902218	-	Tween only	EHI_131000	hypothetical protein, conserved	N	DUF1394	Protein of unknown function (DUF1394)	-	-	-	YES	NO
88.2438587760568	17.6487717552114	9.12478627174923	17.6487717552114	-	Tween only	EHI_092680	hypothetical protein, conserved	N	SLC35F	Solute carrier family 35	K	0	0	YES	NO
86.6845523715873	28.8948507905291	15.0585872156438	28.8948507905291	-	Tween only	EHI_187020	glyceraldehyde-3-phosphate dehydrogenase, putative	N	Gp_dh_C	Glyceraldehyde 3-phosphate dehydrogenase, C-terminal domain	-	-	-	YES	NO
86.534889606683	43.2674448033415	7.43283530870165	43.2674448033415	-	Tween only	EHI_165350	malate dehydrogenase, putative	N	Ldh_2	Malate/L-lactate dehydrogenase	-	-	-	YES	NO
83.4676903223128	20.8669225805782	8.7947697665484	20.8669225805782	-	Tween only	EHI_136440	dipeptidyl-peptidase, putative	N	Peptidase_S9	Prolyl oligopeptidase family This family belongs to family S9 of the peptidase classification.	-	-	-	YES	NO
82.8915755978977	27.6305251992992	14.5114691657983	19.7352614831593	43.4210526315791	2.2001762007882	EHI_000610	nucleotide binding protein 2, putative	N	ParA	NUBPL iron-transfer P-loop NTPase	D	0	0	YES	m51a1_g2591
82.7270322067635	20.6817580516909	3.33052696790047	20.6817580516909	-	Tween only	EHI_035690	galactose-inhibitable lectin 35 kda subunit precursor	N	Ricin_B_lectin	Ricin-type beta-trefoil lectin domain	0	0	0	NO	NO
82.7235847709514	27.5745282569838	18.0757368284334	27.5745282569838	-	Tween only	EHI_187110	Rho GTPase activating protein, putative	N	RhoGAP	RhoGAP domain	-	-	-	YES	NO
81.048667777413	20.2621669443533	9.31367307245337	20.2621669443533	-	Tween only	EHI_181180	60S ribosomal protein L2/L8, putative	N	Ribosomal_L2_C	Ribosomal Proteins L2, C-terminal domain	-	-	-	YES	NO
79.6415572216897	39.8207786108449	18.8626947785092	39.8207786108449	-	Tween only	EHI_086110	high mobility group (HMG) box domain containing protein	N	HMG_box	HMG (high mobility group) box	-	-	-	NO	NO
79.3589275898188	15.8717855179638	12.1533191068039	15.8717855179638	-	Tween only	EHI_006940	hypothetical protein, conserved	N	CRT-like	CRT-like, chloroquine-resistance transporter-like	K	0	0	YES	NO
78.9877339744151	19.7469334936038	19.4053627624398	19.7469334936038	-	Tween only	EHI_202600	hypothetical protein, conserved	N	Sid-5	Sid-5 family	-	-	-	NO	NO
78.3194031005977	19.5798507751494	10.8269228298203	19.5798507751494	-	Tween only	EHI_110740	hypothetical protein	Y	Alanine_zipper	Alanine-zipper, major outer membrane lipoprotein	-	-	-	NO	NO
78.0462685932603	26.0154228644201	23.8285375568217	26.0154228644201	-	Tween only	EHI_188590	long-chain-fatty-acid--CoA ligase, putative	N	AMP-binding	AMP-binding enzyme	I	0	0	YES	m51a1_g4345
77.3532028269287	25.7844009423096	9.09603188800651	25.7844009423096	-	Tween only	EHI_007020	hypothetical protein, conserved	N	TMEM214	TMEM214, C-terminal, caspase 4 activator	-	-	-	NO	NO
77.3196036201018	19.3299009050254	10.3384107974936	19.3299009050254	-	Tween only	EHI_064680	alpha-soluble NSF attachment protein, putative	N	SNAP	Soluble NSF attachment protein, SNAP	U	0	0	YES	NO
77.0569790935973	19.2642447733993	9.69763883254414	19.2642447733993	-	Tween only	EHI_131470	ribosome biogenesis protein Nop10, putative	N	Nop10p	Nucleolar RNA-binding protein, Nop10p family	0	0	0	NO	NO
76.2257622460201	25.40858741534	2.96344939026861	25.40858741534	-	Tween only	EHI_126900	hypothetical protein	N	DUF1674	Protein of unknown function (DUF1674)	-	-	-	NO	NO
75.0829425283893	25.0276475094631	25.4533778830727	25.0276475094631	-	Tween only	EHI_169280	Rab family GTPase	N	Ras	Ras family	-	-	-	YES	NO
74.7984737539701	24.9328245846567	19.6273168666093	24.9328245846567	-	Tween only	EHI_046650	Gal/GalNAc lectin heavy subunit, putative	N	SKG6	Transmembrane alpha-helix domain	-	-	-	NO	NO
73.8249967551784	14.7649993510357	6.45235460722301	14.7649993510357	-	Tween only	EHI_161030	Rab family GTPase	N	Ras	Ras family	U	0	0	YES	NO
73.7870033158724	36.8935016579362	36.6133896131198	36.8935016579362	-	Tween only	EHI_134630	DnaJ domain containing protein	N	Sec63	Sec63 Brl domain	-	-	-	YES	NO
73.089295622191	24.3630985407303	23.5144132708957	24.3630985407303	-	Tween only	EHI_007930	hypothetical protein	N	Podoplanin	Podoplanin	-	-	-	NO	NO
72.6122091065146	18.1530522766287	12.329484031076	18.1530522766287	-	Tween only	EHI_096340	hypothetical protein	Y	DUF972	Protein of unknown function (DUF972)	-	-	-	NO	NO
72.5869137564412	24.1956379188137	6.10166033823709	24.1956379188137	-	Tween only	EHI_113970	glycerophosphoryl diester phosphodiesterase, putative	N	GDPD	Glycerophosphoryl diester phosphodiesterase family	-	-	-	NO	NO
70.3233446985469	23.4411148995156	2.42927456042987	23.4411148995156	-	Tween only	EHI_167300	grainin 1	N	EF-hand_7	EF-hand domain pair	-	-	-	YES	NO
69.8396066736518	34.9198033368259	22.9749335052795	11.9448698315464	57.8947368421054	Contaminant	EHI_124610	Ras family GTPase	N	Ras	Ras family	-	-	-	YES	NO
66.7833442718564	33.3916721359282	28.629767374025	33.3916721359282	-	Tween only	EHI_035730	hypothetical protein	N	HSP70	Hsp70 protein	-	-	-	NO	NO
66.6739775088906	22.2246591696302	3.53132354500903	22.2246591696302	-	Tween only	EHI_114320	phospholipase B, putative	N	Phospholip_B	Phospholipase B	T	0	0	YES	NO
66.1496955023134	22.0498985007711	17.5986709438188	22.0498985007711	-	Tween only	EHI_065670	cation-transporting P-typeATPase, putative	N	E1-E2_ATPase	E1-E2 ATPase p-type cation-transporting ATPase superfamily signature H+-transporting ATPase (proton pump) signature sodium/potassium-transporting ATPase signature	-	-	-	YES	NO
64.8551352737804	21.6183784245935	19.8054601409453	21.6183784245935	-	Tween only	EHI_160900	Sec1 family protein	N	Sec1	Sec1 family	-	-	-	YES	NO
63.6810984394625	21.2270328131542	14.034204620578	21.2270328131542	-	Tween only	EHI_158240	fatty acid elongase, putative	N	FAE1_CUT1_RppA	FAE1/Type III polyketide synthase-like protein	-	-	-	YES	NO
63.2839784497146	21.0946594832382	11.2959367590781	21.0946594832382	-	Tween only	EHI_104390	actin binding protein, putative	N	Filamin	Filamin/ABP280 repeat	-	-	-	YES	NO
62.8257998899054	20.9419332966351	10.9896966165361	20.9419332966351	-	Tween only	EHI_172130	RhoGAP domain containing protein	N	RhoGAP	RhoGAP domain	T	0	0	YES	NO
62.3330802458786	31.1665401229393	27.9452516075346	31.1665401229393	-	Tween only	EHI_155730	1-acyl-glycerol-3-phosphate acyltransferase, putative	N	Acyltransferase	Acyltransferase	-	-	-	NO	NO
61.680205760215	12.336041152043	8.14645709695836	12.336041152043	-	Tween only	EHI_178470	hypothetical protein	N	PPC	Bacterial pre-peptidase C-terminal domain	0	0	0	YES	NO
61.2866999291934	20.4288999763978	6.68969186882038	20.4288999763978	-	Tween only	EHI_190440	Rho family GTPase	N	Ras	Ras family	-	-	-	YES	NO
59.4457942064517	14.8614485516129	6.12770062095612	14.8614485516129	-	Tween only	EHI_129750	Rho family GTPase	N	Ras	Ras family	-	-	-	YES	NO
58.8730102819559	29.4365051409779	8.28804575722599	29.4365051409779	-	Tween only	EHI_081790	protein kinase domain containing protein	N	Pkinase_Tyr	Protein tyrosine kinase Protein kinase	-	-	-	YES	NO
58.7470782622711	29.3735391311356	0.88961876360136	28.4839203675342	30.2631578947369	Contaminant	EHI_175050	aspartyl-tRNA synthetase, putative	N	tRNA-synt_2	tRNA synthetases class II (D, K and N)	-	-	-	YES	NO
58.5668130181104	14.6417032545276	11.1205886464241	14.6417032545276	-	Tween only	EHI_189850	V-type ATPase, B subunit, putative	N	ATP-synt_ab	ATP synthase alpha/beta family, nucleotide-binding domain This Pfam entry corresponds to chains a,b,c,d,e and f	C	0	0	YES	NO
58.423737029266	29.211868514633	18.5676108115533	29.211868514633	-	Tween only	EHI_149000	40S ribosomal protein S27	N	Ribosomal_S27e	Ribosomal protein S27	-	-	-	YES	NO
57.5516113105531	19.183870436851	8.87429689746148	19.183870436851	-	Tween only	EHI_092140	vesicular transport protein Yip1, putative	N	Yip1	Yip1 domain	-	-	-	YES	NO
57.358401141813	14.3396002854533	7.90250795434106	14.3396002854533	-	Tween only	EHI_110000	hypothetical protein	N	APCDDC	Adenomatosis polyposis coli down-regulated 1	-	-	-	NO	NO
56.0434629973054	14.0108657493264	16.3047150189478	14.0108657493264	-	Tween only	EHI_101230	P-glyco protein 6, putative	N	ABC_tran	ABC transporter This structure is on hold until Dec 1999	-	-	-	YES	NO
54.8693560397102	13.7173390099275	8.87997617604744	13.7173390099275	-	Tween only	EHI_067090	hypothetical protein	N	DUF3430	Protein of unknown function (DUF3430)	-	-	-	NO	NO
54.2000967592794	18.0666989197598	13.4723538873497	18.0666989197598	-	Tween only	EHI_046390	Rab family GTPase	N	Ras	Ras family	-	-	-	YES	NO
54.091575445796	13.522893861449	7.9204493450055	13.522893861449	-	Tween only	EHI_049670	hypothetical protein	N	DivIC	Septum formation initiator	-	-	-	NO	NO
52.5076525455518	17.5025508485173	3.80137469156275	17.5025508485173	-	Tween only	EHI_022130	hypothetical protein, conserved	Y	Rsa3	Ribosome-assembly protein 3	-	-	-	NO	NO
51.3440479845829	17.1146826615276	6.09133994624796	17.1146826615276	-	Tween only	EHI_163540	estradiol 17-beta-dehydrogenase, putative	N	adh_short	short chain dehydrogenase alcohol dehydrogenase superfamily signature glucose/ribitol dehydrogenase family signature	-	-	-	YES	NO
48.3910193866512	12.0977548466628	10.2656417341705	12.0977548466628	-	Tween only	EHI_072060	hypothetical protein	N	Thioredoxin	Thioredoxin	-	-	-	NO	NO
47.1922306441701	23.596115322085	12.3916335293695	23.596115322085	-	Tween only	EHI_054830	Plasma membrane calcium-transporting ATPase, putative	N	E1-E2_ATPase	E1-E2 ATPase p-type cation-transporting ATPase superfamily signature H+-transporting ATPase (proton pump) signature sodium/potassium-transporting ATPase signature	-	-	-	YES	NO
46.5642958826887	15.5214319608962	12.8288278682526	15.5214319608962	-	Tween only	EHI_140260	copine, putative	N	Copine	Copine	-	-	-	YES	NO
44.6354025481145	14.8784675160382	3.46432810863351	14.8784675160382	-	Tween only	EHI_021560	thioredoxin, putative	N	Thioredoxin	Thioredoxin	-	-	-	YES	NO
39.9347024560676	13.3115674853559	7.6531196054336	13.3115674853559	-	Tween only	EHI_148320	40S ribosomal protein S3, putative	N	Ribosomal_S3_C	Ribosomal protein S3, C-terminal domain	-	-	-	YES	NO
37.2490313490653	18.6245156745327	7.84607256075989	18.6245156745327	-	Tween only	EHI_163520	hypothetical protein	N	DUF2119	Uncharacterized protein conserved in archaea (DUF2119)	-	-	-	NO	NO
37.0401200653736	12.3467066884579	7.66508069218924	12.3467066884579	-	Tween only	EHI_054260	dolichol monophosphate mannose synthase, putative	Y	Glycos_transf_2	Glycosyl transferase family 2	-	-	-	YES	NO
36.9381159012852	12.3127053004284	3.07066246568064	12.3127053004284	-	Tween only	EHI_102170	elongation factor 1-alpha 1	N	GTP_EFTU	Elongation factor Tu GTP binding domain	-	-	-	YES	NO
36.7590288223981	12.253009607466	7.73948003438783	12.253009607466	-	Tween only	EHI_096370	hypothetical protein	Y	SapB_1	Saposin-like type B, region 1	-	-	-	NO	NO
36.5514637190283	9.13786592975708	7.96691768180061	9.13786592975708	-	Tween only	EHI_023410	hypothetical protein, conserved	N	DAGK_cat	Diacylglycerol kinase catalytic domain	-	-	-	YES	NO
33.6813174475574	11.2271058158525	6.91781108672954	11.2271058158525	-	Tween only	EHI_131190	40S ribosomal protein S16, putative	N	Ribosomal_S9	Ribosomal protein S9/S16	-	-	-	YES	NO
32.3506891271055	16.1753445635527	8.82465543644735	7.35068912710538	25.0000000000001	Contaminant	EHI_004790	protein kinase, putative	N	Pkinase	Protein kinase domain Protein kinase	-	-	-	YES	NO
28.6192578103199	14.3096289051599	1.00430677630992	14.3096289051599	-	Tween only	EHI_135430	Clathrin coat assembly protein, putative	N	Adap_comp_sub	Adaptor complexes medium subunit family	-	-	-	YES	NO
28.5776485172918	14.2888242586459	6.01929899065229	14.2888242586459	-	Tween only	EHI_076870	3-oxo-5-alpha-steroid 4-dehydrogenase domain-containing protein	N	Steroid_dh	3-oxo-5-alpha-steroid 4-dehydrogenase	-	-	-	YES	NO
28.2562263238492	14.1281131619246	0.345571048601769	13.7825421133229	14.4736842105264	Contaminant	EHI_136380	cysteine desulfurase, putative	N	Aminotran_5	Aminotransferase class-V	-	-	-	YES	NO
27.1719053205262	9.05730177350875	10.0776166488628	9.05730177350875	-	Tween only	EHI_049660	hypothetical protein, conserved	N	Alg14	Oligosaccharide biosynthesis protein Alg14 like	-	-	-	YES	NO
23.9888298351481	11.9944149175741	11.5349968471303	11.9944149175741	-	Tween only	EHI_197030	40S ribosomal protein S10, putative	N	S10_plectin	Plectin/S10 domain	-	-	-	YES	NO
23.6678251460326	11.8339125730163	8.8399005969681	11.8339125730163	-	Tween only	EHI_005060	Fe-hydrogenase, putative	N	Fe_hyd_lg_C	Iron only hydrogenase large subunit, C-terminal domain	-	-	-	YES	NO
23.4667726516758	7.8222575505586	4.98115788938623	7.8222575505586	-	Tween only	EHI_122740	nucleolar protein Nop56, putative	N	Nop	snoRNA binding domain, fibrillarin	-	-	-	YES	NO
18.9633678084004	6.32112260280013	5.61836756256726	6.32112260280013	-	Tween only	EHI_014030	NAD(P) transhydrogenase subunit alpha, putative	N	PNTB	NAD(P) transhydrogenase beta subunit	-	-	-	YES	NO
8.98123136209658	2.99374378736553	1.66630928539527	2.99374378736553	-	Tween only	EHI_001950	heat shock protein 70 family	N	HSP70	Hsp70 protein	-	-	-	YES	NO
6.89277242290304	3.44638621145152	1.45557457286069	3.44638621145152	-	Tween only	EHI_199590	70 kDa heat shock protein, putative	N	HSP70	Hsp70 protein	-	-	-	YES	NO
