# Supplementary material for: Anaerobic peroxisomes in Entamoeba histolytica metabolize myo-inositol
Source: PLoS Pathog. 2021 Nov 15;17(11):e1010041. doi: 10.1371/journal.ppat.1010041 (PMC8629394; doi:10.1371/journal.ppat.1010041)
Supplement: S7 Table — (XLSX) [file ppat.1010041.s015.xlsx]

## Sheet: List1
Table S7. List of predicted peroxisomal proteins based on PTS1 predictions.				Table S7. List of predicted peroxisomal proteins based on PTS1 predictions.
Accession number	Annotation	EggNOG Description	TMD prediction	PTS1 score (PeroxisomeDB)	PTS1 TS	PTS1 seq	PTS1 MLS_EHI	PTS1_MLS_EHI-MLS_EIV	PTS1 10AA	PTS1 Predictor score	PTS1 Predictor	Sum Predictions	Proteome	Exp. Loc	Psort prediction
EHI_114220	hypothetical protein, conserved	Dedicator of cytokinesis	0	1.6	3	SKL	0.937045	0.937045	IKKNEERSKL	1.409	targeted	targeted		other	peroxisomal
EHI_051440	hypothetical protein, myb family		0	0.0026	3	SKL	0.963232	0.93578	KKTHIKKSKL	10.633	targeted	targeted		peroxisome	peroxisomal
EHI_045060	hypothetical protein, conserved	NA	0	0.34	2.5	PKL	0.916511	0.916511	IINKNILPKL	-8.375	twilight zone	targeted	present	peroxisome	nuclear
EHI_125740	oxidoreductase, putative Inositol dehydrogenase	oxidoreductase	0	0.18	2.5	PKL	0.906873	0.906873	KRIPLVIPKL	0.686	targeted	targeted	present	peroxisome	mitochondrial
EHI_086020	hypothetical protein		0	1.1	2	SML	0.879157	0.879157	KNDPILSSML	3.764	targeted	targeted			nuclear
EHI_136370	hypothetical protein		0	4.1	2.5	KKL	0.837625	0.837585	LTKPSLEKKL	4.352	targeted	targeted			nuclear
EHI_179890	protein kinase domain containing protein	Unc51-like kinase	0	0.48	3	SKL	0.83227	0.802156	DNVVRDYSKL	3.357	targeted	targeted		other	peroxisomal
EHI_100290	Rap/Ran GTPase-activating protein, putative	GTPase activating protein	0	0.18	3	AKL	0.806443	0.792203	QQIACIAAKL	-2.468	Twilight zone	targeted		other	nuclear
EHI_050510	hypothetical protein		1	0.97	2.5	NKL	0.68577	0.68577	LEFVAKKNKL	-1.712	twiling zone	targeted	present		mitochondrial
EHI_030860	cysteine surface protein, putative	proprotein convertase subtilisin kexin type	0	1.4	2	EKL	0.677146	0.677146	RREKKKQEKL	-18.217	not targeted	not targeted			nuclear
EHI_195080	vacuolar sorting protein 9 (VPS9) domain containing protein	guanine nucleotide exchange factor	1	0.38	3	SKL	0.642933	0.642933	ALMKEEISKL	9.393	targeted	targeted		other	peroxisomal
EHI_152920	hypothetical protein		0	0	2	SLL	0.581958	0.581958	QPGPLQNSLL	-4.152	twilight zone	not targeted			nuclear
EHI_040380	hypothetical protein, conserved	SAC1 suppressor of actin mutations 1-like (yeast)	0	0	2	SLL	0.523429	0.523343	EPQPPFNSLL	-2.145	twilight zone	not targeted			nuclear
EHI_082510	Vacuolar sorting protein 9 (VPS9) domain, putative	guanine nucleotide exchange factor	0	4.4	2.5	KKL	0.520592	0.520592	SDNKALLKKL	2.427	targeted	targeted			nuclear
EHI_118000	hypothetical protein		0	0.47	3	SKL	0.518638	0.515281	EEAKEILSKL	9.383	targeted	targeted		other	peroxisomal
EHI_023460	hypothetical protein	NHL repeat	0	5.8	2	MKL	0.507433	0.507433	MAWDRYQMKL	-11.922	not targeted	not targeted			cytoplasmic
EHI_134740	NADPH-dependent FMN reductase domain containing protein		0	1.6	2.5	NKL	0.473745	0.473745	QAGIKAFNKL	2.975	targeted	targeted			cytoplasmic
EHI_146960	hypothetical protein		0	0.48	3	SRL	0.583864	0.472181	DTSLIPPSRL	12.454	targeted	targeted		other	cytoplasmic
EHI_093910	hypothetical protein, conserved	histidine triad nucleotide binding protein	0	0.44	2	DKL	0.397162	0.397162	GGKKLAWDKL	-7.526	twilight zone	not targeted			cytoplasmic
EHI_036580	BRAC1 domain containing protein	Topoisomerase (DNA) II binding protein 1	0	8.5	2	AKK	0.395635	0.394338	INPYLLNAKK	-25.325	not targeted	not targeted			cytoplasmic
EHI_100450	hypothetical protein		0	0.91	3	SHL	0.378435	0.377938	YSSSILLSHL	1.874	targeted	targeted		other	nuclear
EHI_164800	hypothetical protein		0		2	GKL	0.373191	0.37319	NRHKIDYGKL	-1.839	twilight zone	not targeted			endoplasmic reticulum
EHI_018490	hypothetical protein		0	0	2	LKL	0.344757	0.344757	LFDEKLLLKL	-24.823	not targeted	not targeted			nuclear
EHI_092470	60S ribosomal protein L40, putative	Ribosomal protein	5	2.3	2	SKK	0.318347	0.318347	RPKKKIQSKK	-12.222	not targeted	not targeted			nuclear
EHI_026460	hypothetical protein		0	2.1	2.5	SNL	0.907087	0.30951	RRGKELNSNL	7.25	targeted	targeted			nuclear
EHI_140380	hypothetical protein	DNA polymerase	0	0	2.5	NKL	0.311152	0.304682	EKGNGLINKL	7.654	targeted	targeted			nuclear
EHI_004980	hypothetical protein, conserved domain containing	zinc finger	0	3.6	2.5	KKL	0.306185	0.29744	SPRFKDNKKL	-3.049	twilight zone	not targeted			endoplasmic reticulum
EHI_119500	hypothetical protein		0	0.97	3	ARL	0.279875	0.279868	VSDTIANARL	7.684	targeted	targeted			endoplasmic reticulum
EHI_112810	hypothetical protein		0	0.44	2	IKL	0.27606	0.27606	KDVETQKIKL	-14.267	not targeted	not targeted			nuclear
EHI_000750	TBP interacting protein, putative	interacting protein	0	1.5	2	SKK	0.266531	0.265083	LEPSRGKSKK	-12.293	not targeted	not targeted			nuclear
EHI_182050	hypothetical protein		1	5.6	2.5	SSL	0.251798	0.251797	IFKTTKQSSL	0.554	targeted	targeted			cytoplasmic
EHI_183900	snoRNA binding protein, putative	Nucleolar protein	0	0.51	2.5	KKL	0.251129	0.251124	GKEGGEKKKL	-5.172	twiling zone	targeted	present	other	nuclear
EHI_044580	hypothetical protein	WD40	0	0	2	ALL	0.248185	0.248184	TTNILTKALL	-10.398	not targeted	not targeted			nuclear
EHI_062680	hypothetical protein	Inherit from NOG: sulfotransferase	3	0	2.5	KKL	0.238054	0.237744	YIKQFFSKKL	-23.339	not targeted	not targeted			cytoplasmic
EHI_068580	U6 snRNA-associated Sm-like protein LSm2, putative	LSM2 homolog, U6 small nuclear RNA associated (S. cerevisiae)	0	1.4	2	SKQ	0.223016	0.223016	LELNEIKSKQ	-11.903	not targeted	not targeted			cytoplasmic
EHI_147720	serine/threonine-protein phosphatase, putative	serine threonine-protein phosphatase	0	3.5	2	AYL	0.778199	0.212024	PNIPLPEAYL	-27.746	not targeted	not targeted			cytoplasmic
EHI_177340	hypothetical protein		0	4.8	2	GKL	0.205456	0.205456	KEMTPMIGKL	1.46	targeted	not targeted			cytoplasmic
EHI_153010	hypothetical protein		0	0.44	2.5	NKL	0.202584	0.202399	IGVKTIINKL	2.705	targeted	targeted			cytoplasmic
EHI_181220	adhesin 112 (EhADH112)	Rhophilin, Rho GTPase binding protein	0		2	PSL	0.20648	0.192898	YGTNPMFPSL	2.705	targeted	not targeted			nuclear
EHI_020290	WD domain containing protein	retinoblastoma binding protein	2	0	2	LKL	0.187901	0.1879	TILKPQFLKL	-7.993	twilight zone	not targeted			cytoplasmic
EHI_185440	hypothetical protein, GTPase histolytica		4	8.6	3	CKL	0.178308	0.178305	DTISKIFCKL	10.232	targeted	targeted	present		cytoplasmic
EHI_105260	hypothetical protein		0	0	2	SPL	0.178549	0.17784	YFGSYSISPL	-25.385	not targeted	not targeted			endoplasmic reticulum
EHI_166590	S1 RNA binding domain-containing protein	programmed cell death	0	0	2	RKL	0.175849	0.175848	GIESINFRKL	-11.887	not targeted	not targeted			cytoplasmic
EHI_156100	hypothetical protein		11	3.5	2.5	NKL	0.163762	0.163602	DTSQLFINKL	2.836	targeted	targeted			nuclear
EHI_067910	metallo beta lactamase		0	0.22	3	CKL	0.184021	0.156386	NKPTPAVCKL	13.88	tageted	targeted			cytoplasmic
EHI_024690	hypothetical protein		0	3.1	2.5	ASL	0.146038	0.146038	FAFCAAKASL	-27.02	not targeted	not targeted			endoplasmic reticulum
EHI_009390	hypothetical protein, conserved	Pleckstrin homology domain-containing protein	0	0.87	2	GKL	0.139088	0.138691	LHFGFILGKL	-18.839	not targeted	not targeted			cytoplasmic
EHI_009620	hypothetical protein		0	0	2.5	AKY	0.131346	0.131346	DEYQILFAKY	0.387	targeted	targeted			cytoplasmic
EHI_012220	protein kinase domain containing protein	protein kinase kinase kinase	0	0.83	2.5	SNL	0.131305	0.13111	EKFELFKSNL	3.571	targeted	targeted			endoplasmic reticulum
EHI_161040	hypothetical protein		1	0.64	2	AEL	0.15603	0.126564	PKEDQPKAEL	-15.993	not targeted	not targeted	present		nuclear
EHI_094020	hypothetical protein		0	0.092	2.5	SKI	0.119863	0.119863	FHKKILISKI	0.386	targeted	targeted		other	cytoplasmic
EHI_137710	RNA recognition motif domain containing protein	RNA binding motif protein 34	0	5.7	2	SKQ	0.107632	0.107604	KPTKKIHSKQ	-14.0208	not targeted	not targeted			nuclear
EHI_200040	hypothetical protein		0	0.54	2.5	SKM	0.103292	0.103292	KQLSKLLSKM	10.989	targeted	targeted		other	cytoplasmic
EHI_143610	hypothetical protein		0	0	2	IKL	0.102167	0.101826	LIYFNEEIKL	-23.933	not targeted	not targeted			nuclear
EHI_050460	hypothetical protein		0	0	2	SKS	0.100834	0.100726	NTIINQNSKS	-22.531	not targeted	not targeted			nuclear
EHI_007280	hypothetical protein		0	0	2	SKQ	0.100334	0.100333	SMFFGLYSKQ	-31.319	not targeted	not targeted			nuclear
EHI_004740	hypothetical protein		9	0.6	2.5	TKL	0.100072	0.0995077	NILSTTSTKL			56-28			cytoplasmic
EHI_125670	DnaJ domain containing protein	diphthamide biosynthesis protein	0	0	2.5	HKL	0.0993637	0.0993423	REILEMHHKL						endoplasmic reticulum
EHI_189130	hypothetical protein		0	0.87	2	NNL	0.0985603	0.0985579	ISDFKQKNNL						nuclear
EHI_073330	phospholipase, patatin family protein	Patatin group	0	0	1	YWL	0.0964161	0.0963701	IEEWILKYWL						nuclear
EHI_065870	RNA-binding protein, putative	Rna-binding protein	0	3.3	2	SAL	0.0957773	0.0937353	TIASRMDSAL						nuclear
EHI_040360	ruvB-like DNA helicase, putative	ruvB-like	5	0	2	STL	0.0910053	0.0910052	ADAKKSASTL						cytoplasmic
EHI_119510	hypothetical protein		0	5.3	2	SFL	0.0824231	0.0824231	YGFSIIDSFL						mitochondrial
EHI_023850	hypothetical protein		0	3.2	2	SLL	0.0813802	0.0813802	CNSSPIFSLL						mitochondrial
EHI_195070	hypothetical protein		0	1.4	2	SKN	0.0975071	0.0813376	SMQNWLISKN						nuclear
EHI_098740	hypothetical protein		2	3.2	2	SLL	0.0803294	0.0803294	ADNTLINSLL						nuclear
EHI_118710	hypothetical protein		0	3.1	1.5	PTL	0.0775475	0.0775475	PAFQPLPPTL						endoplasmic reticulum
EHI_127220	synapsin, putative	SyNapsiN	0	0	2	YKL	0.076858	0.0768576	LSRIKQIYKL						cytoplasmic
EHI_138410	hypothetical protein		0	0	1	QKC	0.0720374	0.0720369	IIFRLLKQKC						nuclear
EHI_034820	hypothetical protein		0	0.98	2	SKE	0.0708008	0.0708008	KKPKKPESKE						nuclear
EHI_006850	hypothetical protein		0	0	1	LPL	0.0691516	0.0691516	VTYLPPQLPL						nuclear
EHI_132010	hypothetical protein		0	0	1.5	LSL	0.0686291	0.0686268	LNHKELKLSL						mitochondrial
EHI_176590	AIG1 family protein, putative	NA	0	0	2	SFL	0.0646096	0.0646096	NENNYYFSFL						cytoplasmic
EHI_020480	hypothetical protein		9	0	2	MKL	0.0594464	0.0594168	PNVQSWLMKL						cytoplasmic
EHI_063000	hypothetical protein, conserved	serine incorporator	0	1.4	2.5	SKI	0.0574327	0.0570208	LFPNRNFSKI						endoplasmic reticulum
EHI_188130	LSM domain containing protein	small nuclear ribonucleoprotein	0	1.7	2	EKL	0.055696	0.055696	YVRDLSDEKL						cytoplasmic
EHI_187770	SH3 domain protein	SH3	1	0	2	SPL	0.053474	0.0534716	YFPYNYVSPL	-32.674	not targeted				nuclear
EHI_147860	hypothetical protein		0	0	2	SLL	0.0528594	0.0528594	QNSFKQASLL						nuclear
EHI_140760	hypothetical protein		0	8	1.5	PKN	0.0525465	0.0525465	KININKKPKN						nuclear
EHI_140700	hypothetical protein		0	0.54	2.5	KKL	0.0507859	0.0507859	FKLFSAKKKL					other	nuclear
EHI_187100	hypothetical protein		0	9.4	1.5	FKF	0.0494033	0.0494029	SCSPPSNFKF						nuclear
EHI_025370	hypothetical protein, conserved		0	3.1	2	SKK	0.0490069	0.0490068	KEKEKKKSKK						nuclear
EHI_050430	Meiotic recombination protein DMC1, putative	Meiotic recombination protein dmc1	0	0	2	AKD	0.0539882	0.048275	DTGGIIDAKD						cytoplasmic
EHI_028890	recQ family helicase, putative	DNA helicase	0	0	1.5	PML	0.0579443	0.0479988	SSSNGIQPML						nuclear
EHI_092510	protein phosphatase, putative	PHOsphatase	0	7.4	2	LKL	0.0742091	0.0468207	DNITTIVLKL						cytoplasmic
EHI_095030	hypothetical protein		1	1.5	2	YKL	0.0505233	0.0434677	LLDIVNRYKL						cytoplasmic
EHI_091450	cysteine protease, putative	Cathepsin O	0		2	ALL	0.0413477	0.0413364	TLSLLLNALL						cytoplasmic
EHI_034530	hypothetical protein		0	0	1	ITL	0.0412168	0.0412168	DISKYLKITL						nuclear
EHI_090440	Rap/Ran GTPase-activating protein, putative	GTPase activating protein	0	3.2	2.5	SSL	0.0398948	0.0398943	NRIKEISSSL						endoplasmic reticulum
EHI_000450	pumilio family RNA-binding protein	pumilio homolog	0	1.3	2	STL	0.0396565	0.0396565	LIQRIVSSTL						nuclear
EHI_182510	hypothetical protein, conserved		1	3.8	2	AKK	0.0388473	0.0388452	KEKEKQKAKK						nuclear
EHI_035270	hypothetical protein		0	0.8	2	IHL	0.0387768	0.038738	IIISKRKIHL						endoplasmic reticulum
EHI_048670	WH2 motif domain contaning protein		0	0	1	RKW	0.0380852	0.0380719	NTRGTPQRKW						nuclear
EHI_150420	hypothetical protein		15	1.4	2	SGL	0.0675343	0.0377966	HKTSNLPSGL						nuclear
EHI_148680	hypothetical protein, conserved	Permease-like protein	0	6.2	1.5	GQL	0.0375721	0.0374826	PISNVLKGQL						endoplasmic reticulum
EHI_131540	Rho guanine nucleotide exchange factor, putative	FYVE, RhoGEF and PH domain containing	0	3.1	2	SEL	0.03628	0.0362795	ALVQNFTSEL						nuclear
EHI_049380	hypothetical protein, conserved		6	2.6	2	AKR	0.190592	0.0353117	VAQKNANAKR						mitochondrial
EHI_074020	vacuolar proton ATPase subunit, putative	ATPase, H transporting, lysosomal V0 subunit	0	0	1.5	SNN	0.0349959	0.0349267	LPKQPLPSNN						endoplasmic reticulum
EHI_188270	hypothetical protein		2	3.7	2	AKK	0.0340144	0.0340143	MSQLKKQAKK						nuclear
EHI_014210	hypothetical protein		0	0	1.5	HVL	0.033144	0.033144	ILNQTAKHVL						cytoplasmic
EHI_078560	DEAD/DEAH box helicase, putative	ATP-dependent RNA helicase	4	2.5	2	SKK	0.0328079	0.0328078	GFVKRMTSKK						nuclear
EHI_031300	hypothetical protein		0	0	1	DKQ	0.0318656	0.0318655	IGSPIINDKQ						endoplasmic reticulum
EHI_055420	GTP-binding protein, Ras family		0	0	1.5	PKN	0.0328389	0.0315664	YNYIVKKPKN						mitochondrial
EHI_049710	hypothetical protein, conserved	Ribosomal RNA adenine dimethylase domain containing 1	2	0	2	AKK	0.0422137	0.0312478	PRCFALIAKK						nuclear
EHI_177660	isoleucyl-tRNA synthetase, putative	isoleucyltRNA synthetase	0	0	2	VKL	0.0311443	0.0311442	DSIHLFLVKL						cytoplasmic
EHI_125130	competence protein ComEC, putative		0		1.5	KKR	0.0304118	0.0302873	VKKNKPQKKR						nuclear
EHI_169910	RNA recognition motif domain containing protein	RNA binding motif protein X-linked 2	0	9.9	1	FVL	0.0295273	0.0294381	LNGKTLTFVL						mitochondrial
EHI_143070	hypothetical protein		1	2.6	2	SKK	0.0293382	0.0291497	AKSRSKKSKK						extracellular, including cell wall
EHI_042140	aldehyde dehydrogenase 1, putative	Aldehyde dehydrogenase	0	0	2	SYL	0.0565442	0.0291045	ASEIPVVSYL						nuclear
EHI_029930	hypothetical protein		0	0.87	2.5	KKL	0.0287109	0.0287109	MEIELGLKKL						mitochondrial
EHI_142080	glycosyltransferase, putative	N-acetylglucosamine-1-phosphate transferase, alpha and beta subunits	0	3.8	1.5	EKF	0.0286685	0.0286684	LPHPCPFEKF						endoplasmic reticulum
EHI_177050.mRN	hypothetical protein, conserved	biotin-[methylcrotonoyl-CoA-carboxylase] ligase activity	0		2	VKL	0.0280377	0.0280377	*TMLFSFVKL						cytoplasmic
EHI_120880	hypothetical protein		0	0	2	NQL	0.0275262	0.0275257	SCSCPYQNQL						nuclear
EHI_159670	hypothetical protein		0	1.2	2	SKK	0.0270414	0.0269857	NVTKSKKSKK						nuclear
EHI_095950	hypothetical protein		13	0	2	SKN	0.0266697	0.0266662	RNFLISDSKN						nuclear
EHI_011940	dolichyl-diphosphooligosaccharide--protein glycosyltransferase subunit STT3A, putative	STT3, subunit of the oligosaccharyltransferase complex, homolog	0	7.4	2	SLL	0.0355878	0.0264597	NKPNPIDSLL						endoplasmic reticulum
EHI_188760	hypothetical protein, conserved		0	7.9	1.5	PKE	0.0264288	0.0264287	DLQVVPKPKE						cytoplasmic
EHI_018000	hypothetical protein	DNA polymerase	0	1.2	2.5	SNL	0.0262213	0.0262213	EHILKKISNL						nuclear
EHI_077230	geranylgeranyl transferase beta subunit	Protein geranylgeranyltransferase type I, beta subunit	0	0	2	SYL	0.0255501	0.0255469	RIGIEKPSYL						cytoplasmic
EHI_150510	ribosomal protein L11 methyltransferase, putative	Inherit from COG: Methyltransferase	0	2.4	2	IKL	0.026639	0.0254707	SFPDFIEIKL						cytoplasmic
EHI_069280	hypothetical protein		0	5.8	2	VRL	0.0251583	0.0251045	PNPITPLVRL						nuclear
EHI_151580	hypothetical protein		0	0	2	IHL	0.0302437	0.0246235	NCDQKTQIHL						extracellular, including cell wall
EHI_183890	hypothetical protein		5	0	1.5	KAL	0.0244211	0.0243776	LVNNIFKKAL						cytoplasmic
EHI_112040	hypothetical protein		0	0	1.5	NKR	0.0242888	0.024158	CNEYSLQNKR						endoplasmic reticulum
EHI_049820	hypothetical protein, conserved	Von willebrand factor	0	0	2	IKL	0.023627	0.0236269	IISLVKLIKL						cytoplasmic
EHI_096200	thioredoxin, putative	Thioredoxin	0	0.12	3	SHL	0.0243017	0.0234301	SHLKYEFSHL					other	mitochondrial
EHI_087400	hypothetical protein, conserved		0	0	1.5	YSL	0.0233912	0.0233895	TENQNSKYSL						cytoplasmic
EHI_118160	WD repeat protein	WD repeat domain 1	0	0	2.5	SSL	0.0466256	0.0232635	ADSTIKVSSL						cytoplasmic
EHI_068000	DnaJ family protein	diphthamide biosynthesis protein	0	2.1	2	SKK	0.0251194	0.0226459	KRQEKKRSKK						nuclear
EHI_020350	hypothetical protein		0	2.8	2	FKL	0.022418	0.0224179	PFAFSEPFKL						cytoplasmic
EHI_070770	hypothetical protein		0	4.4	2.5	SKY	0.0250308	0.0223782	IVLRKRLSKY						extracellular, including cell wall
EHI_074110	oxysterol-binding protein, putative	Oxysterol-binding protein	0	0	2.5	AKA	0.0364386	0.0220027	LCPKAVVAKA						nuclear
EHI_140650	putative transcription enhancer protein	cullin-associated and neddylation-dissociated	3	0	1.5	SMV	0.0211959	0.0211912	KMGPIFKSMV	-23.856	not targeted				nuclear
EHI_096410	hypothetical protein		0	0.097	3	SRL	0.020561	0.0204563	KLVEYIESRL						endoplasmic reticulum
EHI_151810	translation initiation factor eIF-5A, putative	eukaryotic translation initiation factor	0	0	2	AKD	0.0203195	0.0203176	AIIDYKEAKD						cytoplasmic
EHI_068700	hypothetical protein		0	0	2	SCL	0.0196449	0.0196449	KTSKFMESCL						nuclear
EHI_110350	thioredoxin, putative	Protein disulfide isomerase	0	0	1.5	KEL	0.0196681	0.0195427	VEKPKEKKEL						endoplasmic reticulum
EHI_040700	coatomer protein gamma subunit, putative	The coatomer is a cytosolic protein complex that binds to dilysine motifs and reversibly associates with Golgi non- clathrin-coated vesicles, which further mediate biosynthetic protein transport from the ER, via the Golgi up to the trans Golgi network. Coatomer complex is required for budding from Golgi membranes, and is essential for the retrograde Golgi-to-ER transport of dilysine-tagged protei…	2	0	2	ALL	0.0238896	0.0193231	LIPDMLLALL						cytoplasmic
EHI_079070	hypothetical protein		0	6.1	2.5	SKI	0.0280736	0.0186883	RIDYIILSKI						endoplasmic reticulum
EHI_137060	hypothetical protein		4	4.7	1.5	NYL	0.0185708	0.0185708	VIQFIKKNYL						nuclear
EHI_081820	hypothetical protein	Transmembrane protein with metallophosphoesterase domain	0	0.24	2.5	SKI	0.0185156	0.0185153	RHFTFHSSKI						endoplasmic reticulum
EHI_027370	hypothetical protein		0	1.8	2	AGL	0.0182819	0.0182819	MEKLKKMAGL						nuclear
EHI_052800	serine/threonine protein kinase, putative	serine threonine-protein kinase	0	6.5	2	MKL	0.0181069	0.0179758	NEVLDAFMKL						nuclear
EHI_035260	endoglucanase, putative	GDSL-like Lipase/Acylhydrolase	0	0.41	2.5	HKL	0.0193619	0.0177416	PQIEAILHKL						cytoplasmic
EHI_067220	Rho family GTPase	rho family, small GTP binding protein	0	3.8	2	SLL	0.0176736	0.0176736	ATNKHKCSLL						cytoplasmic
EHI_159770	hypothetical protein		0	0	1	RPL	0.0176464	0.0176464	GGNMPMERPL						nuclear
EHI_144270	AIG1 family protein	NA	0	0	1.5	PKH	0.0173209	0.0173209	KYKIKPIPKH	-22.273	not targeted				cytoplasmic
EHI_151510	hypothetical protein		0	0	1.5	KKK	0.017212	0.0172104	MVKAPLKKKK						nuclear
EHI_099330	hypothetical protein		6	0	1	PQQ	0.0170311	0.0170311	YYAPPPPPQQ						nuclear
EHI_139080	longevity-assurance family protein	ceramide synthase	0	3.9	1.5	NEL	0.0156552	0.0156448	PHAGKQKNEL						endoplasmic reticulum
EHI_164510	elongation factor 2	Elongation factor	0	0	2	DKL	0.0521563	0.0156003	PGLDKFYDKL						cytoplasmic
EHI_014150	hypothetical protein, conserved		0	0	1	QKQ	0.0148982	0.0148975	SEIIQLKQKQ						nuclear
EHI_095930	hypothetical protein		0	6.9	2	SKN	0.0148112	0.0148028	LLQQLKISKN						mitochondrial
EHI_027380	hypothetical protein		0	0.81	2.5	SRI	0.0143105	0.0143105	MRKLMLNSRI						nuclear
EHI_102050	hypothetical protein		1	5.7	2	SIL	0.0142266	0.0142266	SSNTTIPSIL						nuclear
EHI_115290	RhoGAP domain containing protein	activating protein	0	0	1	SIH	0.01407	0.0140519	LSDNNPQSIH						cytoplasmic
EHI_183090	hypothetical protein		0	0	1	IKS	0.0139726	0.0139724	TVIPPQHIKS						nuclear
EHI_201290	HEAT repeat domain containing protein	Nipped-B homolog (Drosophila)	1	0	2	SKK	0.0138655	0.0138648	EYCAFLPSKK						endoplasmic reticulum
EHI_159700	CXXC-rich protein	proprotein convertase subtilisin kexin type	0	3.8	2	ALL	0.0137103	0.0137103	RMKKVVKALL						endoplasmic reticulum
EHI_199160	hypothetical protein		0	2.8	2.5	SSL	0.0136533	0.0136524	SSLNETSSSL						nuclear
EHI_004790	protein kinase, putative	Ribosomal protein S6 kinase	0	0	1.5	GQL	0.0134938	0.0134936	QDDAALNGQL	-9.426	twiling zone				cytoplasmic
EHI_004600	hydroxylamine reductase, putative	hybrid-cluster protein	0		2.5	ANL	0.0232371	0.0133777	TTPDNDLANL	-5.181	twiling zone				cytoplasmic
EHI_042170	aminoacyl-histidine dipeptidase, putative		0	4.7	2	EKL	0.0133895	0.0133634	ALLISVMEKL	-590.3	not targeted				cytoplasmic
EHI_114110	hypothetical protein	Putative zinc finger in N-recognin (UBR box)	1	0	1.5	SSN	0.0131992	0.0131832	NNNENPNSSN						endoplasmic reticulum
EHI_119040	AIG1 family protein, putative	NA	0	0	2	SKR	0.0131274	0.0131274	GAIIFCFSKR						cytoplasmic
EHI_065740	60S ribosomal protein L30, putative	60s ribosomal protein	0	0	1.5	ASE	0.0142232	0.0128746	GDSDILKASE						mitochondrial
EHI_134780	hypothetical protein, conserved		0	0	2	ALL	0.0124666	0.0124664	EFPMLPFALL						nuclear
EHI_002110	hypothetical protein	Family with sequence similarity 108, member	0	0.69	2	EKL	0.0122048	0.0121924	KVIKRFLEKL						mitochondrial
EHI_000480	dual specificity protein phosphatase, putative	Dual specificity protein phosphatase	0	0	1.5	QNL	0.0127389	0.0121172	QFGVFAKQNL						nuclear
EHI_060370	Ras family GTPase	related RAS viral (r-ras) oncogene homolog	0	2.8	2	SIL	0.012327	0.012091	PKTPRKCSIL						nuclear
EHI_098870	hypothetical protein		0	8.9	2	SKK	0.0118399	0.0118015	VDAFKKFSKK						nuclear
EHI_188860	hypothetical protein		5	0	2	CKD	0.0117929	0.0117651	ERLCILQCKD						nuclear
EHI_000020	hypothetical protein		0	0	1	RCL	0.0118999	0.0116309	NYGFIYKRCL						endoplasmic reticulum
EHI_079920	RNA recognition motif domain containing protein	Mei2-like	0	0	1	ICL	0.0116624	0.0114458	YDNNSENICL						nuclear
EHI_136210	soluble NSF attachment protein gamma isoform, putative	N-ethylmaleimide-sensitive factor attachment protein gamma	1	0	2	ALL	0.0115274	0.0114235	INEEDMSALL	-21.637	not targeted				nuclear
EHI_062500	hypothetical protein		0	2.5	2	SFL	0.0151981	0.0110801	IFFLIWWSFL						nuclear
EHI_166470	protein kinase domain containing protein	Protein kinase, membrane associated tyrosine threonine 1	0	6.2	2	SVL	0.0108321	0.0108319	PDAKVFPSVL						cytoplasmic
EHI_093770	bromodomain-containing protein	Transcription initiation factor TFIID subunit	0		1.5	SCM	0.0114658	0.0107241	YFSKNSKSCM						nuclear
EHI_110330	hypothetical protein		0	0	1	YLL	0.0187658	0.0105949	LERMKLKYLL						nuclear
EHI_044760	Rho guanine nucleotide exchange factor, putative	Pfam:YbaK	0		2	SWL	0.0104863	0.0104854	TLCKFKSSWL						nuclear
EHI_118610	hypothetical protein		0	0	1	IDL	0.0104669	0.0104663	HKGFSLQIDL						endoplasmic reticulum
EHI_188170	hypothetical protein		0	5.2	2	SKK	0.0110376	0.0103206	KVANKIVSKK	-14.015	not targeted				nuclear
EHI_030890	hypothetical protein		0	0	1.5	LKF	0.0101345	0.0101344	LPDILKQLKF						nuclear
EHI_024420	D-hydantoinase, putative	Dihydropyrimidinase-like	0	0.77	2.5	AQL	0.010069	0.0100579	KPLHFSTAQL						mitochondrial
EHI_200830	hypothetical protein		0	0	2	SDL	0.0103882	0.0100224	IKQLYYLSDL						mitochondrial
EHI_098750	hypothetical protein		0	7.1	1.5	PTL	0.0102434	0.00996892	NMNEFLPPTL						nuclear
EHI_104520	hypothetical protein		7	0	1.5	PKR	0.0260353	0.00988468	LGIEAPIPKR						nuclear
EHI_118430	hypothetical protein, conserved		0	7.9	1.5	RSL	0.00906162	0.00906059	ANLHLKKRSL						endoplasmic reticulum
EHI_073680	leucine-rich repeat containing protein		0	0	1.5	KKN	0.00899716	0.00892611	MAKLALKKKN						nuclear
EHI_053470	Sec7 domain protein	ADP-ribosylation factor guanine nucleotide-exchange factor	0	0	2	AIL	0.00847671	0.00847652	KDVKQLLAIL						endoplasmic reticulum
EHI_023280	hypothetical protein		7	0	1.5	NFL	0.00843524	0.00843514	ITRDELKNFL						nuclear
EHI_148510	hypothetical protein		0	5.3	2	SLL	0.00841113	0.00841055	STSSTTISLL						endoplasmic reticulum
EHI_098730	ribosomal RNA methyltransferase, putative	rna methyltransferase	0	0	1	LEL	0.00807765	0.00807731	IESVPIQLEL						nuclear
EHI_081380	hypothetical protein		1	0	2	SKT	0.00833376	0.00793035	KSGDDDDSKT						nuclear
EHI_098440	hypothetical protein, conserved	NA	0	2	2	SSI	0.0078979	0.00789356	MLRNKPTSSI						nuclear
EHI_017650	RhoGAP domain containing protein	rho GTPase activating protein	0	0	1.5	LKA	0.0078627	0.0078626	INEILIQLKA						mitochondrial
EHI_141360	acetyltransferase, GNAT family	Inherit from COG: -acetyltransferase	0	0	1	REL	0.00784797	0.00784781	IPAIDMQREL						cytoplasmic
EHI_092150	hypothetical protein		0	5.2	2	AKK	0.0104652	0.00783338	NDINSKWAKK						nuclear
EHI_015970	hypothetical protein		0	0	2	SKK	0.0078187	0.0078185	KTVVLPISKK						nuclear
EHI_011860	hypothetical protein		0	9.3	2	PKM	0.00774513	0.00774513	TSLSLSTPKM						nuclear
EHI_011550	hypothetical protein		1	0	1.5	PFL	0.0076961	0.00769478	GHIICMTPFL						cytoplasmic
EHI_015550	retroviral aspartyl protease domain-containing protein	Nuclear receptor interacting protein	0	0	1	IKX	0.00752731	0.00752645	GDISFSKIKX						cytoplasmic
EHI_181560	60S ribosomal protein L13, putative	60S ribosomal protein L13	0	0	1.5	KKQ	0.00766758	0.00749536	KANNAPSKKQ						nuclear
EHI_061340	dipeptidyl-peptidase, putative		0	0	1.5	WKY	0.00749012	0.00748712	LDNNRYYWKY						endoplasmic reticulum
EHI_098080	hypothetical protein		0	2.9	2	AKK	0.00746283	0.00746273	QINKRKLAKK						nuclear
EHI_183070	protein kinase domain containing protein	serine threonine-protein kinase	0	0	2.5	SKF	0.00751212	0.00746101	NGLEAVLSKF						nuclear
EHI_009490	hypothetical protein		8	1.1	2	AKK	0.0322493	0.00742521	HIQDFKKAKK						nuclear
EHI_180940	hypothetical protein	Lipase (class 3)	0	0	2	SKT	0.00737217	0.00737201	MSWGFDISKT						endoplasmic reticulum
EHI_124430	Zn-dependent peptidase, putative	Presequence protease	7	0	2	EKL	0.00735271	0.00735242	SEKVCVFEKL						cytoplasmic
EHI_195000	hypothetical protein		0	0	1	IYL	0.00730919	0.00730909	EDNIPEQIYL						endoplasmic reticulum
EHI_174260	hypothetical protein	K14797 essential nuclear protein 1	0	0	1	QKD	0.006906	0.0069059	VIVQLQKQKD						cytoplasmic
EHI_006840	hypothetical protein		0	1.6	2.5	SSL	0.0069027	0.0069026	QQLKQAISSL						nuclear
EHI_069350	hypothetical protein		0	6.6	1.5	EKI	0.00690135	0.00689222	IMKFTMKEKI						extracellular, including cell wall
EHI_048240	hypothetical protein		0	0	1	GKK	0.006894	0.006843	GIYKNTKGKK						endoplasmic reticulum
EHI_165050	hypothetical protein	Hypoxia up-regulated	0	8.7	1	VEL	0.00679258	0.00679258	TENSSIKVEL						nuclear
EHI_182020	short chain dehydrogenase family protein	retinol dehydrogenase	0	9.1	1.5	PFL	0.00679162	0.00679162	KTYEIIKPFL						nuclear
EHI_177540	thymidine kinase, putative	THymidine Kinase	2	1.1	2	SEL	0.00674825	0.00674815	VEFASHISEL						cytoplasmic
EHI_045180	hypothetical protein		0	0	1.5	HKE	0.00663682	0.00663602	PPSSIPEHKE						mitochondrial
EHI_175250	Rab GTPase activating protein, putative	GTPase Activating protein	0	9.3	2	LKL	0.00857244	0.00661714	SSEIDSLLKL						cytoplasmic
EHI_182960	hypothetical protein		0	0	1	LIL	0.00652653	0.00652062	IYVNTRKLIL						cytoplasmic
EHI_014090	hypothetical protein, conserved domain containing	DENN MADD domain containing	1	0	1	IKN	0.00651991	0.00651886	RYPVPSKIKN						mitochondrial
EHI_015260	Rab GTPase activating protein, putative	TBC1 domain family member	0	0	2	SKN	0.00651529	0.00651486	HILMLYCSKN						cytoplasmic
EHI_192080	zinc finger protein, putative	Ring finger protein	0	4.7	1	RKR	0.00647218	0.00647199	GVFKAAKRKR						nuclear
EHI_106300	DEAD/DEAH box helicase, putative	(RNA) helicase	0	9.9	2	ADL	0.0158333	0.0064432	NELPENFADL						cytoplasmic
EHI_096850	60S ribosomal protein L19, putative	ribosomal protein L19	0	2.6	2	AKK	0.00654347	0.0064428	SKAGKKNAKK						nuclear
EHI_095100	hypothetical protein, conserved	Beta-lactamase domain-containing protein	0	6.5	2	PKI	0.0106707	0.00640108	MRFFIAEPKI						cytoplasmic
EHI_052780	TolA-like protein, putative		0	0	2	AKH	0.00773931	0.00635819	PMRKGGVAKH						nuclear
EHI_125680	exocyst complex component sec15, putative	Exocyst complex component	1	0	1.5	LKF	0.00634123	0.00634113	VKGQLSKLKF						nuclear
EHI_000710	hypothetical protein		0	0	2	SDL	0.00632806	0.00631148	AFQEDSISDL						cytoplasmic
EHI_154450	hypothetical protein		1	0	2.5	HHL	0.00631118	0.00631108	GIPNITYHHL						cytoplasmic
EHI_148990	heat shock protein 70, putative	Hypoxia up-regulated	0	0	1.5	TEL	0.00682813	0.00629558	ENGTEPKTEL						endoplasmic reticulum
EHI_093460	hypothetical protein		0		1	MVL	0.00623103	0.00623103	YNTIRLEMVL						cytoplasmic
EHI_100260	TLD domain containing protein	TLDc	0	0	1.5	GNL	0.00625087	0.0061947	SRQSIDGGNL						nuclear
EHI_132860	DNA polymerase, putative	DNA polymerase	0	0	1.5	IKF	0.00619097	0.00619097	NENFKRTIKF						cytoplasmic
EHI_188120	hypothetical protein		0	0	1	YAL	0.00616211	0.00616211	FIGKYPGYAL						cytoplasmic
EHI_030110	hypothetical protein, conserved	Coiled-coil domain-containing protein	0	1.4	2	SFL	0.0061807	0.00615723	SEKKKKLSFL						nuclear
EHI_171170	RhoGAP domain containing protein	activating protein	0	0	1	FKD	0.00595055	0.00594982	YTKSNPIFKD						nuclear
EHI_148220	protein kinase, putative	Glycogen synthase kinase	0	8.2	2	SKK	0.00593066	0.00592445	KRRKERYSKK						cytoplasmic
EHI_010360	phosphatidylinositol-3,4,5-trisphosphate 3-phosphatase, putative	PHOsphatase	0	0	2	SLL	0.00581371	0.00581371	SSFTNENSLL	-7.481	Twilling zone				mitochondrial
EHI_100310	inositol 1,3,4-trisphosphate 5/6-kinase	inositol-tetrakisphosphate 1-kinase	0	4.3	2.5	AKI	0.00578139	0.00578139	ALCYTEVAKI	0.456	targeted				cytoplasmic
EHI_187260	cell cycle control protein cwf12, putative	premRNAsplicing factor ISY1	0	0	1.5	SNQ	0.00573781	0.00573771	ELKQTLQSNQ	-16.387	not				nuclear
EHI_067990	hydrolase, carbon-nitrogen family	Nitrilase family, member 2	0	0	1	ITL	0.00681032	0.00572485	MNVPYNTITL						cytoplasmic
EHI_004960	bystin, putative	K14797 essential nuclear protein 1	0	0	1	QKD	0.006906	0.00563306	VIVQLQKQKD						nuclear
EHI_097980	NUC153 domain-containing protein	ESF1, nucleolar pre-rRNA processing protein, homolog (S. cerevisiae)	0	0	2	AKK	0.00532756	0.00532739	RFEKEMRAKK	-14.768	not				nuclear
EHI_006140	Rho guanine nucleotide exchange factor, putative	guanine nucleotide exchange factor	0	0	2	NQL	0.00528049	0.00528049	RINKKFGNQL						nuclear
EHI_160980	hypothetical protein		0	0	2	AKK	0.00536252	0.0052627	KPAAKKIAKK						extracellular, including cell wall
EHI_151410	hypothetical protein		0	6.1	1.5	KIL	0.00523481	0.00523481	GNSNLINKIL						nuclear
EHI_050110	hypothetical protein		0	0	1.5	SQN	0.00511169	0.00511159	KNIIILQSQN						nuclear
EHI_099230	hypothetical protein, conserved	F-box and leucine-rich repeat protein 13	0	6.8	2	SIL	0.00507655	0.00506761	FLSSKGVSIL	-26.194	not				nuclear
EHI_167350	hypothetical protein		0	0	1.5	HKE	0.00945982	0.00504557	YMGSILLHKE	-20.896	not				cytoplasmic
EHI_004350	hypothetical protein		0	0	2	SNI	0.0049927	0.0049927	RLSNYRNSNI						nuclear
EHI_152270	hypothetical protein		0	0	2	SCL	0.0055974	0.00494508	CSRFLVLSCL						nuclear
EHI_126270	Ras GTPase-activating protein, putative	GTPase Activating protein	0	0	1	LKN	0.00492308	0.00492293	LNDVLPYLKN						nuclear
EHI_049030	ras-like protein 3 precursor, putative	RAS	0	6.3	2	SLL	0.00482545	0.00482535	PDHAHHCSLL						cytoplasmic
EHI_076840	LSM domain containing protein	LSM5 homolog, U6 small nuclear RNA associated (S. cerevisiae)	0	3.3	1.5	TDL	0.00478789	0.00478789	MISKGEKTDL						cytoplasmic
EHI_045290	calpain family cysteine protease, putative	Calpain-like cysteine peptidase	0	0	2	AKK	0.00473409	0.00473396	KLCPDCVAKK						cytoplasmic
EHI_082270	aspartate ammonia-lyase, putative	Lyase	0	0	1.5	NKK	0.00473002	0.00473002	AGAELLHNKK						cytoplasmic
EHI_023500	calmodulin, putative	calmodulin	0	9.5	2	AKK	0.00478663	0.00463758	LFIQAVFAKK						mitochondrial
EHI_184500	hypothetical protein, conserved	Dedicator of cytokinesis	1	0	1.5	NVL	0.00464421	0.00454004	LEERKEQNVL						nuclear
EHI_000700	hypothetical protein, conserved	Nuclear transcription factor, X-box	2	0	1.5	PKK	0.00448422	0.00448422	SQKKNKQPKK						nuclear
EHI_046620	hypothetical protein		5	3.8	2	SAL	0.00442211	0.00442201	KQHALELSAL						endoplasmic reticulum
EHI_198560	hypothetical protein, conserved domain containing	Palmitoyltransferase ERF2	0	2.7	2	STL	0.00439453	0.00439352	QQERSTFSTL						endoplasmic reticulum
EHI_136450	SAC3/GANP family protein	Leukocyte receptor cluster (LRC) member 8	0	0	2	SKS	0.00436429	0.00436322	TETLKNISKS						nuclear
EHI_070120	myotubularin, putative	Myotubularin related protein	0		2	RKL	0.00439578	0.00435689	EKYYFCNRKL						nuclear
EHI_188150	hypothetical protein		0	0	1.5	KEL	0.00463915	0.00433846	DTLPKQQKEL						nuclear
EHI_051070	leucine rich repeat protein, BspA family		7	0	1.5	LNL	0.00428279	0.00428279	NTPYSSQLNL						nuclear
EHI_152620	hypothetical protein		0	0	1.5	KKN	0.00427412	0.00416502	YIQKDNKKKN						endoplasmic reticulum
EHI_093920	hypothetical protein	C2 domain	0	0	1.5	AQH	0.00414934	0.00414934	YPPMQPGAQH						nuclear
EHI_118040	molybdenum cofactor synthesis protein3, putative	Plays a central role in 2-thiolation of mcm(5)S(2)U at tRNA wobble positions of tRNA(Lys), tRNA(Glu) and tRNA(Gln). Also essential during biosynthesis of the molybdenum cofactor. Acts by mediating the C-terminal thiocarboxylation of sulfur carriers urm1 and mocs2a. Its N-terminus first activates urm1 and mocs2a as acyl-adenylates (-COAMP), then the persulfide sulfur on the catalytic cysteine is t…	0	0	1	SMN	0.0041563	0.00414769	VCGSAEKSMN						cytoplasmic
EHI_117950	hypothetical protein		0	0	2	SDL	0.0041318	0.0041318	SSKTSYESDL						nuclear
EHI_104610	hypothetical protein, conserved	SprT-like N-terminal domain	0	0	1.5	KKQ	0.00409377	0.00409348	LFNELKKKKQ						mitochondrial
EHI_035420	PP-loop family protein	cysteine	0	0	1	DYL	0.00407075	0.00407058	SPNNVKQDYL						nuclear
EHI_110260	pumilio family RNA-binding protein		0	5.8	2	SKK	0.00406847	0.00406837	QIIETIVSKK						cytoplasmic
EHI_069240	hypothetical protein		0	0	1	WEL	0.00404627	0.00404606	YFSPSSYWEL						cytoplasmic
EHI_155390	hypothetical protein		0	0.3	2.5	SHM	0.00402157	0.00402067	IQQQNLSSHM						extracellular, including cell wall
EHI_074800	ribosomal protein S25, putative	Ribosomal protein S25	0	0	1.5	VKA	0.00390959	0.00384037	AKGSKKQVKA						nuclear
EHI_194320	hypothetical protein		0	0	1.5	KYL	0.00446183	0.00383299	LSEEPLAKYL						nuclear
EHI_165110	DEAD/DEAH box helicase, putative	ATPdependent RNA helicase	0	0	1.5	KKR	0.00438467	0.00375322	GIITKKKKKR						nuclear
EHI_148270	GTP-binding protein, putative	GTP-binding protein	0	0	1.5	KKR	0.00374451	0.00374441	ANTSGLGKKR						mitochondrial
EHI_144850	hypothetical protein		0	3.5	2	NQL	0.00373407	0.00373375	IHIQIFVNQL						cytoplasmic
EHI_107050	hypothetical protein		0	5.4	2	ADL	0.00456456	0.00368358	KSCSQEFADL						cytoplasmic
EHI_185620	protein kinase, putative	protein kinase kinase kinase	1	0	1	LPL	0.00368622	0.0036736	LNDYARTLPL						nuclear
EHI_175060	hypothetical protein		0	0	1	MKK	0.00366533	0.00366533	GIYALRKMKK						cytoplasmic
EHI_125360	protein kinase domain containing protein		0	7.2	2	SIL	0.00362886	0.00362282	PKTDLQTSIL						nuclear
EHI_077870	trichohyalin, putative		0	0	2	KKV	0.00361941	0.00361941	XXXXKKKKKV						nuclear
EHI_190860	hypothetical protein		1	0	1.5	KKN	0.00358536	0.00358497	TPVFVPKKKN						nuclear
EHI_183510	nuclear pore protein, putative	nucleoporin	0	0	1.5	YRY	0.00409078	0.00356662	YYNPQQQYRY						endoplasmic reticulum
EHI_151590	hypothetical protein		0	0	1.5	KIL	0.00351761	0.00351694	LPPISLRKIL						nuclear
EHI_002120	leucine rich repeat protein, BspA family		0	9.8	2	SSV	0.00349709	0.00349709	LTQITFKSSV						nuclear
EHI_095090	hypothetical protein		0	0	1	MTL	0.0035158	0.00349052	FISKITKMTL						cytoplasmic
EHI_017720	zinc finger protein, putative	Zinc finger protein	0	0	1.5	ANQ	0.00359323	0.00346648	LPVNQNQANQ						nuclear
EHI_052180	hypothetical protein		3	0	1	RKR	0.00796224	0.00337302	RRERSPRRKR						nuclear
EHI_054060.mRN	hypothetical protein	protein kinase kinase kinase	0		2	SKE	0.00330586	0.00330586	RMLDGIESKE						endoplasmic reticulum
EHI_004550	hypothetical protein		0	0	2	AKK	0.00636436	0.00326794	PTNKGGIAKK						nuclear
EHI_008160	Sec1 family protein	sec1 family	0	0	1	LKC	0.00323005	0.00322995	KELFMLQLKC						cytoplasmic
EHI_096550	hypothetical protein, conserved		0	0	1	RKN	0.00332145	0.00322229	VPNNSSHRKN						mitochondrial
EHI_069940	hypothetical protein		0	7.5	1.5	LSL	0.00360673	0.00317664	LNELSPFLSL						cytoplasmic
EHI_069470	SP-RING zinc finger domain containing protein	Protein inhibitor of activated STAT	0	0	1	ICL	0.00349697	0.00316505	GGSPDDPICL						nuclear
EHI_086160	hypothetical protein	protein kinase kinase kinase	1	0	1	RKE	0.0031603	0.0031603	MMIMLIKRKE						nuclear
EHI_148750	syntaxin, putative	Syntaxin 16	4	0	1	VAL	0.00712035	0.00315858	IIVLVLKVAL						nuclear
EHI_073590	hypothetical protein, conserved domain containing	Zinc finger, DHHC-type containing	0	5.6	1.5	SFI	0.0030793	0.00307892	IFKPSPPSFI						endoplasmic reticulum
EHI_068420	hypothetical protein		0	0	1	SPR	0.00308336	0.00305658	DHSNPNHSPR						nuclear
EHI_097170	hypothetical protein		0	0	1.5	TKE	0.00304136	0.00304136	QAPSDLNTKE						endoplasmic reticulum
EHI_023220	hypothetical protein		0	4.4	1.5	NKE	0.003033	0.003033	LEAKKAANKE						nuclear
EHI_199030	protein kinase, putative	serine threonine-protein kinase	0	0	1	QGL	0.00302852	0.00302765	SNDTRLFQGL						nuclear
EHI_141070	hypothetical protein	Family with sequence similarity 108, member	0	4.4	2	PHF	0.00307409	0.00296776	IISPPKTPHF						nuclear
EHI_052090	LSM domain containing protein	small nuclear ribonucleoprotein	0	0	1.5	PKK	0.00297706	0.00296347	KKKTELKPKK						mitochondrial
EHI_008390	hypothetical protein, conserved	TSR1, 20S rRNA accumulation, homolog (S. cerevisiae)	0	0	1	SAN	0.00297884	0.00295313	FPLPPLVSAN						cytoplasmic
EHI_110140	dual specificity protein phosphatase, putative	Dual specificity phosphatase 19	0	0	1.5	QKA	0.00777254	0.00295289	LNQQNLIQKA						nuclear
EHI_087870	hypothetical protein		0	0	1.5	EKA	0.00299806	0.00292561	PNNSSLVEKA						nuclear
EHI_146340	40S ribosomal protein S3, putative	ribosomal protein s3	0	0	1.5	NKQ	0.00294875	0.0029119	KTEVIPANKQ						mitochondrial
EHI_141080	SP-RING zinc finger domain containing protein		0	0	1	INF	0.00290156	0.00290135	IENNPDKINF						nuclear
EHI_049880	hypothetical protein		0	6.7	1.5	YQL	0.00281575	0.00281575	SDDNTFNYQL						nuclear
EHI_148480	WD domain containing protein	WD repeat domain 26	0	0	1.5	LKY	0.00280876	0.00280866	GSASIFTLKY						mitochondrial
EHI_180400	hypothetical protein		0	0	2	AFL	0.00280101	0.00280101	MILIGVMAFL						cytoplasmic
EHI_188260	hypothetical protein		1	0	1	LYL	0.0027177	0.00270328	STPFADKLYL						nuclear
EHI_068350	protein kinase, putative	Endoplasmic reticulum to nucleus signaling	0	0	1.5	PDL	0.00271987	0.00269193	VLSEFFTPDL						nuclear
EHI_074710	hypothetical protein		0	0	1	EKR	0.00269187	0.00269177	KIMMLFKEKR						nuclear
EHI_160890	hypothetical protein		0	0	1	QDL	0.00269266	0.00266015	LLEHNFQQDL						nuclear
EHI_180780	hypothetical protein		0	0	1	LML	0.00264246	0.00264246	FVQAYPTLML						nuclear
EHI_087700	hypothetical protein		10	9.8	1	GTL	0.0026466	0.0026292	SGQPNVFGTL						nuclear
EHI_139410	RNA-directed RNA polymerase, putative		0	0	2	SSY	0.00263158	0.00262237	NYINKFNSSY						endoplasmic reticulum
EHI_177990	leucine-rich repeat containing protein	leucine rich repeat containing	0	0	1	FVL	0.00261953	0.00261494	DDHPTIHFVL						nuclear
EHI_065120	hypothetical protein, conserved	nitrogen permease regulator-like 3 (S. cerevisiae)	0		2	SKT	0.0025943	0.00259417	KQTERDSSKT						cytoplasmic
EHI_069130	hypothetical protein		0	9.4	2	CLL	0.00256406	0.00249422	QTMAKQKCLL						nuclear
EHI_064630	hypothetical protein	exosome component	0	1.7	2	NKM	0.00249754	0.00249125	KINKKKINKM						nuclear
EHI_182720	dipeptidyl-peptidase, putative	dipeptidylpeptidase	0	0	1	MKN	0.00248645	0.00248635	IRWFNENMKN						endoplasmic reticulum
EHI_085060	hypothetical protein		10	0	2	EKL	0.00246382	0.00246372	DKLIGIIEKL						nuclear
EHI_050270	UDP-N-acetylglucosamine transporter, putative	Solute carrier family 35	0	0	1	AEN	0.00379037	0.00240159	YNDKYVKAEN						endoplasmic reticulum
EHI_056120	hypothetical protein		0	0	1	YYL	0.0023419	0.0023419	YNMQEMPYYL						nuclear
EHI_160950	hypothetical protein		0	0	1.5	HKR	0.00226068	0.00226002	NVNALRRHKR						cytoplasmic
EHI_045460	hypothetical protein		0	0	1.5	NKK	0.00225462	0.00225462	SYEKYSKNKK						nuclear
EHI_102600	AIG1 family protein	Translocase of chloroplast	0	0	2	CIL	0.00224974	0.00224974	TNILIYQCIL						cytoplasmic
EHI_097620	PH domain containing protein kinase, putative	AGC family protein kinase	0	0	2	NQL	0.00224636	0.00224623	FTYSTTQNQL						cytoplasmic
EHI_038810	leucine rich repeat protein, BspA family		0	0	1.5	KKR	0.0022257	0.0022257	EGCLKMKKKR						nuclear
EHI_005930	hypothetical protein		0	0	1.5	NIL	0.00222096	0.00222096	LQDNISNNIL						mitochondrial
EHI_048410	serine/threonine protein kinase, putative	NIMA-related kinase	0	0	2	RRL	0.00222101	0.00222091	GYSEEINRRL						nuclear
EHI_009650	hypothetical protein		0	0	1.5	FSL	0.00220294	0.00220167	SPTVPTTFSL						nuclear
EHI_045000	actin-related protein 2/3 complex subunit 1A, putative	protein 2 3 complex subunit	0	0	1.5	WKA	0.00218116	0.00218116	MDGNIAIWKA						cytoplasmic
EHI_081340	ser/thr protein phosphatase family protein		0	0	1.5	NIL	0.00217379	0.00217369	KMKQIDKNIL						cytoplasmic
EHI_012080	hypothetical protein		0	0	1.5	MKY	0.0022253	0.00215973	SHLNELGMKY						nuclear
EHI_178500	ubiquitin-conjugating enzyme family protein	ubiquitin-conjugating enzyme	0	4.6	1.5	DSL	0.0157887	0.00215793	QKEQYLKDSL						nuclear
EHI_178110	hypothetical protein		0	9.8	2	NNL	0.00226336	0.00213903	QDFKDNRNNL						nuclear
EHI_138050	hypothetical protein, conserved		0	0	1.5	NKK	0.00213437	0.00213437	AKPRPYQNKK						nuclear
EHI_030750	hypothetical protein		0	0	1	MKH	0.00230164	0.00212963	DPYPYKCMKH						cytoplasmic
EHI_179340	HMG box protein	transcription factor A, mitochondrial	0	0	1	IKS	0.00212537	0.00212537	LLKIQKKIKS						nuclear
EHI_148530	leucine rich repeat protein, BspA family		0	0	1	IKK	0.00209499	0.00209489	EPQPEDKIKK						nuclear
EHI_156370	hypothetical protein		0	0	1	LTL	0.00335764	0.00206377	QSPSYLTLTL						nuclear
EHI_168220	CBF/NF-Y transcription factor family protein	Nuclear transcription factor Y subunit	0	0	0.5	PPC	0.00360047	0.00205422	NEEFPPQPPC						nuclear
EHI_012940	hypothetical protein		0	0	1.5	LSL	0.00206162	0.00205392	QNIQPSLLSL						nuclear
EHI_084690	lecithin:cholesterol acyltransferase domain-containing protein	Acyltransferase	3	0	1.5	IKV	0.00205384	0.00205374	ACATESKIKV						endoplasmic reticulum
EHI_118140	hypothetical protein		0	0	2	SKQ	0.00199842	0.00199612	SSSDEVESKQ						endoplasmic reticulum
EHI_087640	protein kinase with ankyrin repeats, putative	protein kinase kinase kinase	0	6.3	2	KKM	0.00291891	0.00198917	YYVPVGYKKM						cytoplasmic
EHI_055830	rRNA processing protein, putative	EBNA1 binding protein 2	0	0	1	GKR	0.00352236	0.00198248	GGNHKKGGKR						nuclear
EHI_006010	hypothetical protein, conserved	ribosomal RNA processing 8, methyltransferase, homolog (yeast)	8	6.1	1.5	KKR	0.0045464	0.00197138	HLSPCLYKKR						cytoplasmic
EHI_050770	hypothetical protein		1	0	1.5	PIL	0.00195878	0.00195868	FDSEDDKPIL						endoplasmic reticulum
EHI_155680	hypothetical protein		0	0	1	IVL	0.00289263	0.0019343	VIVIILAIVL						nuclear
EHI_120600	hypothetical protein		0	0	1	GKK	0.00193161	0.00193161	KRSTGTKGKK						extracellular, including cell wall
EHI_199650	hypothetical protein		0	0	1	STR	0.00193168	0.00193133	SSYIPPHSTR						nuclear
EHI_166390	hypothetical protein		0	2.6	1.5	FNL	0.00191197	0.00191197	VPFQNNPFNL						extracellular, including cell wall
EHI_110990	hypothetical protein		0	0	1	FKK	0.00190069	0.00190069	IVSKKLHFKK						nuclear
EHI_065220	hypothetical protein		0	4.5	1.5	RKI	0.00189105	0.00189105	LHVCFKKRKI						nuclear
EHI_183450	hypothetical protein		0	0	2	AYL	0.00188502	0.00186013	MKYFNNLAYL						cytoplasmic
EHI_082490	hypothetical protein		0	6.6	2	NKI	0.00186337	0.00185782	NQPLFTQNKI						nuclear
EHI_107110	hypothetical protein		0	0	1	MAL	0.00184955	0.00184945	LFIALLFMAL						cytoplasmic
EHI_190430	hypothetical protein, conserved	listerin E3 ubiquitin protein ligase 1	0	0	1.5	NKN	0.001851	0.00184942	TRNFYGENKN						nuclear
EHI_012410	hypothetical protein	Phosphatidylinositol-specific phospholipase C X domain containing	0	0	1.5	EKY	0.00183431	0.0018312	IRRNNFIEKY						nuclear
EHI_050390	hypothetical protein		0	0	1.5	NKS	0.00291762	0.00182952	IVEVIQQNKS						nuclear
EHI_096720	hypothetical protein		0	4.7	2	SFL	0.00182097	0.00182097	CKQYNTLSFL						nuclear
EHI_025440	RNA recognition motif domain containing protein		0	0	1.5	NKS	0.00181182	0.00181182	IPSWFRVNKS						nuclear
EHI_023160	hypothetical protein		0	0	0.5	RVI	0.00179639	0.00179627	GNLPLLKRVI						nuclear
EHI_163480	90 kDa heat shock protein, putative	Heat shock protein	0	0	1.5	NEL	0.00181202	0.00176227	DDIVNQKNEL						endoplasmic reticulum
EHI_140740	hypothetical protein	Inherit from NOG: sulfotransferase	0	0	1	GKN	0.00184329	0.00175112	KYMPNYWGKN						cytoplasmic
EHI_092290	hypothetical protein, conserved	Transcription elongation factor	8	0	1.5	KKQ	0.0017509	0.00174926	EVTKILQKKQ						nuclear
EHI_153160	hypothetical protein		0	0	1.5	KKD	0.00174751	0.00170482	ASLAKEKKKD						endoplasmic reticulum
EHI_110680	tryptophanyl-tRNA synthetase, putative	tryptophanyltRNA synthetase	0	0	2	TKF	0.0016941	0.001694	LKAYISKTKF						mitochondrial
EHI_105800	protein kinase domain containing protein	protein kinase kinase kinase	0	0	1.5	PKR	0.00167852	0.00167818	LYVIEWTPKR						mitochondrial
EHI_009130	hypothetical protein		0		1.5	HKK	0.00167791	0.00167277	NKGKWPTHKK						mitochondrial
EHI_190890	leucine rich repeat protein, BspA family		0	9.7	2	PKY	0.00166278	0.00166278	LKKNETIPKY						nuclear
EHI_152520	hypothetical protein		0	0	1	YYL	0.00166219	0.00166219	DLCIIPPYYL						nuclear
EHI_021510	hypothetical protein, conserved	Protein phosphatase 6, regulatory subunit	0	0	2	SKH	0.00170343	0.00165714	EDGVVDSSKH						cytoplasmic
EHI_143560	tartrate dehydrogenase, putative	Dehydrogenase	0	0	1	RKQ	0.0016514	0.00165025	MTRSSKQRKQ						cytoplasmic
EHI_072640	hypothetical protein, conserved	Protein of unknown function (DUF1810)	0	0	2	SIL	0.00164367	0.00164367	LTILEHLSIL						cytoplasmic
EHI_114430	hypothetical protein		7	0	2	NKM	0.0016183	0.0016183	KGITLMPNKM						nuclear
EHI_139040	hypothetical protein, conserved	Transmembrane protein 181	1	0	1	IEL	0.00168185	0.00160595	GDIDSKKIEL						endoplasmic reticulum
EHI_045110	hypothetical protein		0	0	1	IPL	0.00160636	0.00160558	NHHQAQYIPL						endoplasmic reticulum
EHI_045130	hypothetical protein		0	0	1	QEL	0.00159129	0.00159119	SNSSTTAQEL						nuclear
EHI_044610	ribosome biogenesis protein NEP1, putative	Nucleolar essential protein	0	0	1	GVL	0.00281263	0.00158798	SAFEKLWGVL						nuclear
EHI_107060	hypothetical protein		0	5.5	1.5	PLL	0.00154372	0.00154372	SIFRSLIPLL						nuclear
EHI_023170	hypothetical protein		0	0	2	NQL	0.00153829	0.00153819	YDNLTNVNQL						cytoplasmic
EHI_113910	hypothetical protein		0	0	1.5	KEL	0.00242041	0.00152097	EGIIPQKKEL						endoplasmic reticulum
EHI_167020	hypothetical protein		0	0	1.5	SMV	0.00151109	0.00151082	SISNITRSMV						cytoplasmic
EHI_179910	hypothetical protein		0	9.4	2	IRL	0.00260204	0.00151055	ISQGAKDIRL						nuclear
EHI_010850	cysteine proteinase, putative	counting factor associated protein D-like	0	7.3	1	QYL	0.00165996	0.00150121	PLYPTGAQYL						mitochondrial
EHI_092650	Rho GTPase activating protein, putative	rho GTPase activating protein	0	0	2	SSM	0.00149736	0.00149726	GDVISKQSSM						nuclear
EHI_001940	hypothetical protein		0	9.6	1.5	VKI	0.00149583	0.00149583	IPMQFHPVKI						endoplasmic reticulum
EHI_087600	protein kinase, putative	PRP4 pre-mRNA processing factor 4 homolog B (yeast)	0	0	1.5	TKE	0.0016492	0.00149325	NHTFFTQTKE						cytoplasmic
EHI_163620	hypothetical protein		0	0	1.5	SPI	0.00148864	0.00148864	TNDSFVQSPI						nuclear
EHI_153300	hypothetical protein, conserved		0	0	1	GKS	0.00152505	0.001483	KPRYTLSGKS						nuclear
EHI_140360	hypothetical protein	Inherit from NOG: Ral GTPase activating protein, beta subunit (Non-catalytic)	0	0	1.5	SNQ	0.00147596	0.00147532	RTFENNQSNQ						cytoplasmic
EHI_024430	phospholipase B, putative	phospholipase B domain containing	0	7.8	2	PSL	0.00147107	0.00147054	FDWVKISPSL						extracellular, including cell wall
EHI_031640	hypothetical protein	Inherit from NOG: sulfotransferase	0	0	1	GKK	0.00146881	0.00146881	QYMPNFYGKK						cytoplasmic
EHI_042680	Ras family protein	cell division control protein 42	0	0	1.5	KKQ	0.00146386	0.00146234	QKSSIWKKKQ						nuclear
EHI_158580	ubiquitin carboxyl-terminal hydrolase domain containing protein		0	0	2	AKH	0.00147331	0.00145339	SDVYDECAKH						nuclear
EHI_063030	leucine rich repeat protein, BspA family		0	0	1.5	ATF	0.00144561	0.00144561	YESPNVMATF						nuclear
EHI_001170	hypothetical protein		0	0	1	SIE	0.00143899	0.00143874	KRFPHLFSIE						cytoplasmic
EHI_126010	ribosome biogenesis protein, putative	ribosome production factor 1	0	0	1	FML	0.00192782	0.00142247	DDTSKSKFML						nuclear
EHI_018610	hypothetical protein		5	0	1.5	SQH	0.00141551	0.00141541	TDHPMNNSQH						nuclear
EHI_006740	hypothetical protein		0	0	1	ATC	0.0014213	0.00140129	WCGNSCKATC						endoplasmic reticulum
EHI_127010	hypothetical protein		0	6.2	1.5	SIM	0.00139462	0.00139452	SILPPESSIM						nuclear
EHI_015390	heat shock protein70, hsp70A2, putative	heat shock	4	0	1.5	NKE	0.00157427	0.00137909	XXXNKKYNKE						cytoplasmic
EHI_004220	hypothetical protein, conserved domain containing	zinc finger	0	0	1	DTL	0.00137958	0.00137901	PTNNSFNDTL						endoplasmic reticulum
EHI_050680	hypothetical protein		1	0	2	SLL	0.00135295	0.00135285	MDFDEQSSLL						nuclear
EHI_096250	hypothetical protein	ER membrane protein complex subunit 1	0	0	1.5	KKK	0.0013415	0.0013414	VLSFITKKKK						endoplasmic reticulum
EHI_105250	Ras GTPase-activating protein, putative	RAS p21 protein activator	1	0	1.5	HKC	0.00245438	0.00133731	INSVVIQHKC						nuclear
EHI_062960	hypothetical protein		0	0	1	LVL	0.00133315	0.00133305	SIIILLSLVL						endoplasmic reticulum
EHI_111330	hypothetical protein		4	0	1	IKK	0.00133037	0.00133037	IGDNIKAIKK						cytoplasmic
EHI_063570	hypothetical protein, conserved	ER membrane protein complex subunit 4	0	0	1	SYT	0.00137144	0.00132836	ILSCYPFSYT						mitochondrial
EHI_087840	hypothetical protein		0	0	2	SKK	0.00173157	0.00132666	RKRCRSMSKK						cytoplasmic
EHI_141370	nucleolar protein 10, putative	Nucleolar protein	0	0	0.5	QND	0.00131697	0.00131687	QRAMALKQND						cytoplasmic
EHI_183490	hypothetical protein		0	0	1.5	NKE	0.0013144	0.0013144	QLNKQIHNKE						nuclear
EHI_181550	hypothetical protein		0	0	1	IPL	0.00131212	0.00131212	FTSQFGQIPL						cytoplasmic
EHI_119620	DEAD/DEAH box helicase, putative	ATPdependent RNA helicase	1	0	2	SLL	0.00475108	0.00131172	QEKLKGSSLL						nuclear
EHI_106240	hypothetical protein	SYNtaxin	0	0	1	FVL	0.00157028	0.00130983	IIIIILIFVL						nuclear
EHI_002250	hypothetical protein		0	0	1.5	ANN	0.00130866	0.00130866	LKWQRKKANN						nuclear
EHI_181190	hypothetical protein, conserved	Inherit from NOG: sulfotransferase	0	0	1	GKK	0.00130754	0.00126628	QYMPYYYGKK						cytoplasmic
EHI_164940	hypothetical protein		0	0	1	LYL	0.00124127	0.00124097	AVNEKGHLYL						cytoplasmic
EHI_068110	Ras guanine nucleotide exchange factor, putative		0	9.3	2.5	SQL	0.00120481	0.00120428	QQYLSELSQL						cytoplasmic
EHI_041170	hypothetical protein		2	0	1.5	HDL	0.0012029	0.0012029	DIVNNFTHDL						cytoplasmic
EHI_045520	hypothetical protein		0	4.3	2	KKM	0.00120174	0.00120174	RSQKKTFKKM						endoplasmic reticulum
EHI_151170	hypothetical protein		0	0	1.5	WKY	0.00120108	0.0011996	QHDFKIIWKY						cytoplasmic
EHI_128070	protein kinase, putative	protein kinase kinase kinase	0	0	1.5	IKF	0.00119526	0.00119496	VINQFQSIKF						mitochondrial
EHI_132020	hypothetical protein		0	0	1.5	PIL	0.00119316	0.00119316	LCRLAHLPIL						cytoplasmic
EHI_077290	hypothetical protein, conserved	AIG1 family	0	0	1	QKK	0.00119085	0.00119085	LSAKPNNQKK						mitochondrial
EHI_094580	hypothetical protein		0	1.4	2	NKY	0.00119016	0.00119016	FLFPSIYNKY						extracellular, including cell wall
EHI_105170	hypothetical protein		0	0	1	FKD	0.00118268	0.00118231	LFEKFLAFKD						cytoplasmic
EHI_120580	hypothetical protein		0	0	1	LKD	0.00116846	0.00116846	QKLSPPILKD						endoplasmic reticulum
EHI_045550	Rab family GTPase	member RAS oncogene family	0	#N/A	1	SCC	0.00115147	0.00115044	QPTQKKQSCC						cytoplasmic
EHI_135180	NADPH-dependent FMN reductase domain containing protein		1	0	1	LKK	0.00112847	0.00112847	LSNLLHQLKK						cytoplasmic
EHI_025340	hypothetical protein		0	0	1	ITL	0.00150593	0.00112517	IIVIFLAITL						nuclear
EHI_012240	Rho family GTPase	rho family, small GTP binding protein	0	9.8	2	ALL	0.00112904	0.0011138	KKSSKKCALL						nuclear
EHI_152360	hypothetical protein		0	0	1.5	SQK	0.00114876	0.00111138	YPSIPRYSQK						nuclear
EHI_012390	peptidyl-prolyl cis-trans isomerase, putative	Peptidyl-prolyl cis-trans isomerase	0	6.2	1	DDL	0.00160045	0.00110276	AQFNKIRDDL						endoplasmic reticulum
EHI_024990	hypothetical protein		0	0	1.5	SSK	0.00108639	0.00108639	TNGSFLGSSK						nuclear
EHI_017780	hypothetical protein		0	0	1	FIL	0.00108649	0.00108593	NDKYITQFIL						mitochondrial
EHI_005860	UBA/TS-N domain-containing protein		0	0	1	MEL	0.00107955	0.00107941	DDGNSENMEL						cytoplasmic
EHI_094130	hypothetical protein		0	0	1.5	SNP	0.00108138	0.00106294	KKNITYQSNP						cytoplasmic
EHI_197520	hypothetical protein		0	0	1.5	SGF	0.00106088	0.00106088	GMPPSYGSGF						nuclear
EHI_005150	hypothetical protein, conserved	Tudor domain containing	0	0	1	DKH	0.00108795	0.00104917	IDDDEEKDKH						cytoplasmic
EHI_114360	hypothetical protein		0	0	1.5	VSL	0.00647388	0.00104297	GQMRLLAVSL						nuclear
EHI_025710	iron-sulfur flavoprotein, putative		0	6.7	1.5	QKI	0.00131952	0.0010337	AFGEKIAQKI						cytoplasmic
EHI_194630	protein with RhoGEF and ArfGAP domains	FYVE, RhoGEF and PH domain containing	1	0	1.5	SFY	0.00105227	0.00101975	GEKKRKKSFY						nuclear
EHI_043020	protein kinase domain containing protein	protein kinase kinase kinase	0	0	1.5	PIL	0.00102291	0.00101788	QIIQQQEPIL						nuclear
EHI_010510	hypothetical protein	Inherit from NOG: PH	0	0	1	ILL	0.00101774	0.00101764	VSSHYVKILL						nuclear
EHI_068490	hypothetical protein		0	0	1	QKE	0.00101064	0.00101054	VIHLDDKQKE						nuclear
EHI_049490	bromodomain-containing protein	bromodomain containing	0	0	1.5	SND	0.00105308	0.00100951	ENQSASTSND						nuclear
EHI_194570	26S protease regulatory subunit, putative	26S protease regulatory subunit	0	8.7	1.5	IKI	0.00100765	0.00100755	LENQFGDIKI						cytoplasmic
EHI_010020	calmodulin, putative	calcium-binding	0	0	1.5	FNL	0.00100516	0.00100506	TLEEFLAFNL	-29.27	not				cytoplasmic
EHI_086130	hypothetical protein		0	0	1	GVL	0.000996717	0.000994712	RSKEDLAGVL						nuclear
EHI_125620	chromosome partition protein smc homolog, putative		0	0	1.5	PKN	0.000993598	0.000993068	IQQSSYLPKN						nuclear
EHI_057550	methionine gamma-lyase, putative	Cystathionine	0	0	1	XKD	0.00106062	0.000993019	XXXXXXXXKD						cytoplasmic
EHI_161660	signal recognition particle 68 kDa protein, putative	Signal-recognition-particle assembly has a crucial role in targeting secretory proteins to the rough endoplasmic reticulum membrane (By similarity)	0	0	2	CKK	0.00099299	0.00099299	ANAKIRVCKK						cytoplasmic
EHI_082260	CXXC-rich protein	protein kinase kinase kinase	0	0	1.5	KYL	0.000984727	0.000984727	FLFNLSKKYL						extracellular, including cell wall
EHI_024600	hypothetical protein		0	0	1	SGK	0.000984196	0.000983661	YETKKYKSGK						nuclear
EHI_164070	hypothetical protein		0	0	1	SYN	0.000988231	0.000982718	NPYSSLTSYN						nuclear
EHI_155460	hypothetical protein		0	0	1	EFL	0.000974929	0.000974929	LQSILFKEFL						cytoplasmic
EHI_039960	hypothetical protein		0	2.8	2	QRL	0.000969249	0.000969249	ESSSVSQQRL						nuclear
EHI_050740	L-asparaginase, putative	L-asparaginase	0	0	1	DEL	0.00148062	0.000959949	EMSIPQKDEL						endoplasmic reticulum
EHI_156330	hypothetical protein		0	0	2.5	NRL	0.000959655	0.000957262	KSIMKHLNRL						nuclear
EHI_070680	hypothetical protein		0	0	1	LLL	0.000956096	0.000956096	LVLLLLQLLL						cytoplasmic
EHI_086790.mRN	heat shock protein 70 pseudogene, putative	heat shock	0	#N/A	1.5	NKK	0.000923323	0.000922231	YKRNLQRNKK						cytoplasmic
EHI_120620	hypothetical protein		0	0	1.5	GKM	0.000913489	0.000913305	RFQFIGLGKM						cytoplasmic
EHI_108750	Rap/Ran GTPase activating protein, putative	GTPase activating protein	1	0	1.5	KKK	0.000902807	0.000898472	IIVSSTQKKK						mitochondrial
EHI_005980	hypothetical protein		0	0	1	RKK	0.000943645	0.000882534	IYDKLINRKK						cytoplasmic
EHI_085040	hypothetical protein		0	0	1	VIL	0.000877996	0.000877896	QGDIVFKVIL						cytoplasmic
EHI_035190	hypothetical protein		0	0	1.5	NKN	0.000867679	0.000867679	LEMINKTNKN						nuclear
EHI_087830	cyclin, domain containing protein		0	0	1	VFL	0.000862454	0.000862354	NFQYIQQVFL						nuclear
EHI_062770	C2 domain containing protein	Multiple C2 domains, transmembrane	1	0	0	VPP	0.00108801	0.000861858	YYGPLPSVPP						nuclear
EHI_163520	hypothetical protein		0	0	2	NKV	0.000857834	0.000857489	AMLFVQKNKV						endoplasmic reticulum
EHI_102930	hypothetical protein	zinc finger	6	0	1.5	SVY	0.000857333	0.000856623	VTDFSLYSVY						nuclear
EHI_160010	hypothetical protein, conserved	Conserved hypothetical protein	1	0.99	1	IKP	0.000857611	0.000852328	SLRWLCQIKP						endoplasmic reticulum
EHI_042960	CXXC-rich protein	proprotein convertase subtilisin kexin type	0	0	1	LVL	0.000858858	0.000848039	VAIFSLFLVL						extracellular, including cell wall
EHI_088430	DNA repair helicase, putative	Dna repair helicase	0	0	1.5	KKT	0.000846676	0.000846497	EVVKKTKKKT						nuclear
EHI_153940.mRN	hypothetical protein, pseudogene		0	#N/A	2	NQL	0.000846562	0.00084548	LC*TRC*NQL						nuclear
EHI_060400	LSM domain containing protein	small nuclear ribonucleoprotein-associated protein	0	0	1	ADN	0.00083879	0.00083879	GTNPTDSADN						nuclear
EHI_127680	hypothetical protein		0	0	1.5	SII	0.000873628	0.000833819	PNVILLNSII						nuclear
EHI_057840	hypothetical protein		0	0	1.5	SFF	0.000831116	0.000831016	YVFPKISSFF						nuclear
EHI_194350	hypothetical protein		0	0	1.5	WKY	0.000829095	0.000825899	EPKNYKEWKY						cytoplasmic
EHI_062780	protein kinase domain containing protein	dual-specificity tyrosine-(Y)-phosphorylation regulated kinase	0	0	1	VVL	0.000833094	0.000825592	RQPANITVVL						nuclear
EHI_055380	hypothetical protein		0	0	1.5	SMF	0.000817893	0.000817527	TWYEWFKSMF						nuclear
EHI_199590	70 kDa heat shock protein, putative	heat shock	0	0	1	DEL	0.000838226	0.000803056	NYEEYEKDEL						endoplasmic reticulum
EHI_152070	hypothetical protein		0	0	1.5	KKE	0.000802579	0.000802579	LKSLLFKKKE						nuclear
EHI_175020	peptidase, putative	proliferationassociated protein	0	0	1.5	KKN	0.00156311	0.000796072	IEAPAFIKKN						cytoplasmic
EHI_056610	hypothetical protein		0	0	1.5	SNC	0.000795645	0.000795545	TSGKKRCSNC						nuclear
EHI_140240	deoxycytidine triphosphate deaminase, putative		0	0	1.5	NYL	0.00123854	0.00079323	YKGIFEHNYL						cytoplasmic
EHI_183530	hypothetical protein		0	0	1	PNK	0.000793271	0.00079174	SLIFAPKPNK						mitochondrial
EHI_042210	hypothetical protein		0	0	1.5	FSL	0.000791683	0.000791583	IKNFRTPFSL						nuclear
EHI_047800	hypothetical protein		12	0	1	FML	0.000786679	0.000786562	LMALLLFFML						cytoplasmic
EHI_000920	MmpL efflux pump, putative		0	0	2	SSF	0.000786651	0.000786459	QTPLLLPSSF						endoplasmic reticulum
EHI_032780	hypothetical protein		0	0	1.5	AND	0.000786076	0.000786076	TQIKTEQAND						nuclear
EHI_174140	hypothetical protein	leucine rich repeat containing	0	0	1.5	KGL	0.000856678	0.000782983	LVKSVQKKGL						nuclear
EHI_106700	protein kinase, putative	Cyclin-Dependent Kinase	0	7.2	1.5	SIY	0.00077967	0.000779513	NDSQILESIY						cytoplasmic
EHI_169850	Rab GTPase activating protein, putative	TBC1 domain family, member 5	0	0	1.5	KKE	0.000779308	0.000778979	GYFNIFDKKE						mitochondrial
EHI_121490	WD repeat protein	WD repeat domain phosphoinositide-interacting protein	0	8	2	SIL	0.000928015	0.000774749	MVLDDSSSIL						cytoplasmic
EHI_012310	hypothetical protein		0	0	1	NSQ	0.000769244	0.000769244	ILHNALKNSQ						cytoplasmic
EHI_156380	U2 snRNP auxiliary factor small subunit, putative	auxiliary factor	0	0	1	DKH	0.000770568	0.000768974	LRSRFENDKH						nuclear
EHI_122710	hypothetical protein, conserved	Tetratricopeptide repeat domain 27	0	0	2	NQL	0.000765878	0.000764935	KEGLDLLNQL						cytoplasmic
EHI_169470.mRN	fructose-1,6-bisphosphate aldolase, putative	fructose-bisphosphate aldolase	0	#N/A	2	PRI	0.000764459	0.000764459	KFKPGMHPRI						cytoplasmic
EHI_049830	Rab GTPase activating protein, putative	GTPase Activating protein	0	0	1.5	SLF	0.00075269	0.00075269	IDGNLFASLF						cytoplasmic
EHI_185560	oligopeptidase A, putative	thimet oligopeptidase	0	0	1	EKK	0.000752508	0.000751972	LRRSGLVEKK						nuclear
EHI_059540	Brix domain-containing protein 1, putative	ribosome production factor 2 homolog	0	2.3	2	SKK	0.000749523	0.000749523	SKKEKKLSKK						cytoplasmic
EHI_138970	hypothetical protein	PHD finger protein	0	0	1	LKR	0.000885034	0.000745247	LIKLEEKLKR						nuclear
EHI_104400	lipase, putative	diacylglycerol lipase	4	0	1	FDL	0.000745245	0.000745107	YKILSSKFDL						cytoplasmic
EHI_149730	hypothetical protein, conserved	Chromosome 16 open reading frame 58	0	0	1.5	LKF	0.000743714	0.000743614	YRIQSDLLKF						endoplasmic reticulum
EHI_153140	cell division protein kinase 2, putative	Cyclin-Dependent Kinase	0	0	1	IKH	0.000760062	0.00074102	AMKDPFFIKH						cytoplasmic
EHI_163960	leucine rich repeat protein, BspA family		0	0	1.5	FKY	0.000738793	0.000738793	KTIPESRFKY						nuclear
EHI_105080	zinc finger protein, putative	zinc finger	0	0	1	AED	0.000735657	0.000735428	IMLFLMKAED						nuclear
EHI_062820	hypothetical protein		0	0	2	SSF	0.000730501	0.000730501	VCFFHFHSSF						nuclear
EHI_067380	hypothetical protein		0	0	1	DKN	0.000723795	0.000723795	FYMKLFKDKN						cytoplasmic
EHI_038140	hypothetical protein		0	0	1	LCL	0.000701882	0.000701882	PITVSQKLCL						nuclear
EHI_024440	hypothetical protein		0	0	1	LKK	0.000698339	0.000697691	VIALQWKLKK						cytoplasmic
EHI_020840	hypothetical protein		0	0	1	IKR	0.000697618	0.000697618	LTGDLRIIKR						nuclear
EHI_196770	hypothetical protein		0	0	1	IKR	0.000697618	0.000697618	LTGDLRIIKR						cytoplasmic
EHI_131500	hypothetical protein		0	8.4	2	KKI	0.000749955	0.000692558	DFAFNLSKKI						cytoplasmic
EHI_119760	hypothetical protein		12	0	1	PPF	0.000691297	0.000691297	ENFPREQPPF						nuclear
EHI_103540	transporter, major facilitator family		0	0	1	SIE	0.000689549	0.000689185	LARLKRKSIE						endoplasmic reticulum
EHI_098570	fructose-1,6-bisphosphate aldolase, putative	fructose-bisphosphate aldolase	0	0	1.5	SWY	0.00732092	0.000686637	VLNSAGKSWY						cytoplasmic
EHI_157010	alcohol dehydrogenase, putative	aldo-keto reductase family 1, member	13	0	1	IKK	0.000678679	0.000677584	IGVSNFNIKK						cytoplasmic
EHI_031230	hypothetical protein	Phosphatidylinositol glycan anchor biosynthesis, class W	10	0	1	EKR	0.000676609	0.000676132	LQPNSSNEKR						endoplasmic reticulum
EHI_169580	nucleoside transporter, putative	Nucleoside transporter	0	0	1.5	SSS	0.000724701	0.000672165	STLPTAGSSS						endoplasmic reticulum
EHI_126170	cysteine protease, putative	cathepsin	0	0	2	SNY	0.000692667	0.000666632	IVPQQVYSNY						nuclear
EHI_054820.mRN	FAD dependent oxidoreductase, pseudogene, putative	L2hydroxyglutarate dehydrogenase	0	#N/A	1	*KN	0.000655938	0.000655938	HVIQLLL*KN						nuclear
EHI_049440	hypothetical protein		10	0	1.5	KKN	0.000654895	0.000654703	KNVNEKKKKN						nuclear
EHI_187120	major facilitator superfamily protein		0	0	1	DKE	0.00065298	0.000652581	GHDNDQSDKE						endoplasmic reticulum
EHI_126950	hypothetical protein		0	0	1	SMN	0.000647695	0.000647695	LFDHLIQSMN						nuclear
EHI_096590	hypothetical protein		1	0	1.5	NGL	0.000647017	0.000647017	HPKRAVSNGL						nuclear
EHI_041480	hypothetical protein		0	0	1	ICL	0.000633532	0.000633532	ILLYLLFICL						nuclear
EHI_148910	interaptin, putative		0	0	1	SFH	0.000623852	0.000623752	NGLNLPPSFH						nuclear
EHI_178120	hypothetical protein		0	0	1.5	KKR	0.000619831	0.000614589	KKGNKKHKKR						nuclear
EHI_198810	protein kinase, putative	Casein Kinase	0	0	1	XXL	0.00129111	0.000611838	XXXXXXXXXL						cytoplasmic
EHI_049290	hypothetical protein		0	0	1	YYL	0.000610244	0.00060853	YGESDVPYYL						nuclear
EHI_192950	WD domain containing protein	retinoblastoma binding protein	0	0	1	SVC	0.000608287	0.000608155	IGKPTELSVC						nuclear
EHI_137990	hypothetical protein		0	0	1.5	NKD	0.000608014	0.000607914	IERKHSENKD						nuclear
EHI_122910	hypothetical protein		0	0	1	SYD	0.000604168	0.000604168	KIYQNVQSYD						nuclear
EHI_065280	cell division protein kinase 2, putative	Cyclin-Dependent Kinase	0	0	1	PNN	0.000629811	0.000601228	FFDPLNKPNN						cytoplasmic
EHI_182600	proteasome regulatory subunit, putative	26S Proteasome non-ATPase regulatory subunit	0	7.6	2	TQL	0.000642609	0.000600869	IQETTLSTQL						cytoplasmic
EHI_091460	TFIID subunit, putative	transcription initiation factor TFIID	0	0	1	ITL	0.000598819	0.000598597	VDPDIKNITL						cytoplasmic
EHI_096700	Ras GTPase-activating protein, putative		0	0	1.5	SSN	0.000600355	0.000587467	LQTNELNSSN						mitochondrial
EHI_035520	hypothetical protein		2	0	1	SLT	0.000586269	0.000585041	SYFNYLMSLT						cytoplasmic
EHI_042980	Initiation factor eIF-2B delta subunit, putative	Translation initiation factor	0	#N/A	1.5	EKY	0.00103395	0.000579927	DSKALSQEKY						endoplasmic reticulum
EHI_188800	hypothetical protein		0	0	1.5	HDL	0.000599439	0.000575774	RQKPSYLHDL						cytoplasmic
EHI_148240	hypothetical protein		0	0	1	RLL	0.000569244	0.000569144	VERRFAKRLL						Golgi
EHI_189990	Rab family GTPase	member RAS oncogene family	0	#N/A	1	SCC	0.000568014	0.000563405	TSTEPNKSCC						cytoplasmic
EHI_152330	Arginase, putative	arginase	0	0	1	IKC	0.000561338	0.000561238	CISSLFGIKC						cytoplasmic
EHI_198960	transcription initiation factor TFIID subunit 5, putative	TAF5-like RNA polymerase II, p300 CBP-associated factor (PCAF)-associated factor	0	0	1	SPE	0.000561228	0.000559546	LAAGIYNSPE						mitochondrial
EHI_038880	WD repeat protein	ddb1 and cul4 associated factor 7	7	0	1.5	VRI	0.000566907	0.000557772	VGNQILAVRI						mitochondrial
EHI_132430	PQ loop repeat protein	PQ loop repeat protein	0	0	1	IVL	0.000571575	0.000555231	IIGGDSEIVL						endoplasmic reticulum
EHI_141790	hypothetical protein		0	0	1	LKQ	0.000551551	0.000551121	VIIIFINLKQ						nuclear
EHI_049850	hypothetical protein		0	0	1.5	NAL	0.000552097	0.000549276	LFFFIFFNAL						cytoplasmic
EHI_022270	hypothetical protein		0	5.5	2	CFL	0.000548973	0.000548973	NAEKPIECFL						endoplasmic reticulum
EHI_188030	hypothetical protein		1	0	1.5	NKH	0.000545	0.000545	DRFKKSLNKH						nuclear
EHI_165650.mRN	hypothetical protein		0	#N/A	1.5	HTL	0.00054416	0.00054416	YFKIFKNHTL						cytoplasmic
EHI_098810	ribosome biogenesis regulatory protein, putative	ribosome biogenesis regulatory protein	0	0	1.5	KKN	0.00193115	0.000539666	VLDRLTKKKN						nuclear
EHI_001280	hypothetical protein	complex ard1 subunit	1	3.5	1	QKE	0.000538643	0.000538504	MQEQENKQKE						cytoplasmic
EHI_160450	hypothetical protein		0	0	1	LIL	0.000535259	0.000535259	IILGIITLIL						extracellular, including cell wall
EHI_167130	filopodin, putative	Mesoderm development candidate 1	0	0	1	QKE	0.000532849	0.000532849	ALLAKRRQKE						nuclear
EHI_110200	hypothetical protein		0	0	2	NKI	0.000530321	0.000530321	DYAFNFDNKI						cytoplasmic
EHI_075150	NAD-specific glutamate dehydrogenase, putative	glutamate dehydrogenase	0	0	1.5	NLL	0.000899063	0.000525138	SIIDILPNLL						cytoplasmic
EHI_052040	hypothetical protein, conserved		0	0	1.5	KKH	0.000874064	0.000524809	KKNNKKNKKH						nuclear
EHI_176980	hypothetical protein, conserved	Clathrin interactor 1	0	#N/A	1	QFL	0.000583657	0.000520271	QQKQTLGQFL						nuclear
EHI_009690	hypothetical protein		0	0	1.5	PKH	0.000526247	0.000519944	SYTDQYSPKH						nuclear
EHI_131060	hypothetical protein, conserved		0	0	1	IKD	0.000519117	0.000519117	CDCLENKIKD						nuclear
EHI_058100	hypothetical protein		0	0	1	VLL	0.000517362	0.000517362	TIFTILMVLL						cytoplasmic
EHI_154690	hypothetical protein		0	9.8	1	RPL	0.000514618	0.000514618	KPERRKTRPL						nuclear
EHI_020990	hypothetical protein		0	9.8	1	RPL	0.000514618	0.000514618	KPERRKTRPL						nuclear
EHI_089460	hypothetical protein		0	10	1	RPL	0.000514618	0.000514618	KPERRKTRPL						nuclear
EHI_031630	hypothetical protein, conserved	alkB, alkylation repair homolog 8 (E. coli)	0	#N/A	1.5	KKK	0.000513585	0.000513404	LPKKRGRKKK						nuclear
EHI_118780	WD domain containing protein	RAE1 RNA export 1 homolog (S. pombe)	0	4.8	2	VRL	0.000558324	0.000513296	KVVDDPLVRL						cytoplasmic
EHI_063580	hypothetical protein		1	0	1	SFN	0.000567445	0.000512832	GNSFSIQSFN						nuclear
EHI_050820	tyrosine kinase, putative	protein kinase kinase kinase	0	0	1	IKN	0.000515397	0.00051051	SRLEKLLIKN						endoplasmic reticulum
EHI_104200	hypothetical protein		1	0	1	LKK	0.000509599	0.000509599	QLFELPTLKK						cytoplasmic
EHI_038990	Protein transport protein SEC61 gamma subunit, putative	protein transport protein sec61	0	8.5	1.5	SSE	0.000507565	0.000507565	PITGLLMSSE						cytoplasmic
EHI_080900	hypothetical protein	Nuclear RNA export factor	0	0	1.5	STF	0.000507191	0.000507091	CQHFNIKSTF						nuclear
EHI_035610	hypothetical protein	mRNA capping enzyme, beta chain	0	0	1.5	LNL	0.000519537	0.000503367	SLNVLKSLNL						cytoplasmic
EHI_032670	hypothetical protein		0	0	1	SIN	0.000500672	0.000500672	VGVEHLQSIN						Golgi
EHI_062670	hypothetical protein		0	0	0.5	IVF	0.000504724	0.000500629	STNSKLKIVF						nuclear
EHI_025350	importin alpha, putative	Importin subunit alpha	0	0	1	MML	0.000571713	0.000496341	NYFREPEMML						nuclear
EHI_130700	enolase, putative	enolase (EC 4.2.1.11)	0	0	1.5	STA	0.000518981	0.000496018	AGKNWRNSTA						nuclear
EHI_189440	hypothetical protein		0	0	2	KSL	0.000495784	0.000495589	DYIQQGHKSL						cytoplasmic
EHI_000580	exosome complex exonuclease, putative	Exosome complex	0	0	1	LKK	0.000494794	0.000494694	VQQSREQLKK						nuclear
EHI_142940	TPR repeat protein	Ctr9, Paf1 RNA polymerase II complex component, homolog (S. cerevisiae)	4	0	1.5	VSL	0.000505465	0.000493593	IEQSDDVVSL						nuclear
EHI_124350	hypothetical protein		6	0	2	SKK	0.000492458	0.000491489	LDYLVKLSKK						endoplasmic reticulum
EHI_199020	high-affinity potassium uptake transporter, putative	transporter	0	0	1.5	NDL	0.000494993	0.000490574	DEITFRNNDL						endoplasmic reticulum
EHI_065850	hypothetical protein		0	0	1.5	WNL	0.000491366	0.000489536	DETNDDSWNL						nuclear
EHI_087620	hypothetical protein	importin subunit alpha	0	0	1.5	LSL	0.000488746	0.000488746	YINEENDLSL						nuclear
EHI_043130	hypothetical protein		0	6.2	1.5	HFL	0.000723614	0.00048574	KFFLLMKHFL						cytoplasmic
EHI_010690	Rab GTPase activating protein, putative	GTPase Activating protein	0	0	1.5	HKK	0.000500905	0.000479108	YNIAGTLHKK						cytoplasmic
EHI_022280	protein kinase domain containing protein	serine threonine-protein kinase	0	0	1.5	SQD	0.000478148	0.000478148	TLKILFQSQD						cytoplasmic
EHI_148490	hypothetical protein, conserved	SET domain containing	0	0	1	IKN	0.000473054	0.000472954	NALKHLEIKN						nuclear
EHI_153750	haloacid dehalogenase-like hydrolase domain-containing protein		0	0	1	SEE	0.000470003	0.000469903	AEFIGLTSEE						nuclear
EHI_156400	hypothetical protein		0	0	1	FEL	0.000487257	0.000467365	YNFNSDEFEL						mitochondrial
EHI_180180	hypothetical protein		0	0	1.5	SSK	0.000466395	0.000466268	LVIPWFTSSK						nuclear
EHI_119610	hypothetical protein, conserved	nucleolar complex associated 3 homolog (S. cerevisiae)	0	0	1.5	TKH	0.000475876	0.000462974	DSIKILLTKH						nuclear
EHI_117630	hypothetical protein		0	0	1.5	KKK	0.000512316	0.000462688	IMIWNEQKKK						nuclear
EHI_098360	glycogen debranching enzyme, putative	Glycogen debranching enzyme	0	0	1.5	EQL	0.000607123	0.000456267	LDATIRAEQL						nuclear
EHI_151520	DNA polymerase alpha catalytic subunit, putative	DNA polymerase	11	0	0	RGR	0.000455293	0.000454971	LDKPCLQRGR						mitochondrial
EHI_155610	hypothetical protein		0	0	1	EKD	0.000530349	0.000454493	LRYKIIEEKD						endoplasmic reticulum
EHI_001970	hypothetical protein		10	0	1.5	KPL	0.000453671	0.000453453	NLPNLIVKPL						nuclear
EHI_049310	PH domain containing protein	Solute carrier family 24 (Sodium potassium calcium exchanger), member	12	0	1	VKN	0.000442459	0.000442359	MTWIGAAVKN						endoplasmic reticulum
EHI_173950	transporter, major facilitator family	Major facilitator superfamily	0	0	1	VEL	0.000448756	0.000441237	IDEDENQVEL						endoplasmic reticulum
EHI_191800	hypothetical protein		0	0	1	IKP	0.000436709	0.000435676	LGIKRIIIKP						mitochondrial
EHI_019140	hypothetical protein		0	0	1.5	NLL	0.000661527	0.000428148	DFNGFVQNLL						nuclear
EHI_119290	recQ family helicase, putative	DNA helicase	0	0	1.5	KKK	0.000427362	0.000427194	GCDNCERKKK						nuclear
EHI_187240	AAA family ATPase, putative	werner helicase interacting protein	0	0	1	PQH	0.000423209	0.000423209	KNILPTQPQH						nuclear
EHI_053100	hypothetical protein		0	0	2	SKK	0.000422575	0.000422575	EKPKRKLSKK						nuclear
EHI_143100	Ras guanine nucleotide exchange factor, putative	Ral GEF with PH domain and SH3 binding motif	0	0	1	VKN	0.000447224	0.000420351	SLKTEPRVKN						nuclear
EHI_092560	hypothetical protein		0	0	1.5	MKY	0.000415841	0.000415151	RRIEDGYMKY						cytoplasmic
EHI_049620	Fe-S cluster assembly protein NifU, putative	iron-sulfur cluster	0	0	1.5	KKD	0.000414097	0.000413997	ETTLNIKKKD						mitochondrial
EHI_022240	actin, putative	Actins are highly conserved proteins that are involved in various types of cell motility and are ubiquitously expressed in all eukaryotic cells	4	0	1	DKK	0.000413151	0.000413151	ASYINSKDKK						nuclear
EHI_179860	hypothetical protein		0	0	1.5	KKN	0.000412885	0.000412657	PANSLTEKKN						endoplasmic reticulum
EHI_111810	heat shock protein STI1, putative	stress-induced-phosphoprotein 1	0	0	1.5	SQT	0.00553327	0.000410625	IQLGILQSQT						nuclear
EHI_151930	hypothetical protein, conserved		0	0	1	SDK	0.000410675	0.000409014	INSALDNSDK						cytoplasmic
EHI_100140	Rho guanine nucleotide exchange factor, putative	FYVE, RhoGEF and PH domain containing	0	0	1.5	KKD	0.000474491	0.000404747	PINENEAKKD						nuclear
EHI_078550	hypothetical protein		0	0	1.5	ESL	0.00040288	0.00040288	NIPGYKSESL						mitochondrial
EHI_030490	hypothetical protein		0	0	1.5	PLL	0.000518801	0.000397624	CRYTKYSPLL						mitochondrial
EHI_050550	guanine nucleotide-binding protein subunit beta 2-like 1, putative	WD domain, G-beta repeat	0	0	1	ATN	0.000393969	0.00039327	GVASTIKATN						cytoplasmic
EHI_188040	hypothetical protein		0	0	1.5	NKK	0.000392487	0.000392387	ELKYKFKNKK						nuclear
EHI_028970	hypothetical protein		0	0	1	YFL	0.000502476	0.000385291	RISFINNYFL						nuclear
EHI_197340	sulfotransferase, putative	Inherit from NOG: sulfotransferase	0	0	1.5	KYL	0.000381901	0.000381901	YFNSEYGKYL						cytoplasmic
EHI_003240.mRN	N-acetylmuraminidase, pseudogene	lysozyme	0	#N/A	1	YKP	0.000380169	0.000380169	SHDVDYNYKP						cytoplasmic
EHI_118840	fibrillarin, putative	rRNA 2'-O-methyltransferase fibrillarin	5	0	1	IKK	0.00038015	0.000380024	VIARYDNIKK						cytoplasmic
EHI_194060	CAAX amino terminal protease family		0	7.2	1.5	LSL	0.000379106	0.000378819	SHKLLISLSL						endoplasmic reticulum
EHI_011780	alpha-adaptin, putative	Adaptor-related protein complex 2, alpha	0	0	1	SLQ	0.000378504	0.000378504	IIALILYSLQ						nuclear
EHI_052730	hypothetical protein		0	0	1.5	SNN	0.00037783	0.000377033	TSFYPDTSNN						nuclear
EHI_006430	hypothetical protein		10	0	1.5	NKK	0.000374288	0.000374288	LYNDVLLNKK						cytoplasmic
EHI_048980	transporter, auxin efflux carrier (AEC) family	auxin efflux carrier	1	0	1	YKC	0.000368611	0.000368027	GTLQLISYKC						endoplasmic reticulum
EHI_179310	short chain dehydrogenase family protein	retinol dehydrogenase	0	0	1	QFL	0.000367099	0.000366999	DSVDATKQFL						nuclear
EHI_124560	AP-2 complex subunit mu, putative	AP2 complex subunit	0	0	2	YRL	0.00663895	0.000366347	TKAGAIQYRL						cytoplasmic
EHI_095830	hypothetical protein		0	0	1	LKN	0.000366074	0.000365974	AIRNLILLKN						nuclear
EHI_044830	ribosomal protein L39, putative	Ribosomal protein	0	3.7	0.5	MGM	0.000365567	0.000365567	RHWNRRKMGM						mitochondrial
EHI_014170	hypothetical protein		0	0	1.5	IKY	0.000366555	0.000363827	IPSCFELIKY						nuclear
EHI_015320	60S ribosomal protein L37	Binds to the 23S rRNA (By similarity)	0	3.6	2	TKA	0.000359146	0.000359146	KIALKRTTKA						mitochondrial
EHI_010050	Rap/Ran GTPase-activating protein, putative	GTPase activating protein	0	0	1.5	SIF	0.000365201	0.000357407	GNNKHNSSIF						nuclear
EHI_068500	hypothetical protein		1	0	1	AAQ	0.000356596	0.000356596	PAQAQQQAAQ						extracellular, including cell wall
EHI_118120	hypothetical protein		0	#N/A	1	YEL	0.000357148	0.000356565	TMENKGYYEL						endoplasmic reticulum
EHI_087860	protein kinase domain containing protein	Protein kinase, membrane associated tyrosine threonine 1	0	0	1.5	IQL	0.000357716	0.00035652	ETNDIMSIQL						nuclear
EHI_016430	myotubularin, putative	Myotubularin related protein	7	4	2	HSL	0.000357222	0.00035439	YLQYHKFHSL						nuclear
EHI_140690	sphingosine-1-phosphate phosphatase, putative	sphingosine-1-phosphate phosphatase	0	0	1	LCL	0.000557253	0.000354255	PELFQPDLCL						endoplasmic reticulum
EHI_125600	hypothetical protein		0	0	1	AVN	0.000349082	0.000348093	VYEDLLNAVN						nuclear
EHI_168330	hypothetical protein		0	0	1.5	NKC	0.000347061	0.000347061	TMYENSNNKC						nuclear
EHI_060860	D-3-phosphoglycerate dehydrogenase, putative	Dehydrogenase	0	#N/A	2	NKF	0.000345189	0.000344794	GTVKFQVNKF						cytoplasmic
EHI_197170	hypothetical protein		6	0	1.5	NKD	0.000345407	0.000342212	EDDITNTNKD						nuclear
EHI_193430	hypothetical protein		0	0	1.5	KKD	0.000442839	0.000341255	DNQQNEFKKD						endoplasmic reticulum
EHI_012920	hypothetical protein		0	0	2	NKA	0.000343739	0.000340889	ISKILQENKA						cytoplasmic
EHI_146780	hypothetical protein		0	0	2	SHQ	0.00034084	0.00034084	LFIFGEQSHQ						nuclear
EHI_011920	protein kinase, putative	dual-specificity tyrosine-(Y)-phosphorylation regulated kinase	4	0	2	SHQ	0.00034084	0.000340389	LFIFGEQSHQ						nuclear
EHI_163530	hypothetical protein		0	0	1.5	SNQ	0.000370867	0.000338859	SCCGGFFSNQ						endoplasmic reticulum
EHI_112020	hypothetical protein		0	1.7	2	TKM	0.000344739	0.00033771	QEEFLVPTKM						mitochondrial
EHI_020860	hypothetical protein		0	0	1	EIL	0.000337704	0.000337704	FYTQRIKEIL						nuclear
EHI_126160	DNA excision repair protein, putative	Excision repair cross-complementing rodent repair deficiency, complementation group 1 (Includes overlapping antisense sequence)	0	0	1.5	NKP	0.000337372	0.000337272	TIEKKKINKP						nuclear
EHI_053200	glutamic acid-rich protein, putative		0	0	1	SFW	0.000359234	0.000334358	GYNDPYDSFW						nuclear
EHI_169970	hypothetical protein		0	0	1	SDN	0.000333707	0.000333707	AYLIHAQSDN						nuclear
EHI_154190	hypothetical protein		5	0	1	SIQ	0.000326833	0.000326833	LGDNIQYSIQ						nuclear
EHI_187050	hypothetical protein		0	0	2	SSF	0.00032664	0.00032654	CGNVELESSF						endoplasmic reticulum
EHI_186800	hypothetical protein, conserved		0	0	1.5	NKC	0.000325599	0.000324706	ITACSQINKC						nuclear
EHI_110210	hypothetical protein		0	0	1.5	SSD	0.000322901	0.000322901	WIIEVIKSSD						mitochondrial
EHI_053430	hypothetical protein		2	0	1.5	IKA	0.000320832	0.000320416	GTAFNIIIKA						cytoplasmic
EHI_135190	protein kinase, putative	protein kinase kinase kinase	0	0	1.5	DSL	0.000334431	0.000319606	DLAASLLDSL						nuclear
EHI_164370	putative GTPase	nucleolar gtp-binding protein	0	8.7	1.5	AIF	0.00190213	0.000319062	KHQGVPKAIF						nuclear
EHI_184560	hypothetical protein, conserved	Catalytic subunit of the tRNA-splicing ligase complex that acts by directly joining spliced tRNA halves to mature-sized tRNAs by incorporating the precursor-derived splice junction phosphate into the mature tRNA as a canonical 3',5'- phosphodiester. May act as a RNA ligase with broad substrate specificity, and may function toward other RNAs (By similarity)	0	0	1	IKG	0.00289499	0.00031596	RLKPLIVIKG						mitochondrial
EHI_005140	hypothetical protein		0	0	1	GKK	0.000315405	0.000315183	KLAMDKKGKK						nuclear
EHI_012110	hypothetical protein		0	0	1	SYH	0.000314699	0.000314699	RYNKSRGSYH						nuclear
EHI_107240	hypothetical protein		0	0	1	SDE	0.000316799	0.000310559	VLNQKEASDE						nuclear
EHI_018620	hypothetical protein		0	0	1.5	VSL	0.000369518	0.000307468	EEDETLIVSL						nuclear
EHI_069360	hypothetical protein	Pleckstrin	0	0	2	AQI	0.000331598	0.000306954	ETYKKLTAQI						cytoplasmic
EHI_001960	WD domain containing protein	WD repeat domain 36	0	0	1.5	IKI	0.000307207	0.000306033	LVAFLSGIKI						nuclear
EHI_135010	hypothetical protein	protein kinase kinase kinase	0	0	1.5	KKK	0.000467931	0.000305951	SEAFKLDKKK						nuclear
EHI_153050	hypothetical protein		0	0	1.5	ADF	0.000308333	0.000305722	CVIPIKYADF						cytoplasmic
EHI_181580	hypothetical protein		1	0	1	SIS	0.000492896	0.000305352	YPNYTIYSIS						nuclear
EHI_118210	estradiol 17-beta-dehydrogenase, putative	Oxidoreductase short chain dehydrogenase reductase family	3	0	1.5	NIL	0.000346099	0.000303675	KELRKRNNIL						nuclear
EHI_049050	hypothetical protein	cornichon homolog	0	6.5	1.5	LKV	0.00030799	0.000303399	SLSKGKNLKV						endoplasmic reticulum
EHI_023470	Oxysterol binding protein, putative	Oxysterol-binding protein	0	0	2	KQL	0.00052448	0.000299077	GMIMSRRKQL						cytoplasmic
EHI_146540	hypothetical protein		0	0	1	YKR	0.000299119	0.000298853	FDFIKSNYKR						nuclear
EHI_124190	40S ribosomal protein S6, putative	40s ribosomal protein s6	0	0	1	GKK	0.00032603	0.000297805	KVNSKKTGKK						nuclear
EHI_019150	zinc finger protein, putative	NA	0	0	1	LKS	0.000347162	0.000295216	FHCLSLSLKS						nuclear
EHI_178780	hypothetical protein		0	0	1.5	IRV	0.000300035	0.000293	NKGEILKIRV						mitochondrial
EHI_010120	hypothetical protein		0	0	1	QKE	0.000290131	0.000290131	NSYSKMEQKE						nuclear
EHI_111830	hypothetical protein, conserved domain containing		0	0	1	RKN	0.000288859	0.000288859	FWFHCKKRKN						nuclear
EHI_033450	hypothetical protein	C2 domain	1	0	1.5	PKK	0.00031147	0.000288198	SQAAGALPKK						nuclear
EHI_122880	hypothetical protein		0	0	1.5	SNE	0.000286834	0.000286734	NEENEDNSNE						nuclear
EHI_152220	hypothetical protein	NA	0	0	1.5	ERI	0.000286768	0.000286551	AGVPFLNERI						mitochondrial
EHI_001130	hypothetical protein		0	0	1.5	TKN	0.000303767	0.000284521	YNNLVNGTKN						nuclear
EHI_134480	hypothetical protein, conserved	copine family	0	0	1.5	VNL	0.000319859	0.000283973	IATLQYLVNL						nuclear
EHI_126970	hypothetical protein		0	0	1.5	PKE	0.00114823	0.000282342	IDLCDAFPKE						cytoplasmic
EHI_038610	hypothetical protein		2	0	1	SID	0.000281547	0.00028126	DVSSLSKSID						nuclear
EHI_090410	hypothetical protein		0	0	1.5	SDI	0.000280626	0.000280626	VTTMNATSDI						nuclear
EHI_096390	DEAD/DEAH box helicase, putative	(RNA) helicase	0	0	1.5	MRY	0.000280635	0.000280535	VPSELLNMRY						nuclear
EHI_074080	hypothetical protein		1	0	0.5	GGF	0.00027903	0.00027903	GPGGYPMGGF						nuclear
EHI_087790	hypothetical protein		6	0	1.5	KKK	0.000445841	0.000278981	KQSNSQKKKK						endoplasmic reticulum
EHI_001840	hypothetical protein, conserved	Transmembrane protein 19	0	0	1.5	SIY	0.000307396	0.000277875	CLFLYLHSIY						endoplasmic reticulum
EHI_168850	hypothetical protein		0	0	1.5	KKR	0.000274961	0.000274961	YEFSDRIKKR						mitochondrial
EHI_165290	Rab GTPase activating protein, putative	GTPase Activating protein	0	0	2	CTL	0.00241386	0.00027407	VNELLNQCTL						nuclear
EHI_126860	hypothetical protein		0	0	1.5	SVF	0.000273814	0.000273814	LDDSLFDSVF						nuclear
EHI_107130	hypothetical protein		0	0	1.5	IKA	0.000303616	0.000272406	AVKEKNNIKA						nuclear
EHI_151460	hypothetical protein		0	0	0.5	PEH	0.000273109	0.000271419	SLGYLLQPEH						nuclear
EHI_040640	hypothetical protein		0	0	1	SCN	0.000269642	0.000269642	STPSSLPSCN						nuclear
EHI_156350	TLD domain containing protein	Nuclear receptor coactivator 7	0	0	1	LDL	0.000270693	0.00026838	SSSIRMSLDL						mitochondrial
EHI_067830	WD domain containing protein	WD repeat domain 3	0	0	1	DKN	0.000268401	0.000268269	VVDLELNDKN						cytoplasmic
EHI_124340	hypothetical protein		1	0	1.5	LKI	0.000267661	0.000267561	ILYKARELKI						nuclear
EHI_137890	hypothetical protein		0	0	1	QKS	0.000326039	0.000267474	VVTTYLLQKS						nuclear
EHI_194850	hypothetical protein		0	0	1	EKQ	0.000267449	0.000267349	TNKTSNNEKQ						nuclear
EHI_131960	hypothetical protein, conserved		0	0	1.5	SMA	0.000419099	0.000266074	VSLRRTKSMA						nuclear
EHI_159740	hypothetical protein		0	0	1	QKN	0.000274761	0.000265393	ACFGNVEQKN						nuclear
EHI_020890	hypothetical protein		0	8.5	1	NPM	0.000265061	0.000265061	IDESLIKNPM						nuclear
EHI_068210	HAD hydrolase, family IA, variant 3	haloacid dehalogenase-like hydrolase	2	0	0.5	ELF	0.000264835	0.000264735	YFSPSLKELF						cytoplasmic
EHI_200770	3-ketodihydrosphingosine reductase protein, putative	3-keto-dihydrosphingosine reductase	0	0	1.5	KKD	0.000269638	0.000263207	ILKNVDHKKD						endoplasmic reticulum
EHI_092370	macrophage migration inhibitory factor-like protein		0	0	1.5	STF	0.000498171	0.000262218	NNWGYDHSTF						cytoplasmic
EHI_121480	hypothetical protein		0	0	1	EWL	0.00026327	0.000259579	YDSLTILEWL						nuclear
EHI_004170	LIM zinc finger domain containing protein	four and A half lim domains	0	0.64	1.5	ENL	0.000255991	0.000255991	WHKECVPENL						nuclear
EHI_021430	hypothetical protein		0	0	1.5	PIL	0.000251664	0.000251664	EVETIYTPIL						nuclear
EHI_150110	metallo-beta-lactamase family protein	Zinc phosphodiesterase ELAC protein	0	0	1.5	VSL	0.000251128	0.000250491	PVTDGLIVSL						mitochondrial
EHI_073290	hypothetical protein	pre-mRNA-splicing factor SYF1	0	0	1	SCS	0.0002488	0.0002488	YLLLSNKSCS						endoplasmic reticulum
EHI_025420	long-chain-fatty-acid--CoA ligase, putative	Acyl-CoA synthetase long-chain family member	0	0	1	SLN	0.000283005	0.000246063	HIGLLFKSLN						nuclear
EHI_194490	hypothetical protein		2	0	1.5	IKA	0.000241907	0.000241907	EWLKPQMIKA						nuclear
EHI_175040	hypothetical protein		0	0	1	IPL	0.000268535	0.000241864	KKSNYQSIPL						extracellular, including cell wall
EHI_021550	hypothetical protein		0	4.3	1.5	SNH	0.000241015	0.000240913	WIQHVKNSNH						nuclear
EHI_131530	hypothetical protein	Tumor susceptibility gene 101	0	0	1.5	HKK	0.000240565	0.000240465	IDYQRRVHKK						nuclear
EHI_024360	hypothetical protein		4	0	1	ALE	0.000248251	0.000240092	QCQPIFDALE						nuclear
EHI_167090	hypothetical protein		0	0	1.5	ANQ	0.000239864	0.000239764	NPAFDVPANQ						endoplasmic reticulum
EHI_125730	hypothetical protein		0	0	1.5	TML	0.000246926	0.000239409	TDEILTSTML						nuclear
EHI_030430	RNA recognition motif domain containing protein	TIA1 cytotoxic granule-associated RNA binding	0	0	1.5	KKK	0.000259267	0.000238894	LVSPASEKKK						nuclear
EHI_127230	zinc finger domain containing protein		0	0	0.5	HIS	0.000239159	0.000238867	DSGSPLKHIS						nuclear
EHI_155520	glutamine synthetase, putative	glutamine synthetase	0	0	2	SHC	0.000237625	0.000237509	SYEQLWNSHC						nuclear
EHI_095080	hypothetical protein		0	0	1.5	PSM	0.000260976	0.0002368	TELPVLPPSM						nuclear
EHI_098760	hypothetical protein		0	0	1.5	KKK	0.00060522	0.000235257	IGKKEKKKKK						nuclear
EHI_053420	Rab family GTPase	RAB21, member RAS oncogene family	0	#N/A	2	CKC	0.000234764	0.000234764	GEKKEGDCKC						cytoplasmic
EHI_021480	Rab family GTPase	member RAS oncogene family	0	3	1.5	QQL	0.000235487	0.000234641	KNWFCSYQQL						cytoplasmic
EHI_004440	hypothetical protein		0	0	1	DVL	0.000338753	0.000234124	ISIDGRRDVL						nuclear
EHI_008600	heat shock protein SSA4, putative	heat shock	0	0	2	NNL	0.000233802	0.000233434	EYYQSQLNNL						cytoplasmic
EHI_154310	hypothetical protein		1	6.8	1.5	KLL	0.000232378	0.000232085	QSEGRKKKLL						nuclear
EHI_004580	hypothetical protein		0	0	2	SKK	0.00751577	0.000231801	LFLKQSHSKK						cytoplasmic
EHI_042250	Rab family GTPase	Ras-related protein	0	#N/A	2	ALL	0.000233277	0.000231759	EKKSGKCALL						nuclear
EHI_041880	hypothetical protein		1	0	1	LCL	0.000233308	0.000231666	GDFTRISLCL						cytoplasmic
EHI_083610	hypothetical protein		2	8.6	2	PKI	0.000372188	0.000231603	FGKDRYLPKI						mitochondrial
EHI_161980	hypothetical protein		0	0	2	PRF	0.000230618	0.000230618	NNGRASVPRF						endoplasmic reticulum
EHI_199580	hypothetical protein		0	5.1	1.5	LKI	0.000229734	0.000229634	KIAKKILLKI						nuclear
EHI_135020	hypothetical protein		0	0	1	LKD	0.000232403	0.000228385	LLSRMNALKD						mitochondrial
EHI_168250	hypothetical protein		0	6.5	1.5	ISL	0.000346128	0.000227036	SLELLQNISL						nuclear
EHI_156290	BRAC1 domain containing protein	Topoisomerase (DNA) II binding protein 1	0	0	1	LSM	0.000226663	0.000226663	INNYILSLSM						cytoplasmic
EHI_110230	hypothetical protein		0	0	1.5	KKN	0.000226355	0.000226206	ICDALNLKKN						cytoplasmic
EHI_159840	hypothetical protein		0	0	1.5	KKK	0.00022623	0.000226091	FIQTPRHKKK						mitochondrial
EHI_086030	hypothetical protein		0	0	1.5	PKK	0.000225126	0.000224944	KGLLDAAPKK						nuclear
EHI_178090	ankyrin repeat protein, putative	ankyrin repeat domain	0	0	1.5	TKN	0.000230547	0.00022417	AYNILDFTKN						cytoplasmic
EHI_199830	hypothetical protein		1	0	1.5	PKP	0.00022333	0.00022333	IVIDVDEPKP						nuclear
EHI_006920	papain family cysteine protease domain containing protein	NA	0	0	1	IIL	0.000224775	0.000222916	WYQVGTRIIL						extracellular, including cell wall
EHI_056500	START domain containing protein	StAR-related lipid transfer (START) domain containing	0	0	1	EKK	0.000232859	0.000221622	EWKNKQNEKK						cytoplasmic
EHI_151830	Rho guanine nucleotide exchange factor, putative	rho guanine nucleotide exchange factor	0	0	1.5	KKK	0.000223008	0.000221057	KEKEKDKKKK						nuclear
EHI_138500	Rap/Ran GTPase-activating protein, putative	GTPase activating protein	0	0	1.5	SSQ	0.000222038	0.00022051	LLKHIVTSSQ						nuclear
EHI_145290	hypothetical protein		0	0	1	RNV	0.000218726	0.000218726	MNNEKIQRNV						nuclear
EHI_119790	hypothetical protein		0	0	1	KNN	0.000218554	0.000218554	HEQCKPKKNN						nuclear
EHI_098350	deoxyhypusine synthase, putative	deoxyhypusine synthase	2	9.5	1.5	GKI	0.00021863	0.00021853	AVTKRFDGKI						cytoplasmic
EHI_035220	hypothetical protein		0	0	2	CVL	0.000218095	0.000218095	WWIVFVTCVL						endoplasmic reticulum
EHI_085050	hypothetical protein, conserved domain containing		0	0	2	TKA	0.000215415	0.000215415	NIEVLTATKA						cytoplasmic
EHI_010280	hypothetical protein		0	0	1	VYL	0.000214303	0.000214303	IEELLSSVYL						nuclear
EHI_036840	hypothetical protein		0	0	1	MKK	0.000282655	0.000213639	WKAFASKMKK						nuclear
EHI_138040	hypothetical protein, conserved	Ribosomal RNA adenine dimethylase domain containing 1	6	0	2	AHK	0.000213717	0.000213617	PRGILLIAHK						cytoplasmic
EHI_197670	ABC transporter, putative	(ABC) transporter	9	0	1.5	SLM	0.00021175	0.00021175	EADRASKSLM						endoplasmic reticulum
EHI_008110	transporter, major facilitator family		0	0	1.5	SNK	0.000376667	0.000210821	GVEPVENSNK						endoplasmic reticulum
EHI_113900	prefoldin subunit 2, putative	prefoldin subunit 2	0	6.9	2	AQA	0.000267441	0.000210085	QRDQPIIAQA						nuclear
EHI_092550	hypothetical protein	FHA	0	0	0	IPQ	0.000210501	0.000209867	YINTNPTIPQ						nuclear
EHI_197830	hypothetical protein		0	0	1.5	SQQ	0.00020787	0.00020777	TESIIFTSQQ						nuclear
EHI_196740	hypothetical protein		0	0	1	IKR	0.000206202	0.000206202	DIWNDEEIKR						nuclear
EHI_012040	poly(A) polymerase, putative	poly(a) polymerase	2	0	1	RKN	0.000211911	0.00020617	DFMKRFTRKN						cytoplasmic
EHI_072100	hypothetical protein		1	0	1.5	KAL	0.000204844	0.00020454	AAIFYGIKAL						endoplasmic reticulum
EHI_172500	hypothetical protein	GTPase activating protein	0	0	1	LTL	0.000204326	0.000204326	SSITALELTL						nuclear
EHI_169680	hypothetical protein	PP2Cc	0	0	1.5	LKV	0.000204353	0.000203919	KMKIPDDLKV						cytoplasmic
EHI_118080	protein kinase, putative	dual-specificity tyrosine-(Y)-phosphorylation regulated kinase	0	0	1	DDL	0.000203089	0.000201619	YAPVFIFDDL						nuclear
EHI_018600	hypothetical protein		9	7.2	2	LHL	0.000201379	0.000201379	MIFLKRILHL						cytoplasmic
EHI_141000	transporter, major facilitator family	Major facilitator superfamily	6	0	1.5	NKK	0.000200548	0.000200548	QEDQDTMNKK						endoplasmic reticulum
EHI_187230	longevity-assurance family protein	ceramide synthase	0	0	1	ALG	0.000564599	0.000199161	GRLKDPHALG						endoplasmic reticulum
EHI_076480	heat shock protein 101, putative	Heat shock protein	11	0	1	NNP	0.000198589	0.000198489	ILSRRTKNNP						nuclear
EHI_117260	transporter, major facilitator family	Major facilitator superfamily	11	0	1.5	AVI	0.000197719	0.000197619	QLEPHTDAVI						endoplasmic reticulum
EHI_129510	amino acid transporter, putative	amino acid	0	0	2	KKV	0.000196285	0.000196185	LNQVGVFKKV						endoplasmic reticulum
EHI_097650	Rab family GTPase	member RAS oncogene family	0	#N/A	1	SLC	0.000196126	0.000195784	IISDKLLSLC						nuclear
EHI_197980	Myb family DNA-binding protein, SHAQKYF family	Transcription factor	0	0	1.5	ALI	0.000194163	0.000194163	LNPFFNQALI						nuclear
EHI_053010	hypothetical protein, conserved	eukaryotic translation initiation factor	0	0	1.5	KKN	0.000217059	0.000194082	EIFKVAKKKN						mitochondrial
EHI_081410	40S ribosomal protein SA, putative	Required for the assembly and or stability of the 40S ribosomal subunit. Required for the processing of the 20S rRNA- precursor to mature 18S rRNA in a late step of the maturation of 40S ribosomal subunits	0	0	1.5	KKN	0.00023015	0.00019253	STEWDDQKKN						mitochondrial
EHI_148760	N2,N2-dimethylguanosine tRNA methyltransferase, putative	tRNA methyltransferase	0	0	1	LDL	0.000192443	0.000192343	NEKKNEELDL						nuclear
EHI_163580	actin, putative	Actins are highly conserved proteins that are involved in various types of cell motility and are ubiquitously expressed in all eukaryotic cells	0	0	1	DKK	0.000413151	0.000191376	ASYINSKDKK						cytoplasmic
EHI_137240	hypothetical protein		0	0	1.5	KIL	0.000200723	0.000191281	PSSFLLLKIL						nuclear
EHI_014100	protein kinase, putative	serine threonine-protein kinase Chk2	0	0	1.5	EKV	0.000189299	0.000188107	TIQIDSREKV						cytoplasmic
EHI_063900	hypothetical protein		0	0	2	KKV	0.00018905	0.000187672	HCHCLTIKKV						mitochondrial
EHI_189180	hypothetical protein		0	0	1	ITL	0.000187365	0.000187365	PYNALEIITL						nuclear
EHI_118390	hypothetical protein		0	0	2	KSL	0.000186337	0.000186337	DECISTPKSL						mitochondrial
EHI_159160	iron-containing superoxide dismutase	Destroys radicals which are normally produced within the cells and which are toxic to biological systems (By similarity)	0	4.8	1.5	EQL	0.000186692	0.000186141	VNWKFVEEQL						cytoplasmic
EHI_091480	hypothetical protein		0	8.8	2	SSV	0.000184982	0.000184982	QSLESLTSSV						nuclear
EHI_188750	hypothetical protein		0	0	2	NKI	0.000184676	0.000184676	NETSTNENKI						cytoplasmic
EHI_064640	hypothetical protein		0	0	1.5	SYA	0.000198228	0.000184589	LEGKIVDSYA						nuclear
EHI_103340	hypothetical protein		0	0	1.5	KML	0.000249997	0.000184192	ITESDREKML						mitochondrial
EHI_098520	hypothetical protein		5	0	1	SVN	0.000183154	0.000183154	MDYFSLYSVN						nuclear
EHI_039080	hypothetical protein		0	0	1.5	SNE	0.000182827	0.000182727	GTPEQKPSNE						endoplasmic reticulum
EHI_153480	translation initiation factor 2 beta subunit, putative	eukaryotic translation initiation factor 2	0	0	1.5	AND	0.000182848	0.000182676	CSVAVKKAND						nuclear
EHI_049940	ubiquitin carboxyl-terminal hydrolase 5, putative	ubiquitin carboxyl-terminal hydrolase	0	0	1	SIE	0.000180655	0.000180548	GYLYLYKSIE						nuclear
EHI_110580	HEAT repeat domain containing protein		0	0	1.5	SVV	0.000201657	0.000178545	AYLMIWNSVV						cytoplasmic
EHI_029570	methyltransferase, putative	williams Beuren syndrome chromosome region	0	0	2	KKF	0.000191432	0.000178014	TGRRRSGKKF						nuclear
EHI_050310	hypothetical protein		0	0	1.5	SSN	0.000179666	0.000177235	QILKVLTSSN						nuclear
EHI_141420	hypothetical protein		4	0	1	SFG	0.000195677	0.000176493	SKQPELFSFG						cytoplasmic
EHI_148020	hypothetical protein, conserved	Family with sequence similarity 18, member	12	3.4	2	SQF	0.000191191	0.000176	VAVSAAASQF						endoplasmic reticulum
EHI_182490	transporter, major facilitator family		0	0	1	EKE	0.000175644	0.000175644	NQSLDSQEKE						endoplasmic reticulum
EHI_001635	sphingomyelinase C precursor, putative	Endonuclease Exonuclease phosphatase family protein	0	0	2	SRE	0.000174972	0.000174647	LQADYYESRE						mitochondrial
EHI_178630	hypothetical protein		0	0	1.5	LSL	0.00017356	0.000172936	QLSFGIDLSL						nuclear
EHI_097990	158792 GrfA protein, putative	FYVE, RhoGEF and PH domain containing	0	0	1	IKE	0.000283516	0.000172546	LLDLKMCIKE						nuclear
EHI_024480	hypothetical protein		0	0	1.5	KKK	0.000171629	0.000171529	TKKKTSKKKK						nuclear
EHI_067510	Ulp1 protease family, C-terminal catalytic domain containing protein	specific peptidase	0	0	1.5	PRD	0.000175013	0.000170677	IVGKLIVPRD						nuclear
EHI_042990	Sec24 protein, putative	SEC24 family, member	0	0	1.5	NIL	0.00017065	0.00017045	WTYQKFLNIL						nuclear
EHI_050100	Rho guanine nucleotide exchange factor, putative	rho guanine nucleotide exchange factor	0	0	1.5	SDY	0.000169662	0.00016952	DRKIKESSDY						nuclear
EHI_098030	RhoGAP domain containing protein	rho GTPase activating protein	0	0	1.5	NLL	0.000169605	0.000169505	SSSIFTRNLL						cytoplasmic
EHI_152230	40S ribosomal protein S27, putative	40s ribosomal protein S27	0	0	1	VKK	0.00016937	0.00016937	TQQCKFRVKK						nuclear
EHI_168310	myb-like DNA-binding domain containing protein	Myblike DNAbinding domain containing protein	0	0	1.5	SFY	0.000181434	0.000169257	YTVINVNSFY						nuclear
EHI_059820	dual specificity protein phosphatase, putative	Dual specificity protein phosphatase	0	0	1	YNY	0.000169298	0.000168818	GSYFKTKYNY						cytoplasmic
EHI_000600	hypothetical protein		0	0	1.5	NKE	0.000168023	0.000168023	KEIKEVNNKE						mitochondrial
EHI_091680	hypothetical protein		0	0	1	KNN	0.000167965	0.000167965	RDETKPKKNN						nuclear
EHI_197220	hypothetical protein		0	0	1	IKK	0.00020464	0.000167764	VLDAKKTIKK						nuclear
EHI_183020	hypothetical protein		1	0	1.5	VKI	0.000168113	0.000167231	TEKKIKLVKI						cytoplasmic
EHI_182580	syntaxin PM-like protein	SYNtaxin	0	7	1.5	STI	0.00016701	0.000166895	GVYLMKKSTI						nuclear
EHI_193450	hypothetical protein		0	0	1	SFS	0.000164571	0.000164418	IIDFICHSFS						nuclear
EHI_109890	chitinase, putative	chitinase	0	0	1	EKC	0.000216077	0.000163734	KYIKSLIEKC						extracellular, including cell wall
EHI_047750	Nucleotide-binding protein , putative	Component of the cytosolic iron-sulfur (Fe S) protein assembly (CIA) machinery. Required for maturation of extramitochondrial Fe-S proteins. The NBP35-CFD1 heterotetramer forms a Fe-S scaffold complex, mediating the de novo assembly of an Fe-S cluster and its transfer to target apoproteins	0	9.9	2	TNL	0.00019108	0.000163542	RIYKEIITNL						nuclear
EHI_125770	hypothetical protein, conserved	asparagine synthetase	1	0	1.5	SQE	0.000162709	0.000162609	VNGGDRLSQE						nuclear
EHI_161650	hypothetical protein		0	#N/A	1.5	HEL	0.00036806	0.000160451	NDDFLGYHEL						nuclear
EHI_047730	glucose-6-phosphate isomerase, putative	glucose-6-phosphate isomerase	0	#N/A	1	RKN	0.000209479	0.000159905	INLVKDMRKN						cytoplasmic
EHI_168230	hypothetical protein		0	8.3	1.5	NKK	0.000509159	0.0001599	EKKPKKNNKK						nuclear
EHI_013960	DEAD/DEAH box helicase, putative	atp-dependent rna helicase	0	0	1.5	NIL	0.000161926	0.000159768	LHEKVISNIL						cytoplasmic
EHI_155750	hypothetical protein		0	0	1	SIN	0.000160726	0.000159655	SYLQKQQSIN						nuclear
EHI_007750	hypothetical protein	NA	0	0	1.5	QRY	0.00015965	0.00015965	ASAPFINQRY						nuclear
EHI_137260	hypothetical protein		0	4.9	2	FRL	0.000158765	0.000158226	DPELSQIFRL						nuclear
EHI_059700	heat shock protein 70, putative	heat shock	0	0	1	NSE	0.000158179	0.000158179	HLEPYIKNSE						cytoplasmic
EHI_155180	hypothetical protein		0	0	1	EKQ	0.000158186	0.000158083	GLDFLIEEKQ						mitochondrial
EHI_088220	coatomer beta subunit, putative	The coatomer is a cytosolic protein complex that binds to dilysine motifs and reversibly associates with Golgi non- clathrin-coated vesicles, which further mediate biosynthetic protein transport from the ER, via the Golgi up to the trans Golgi network. Coatomer complex is required for budding from Golgi membranes, and is essential for the retrograde Golgi-to-ER transport of dilysine-tagged protei…	0	0	1	SPK	0.000243333	0.00015768	VANQKRVSPK						cytoplasmic
EHI_158140	high mobility group (HMG) box domain containing protein		0	0	1	VKK	0.000158744	0.000157576	AQHNKDSVKK						nuclear
EHI_092310	hypothetical protein		0	0	1	IKP	0.000157317	0.000157317	LLYQGRLIKP						nuclear
EHI_006730	hypothetical protein		1	0	1	SLK	0.000157942	0.000156843	SHLWNPNSLK						nuclear
EHI_010340	hypothetical protein	NA	0	0	1.5	QRY	0.00015965	0.000155745	ASAPFINQRY						mitochondrial
EHI_174980	RNA recognition motif domain containing protein		0	0	1	YKH	0.000158563	0.000154472	KIIDKGFYKH						nuclear
EHI_125010	hypothetical protein		5	0	1	EKK	0.000154406	0.000154406	KTETNSKEKK						nuclear
EHI_153110	dolichyldiphosphatase, putative	dolichyl pyrophosphate phosphatase 1	0	0	1.5	QKA	0.000154543	0.000154042	FNLITSNQKA						endoplasmic reticulum
EHI_136500	protein kinase domain containing protein	protein kinase kinase kinase	0	0	1.5	LSL	0.000154373	0.000153787	TIHYLFLLSL						nuclear
EHI_020360	hypothetical protein		1	0	1	GKR	0.000156043	0.00015061	IKDKWYEGKR						nuclear
EHI_158100	hypothetical protein		0	0	1.5	ISL	0.000439478	0.000150531	KDHGFVNISL						Golgi
EHI_069970	calcineurin catalytic subunit A, putative	serine threonine-protein phosphatase	0	0	1.5	TKE	0.00018311	0.000149978	KNHSNQITKE						cytoplasmic
EHI_054150	mutT/nudix family protein		0	0	1	SFQ	0.00014928	0.00014912	AVEMFIKSFQ						cytoplasmic
EHI_153640	hypothetical protein	protein kinase kinase kinase	0	#N/A	1.5	NKK	0.000148582	0.000148582	ICLMHKFNKK						mitochondrial
EHI_091670	hypothetical protein		0	0	0.5	QSN	0.000148494	0.000148494	IIEEKLKQSN						nuclear
EHI_069260	hypothetical protein	TBC1 domain family member	0	0	1	WYL	0.00015118	0.000147301	SQLIAIAWYL						cytoplasmic
EHI_067540	hypothetical protein		0	0	1	SMQ	0.000147289	0.000147289	NKQKKENSMQ						nuclear
EHI_138300	bromodomain-containing protein	bromodomain containing	0	0	2	KKM	0.000146892	0.00014671	RMTDAHSKKM						nuclear
EHI_176990	hypothetical protein	bromodomain and WD repeat domain containing	0	0	1.5	SSS	0.000145368	0.000145017	RKTRNMNSSS						nuclear
EHI_059860	C2 domain containing protein	C2 domain	0	0	1	NPF	0.000430766	0.000144312	GCPPPYYNPF						nuclear
EHI_193090	hypothetical protein		0	0	1.5	ALF	0.000144173	0.000143746	QNDPFYSALF						nuclear
EHI_012520	hypothetical protein		0	7.5	2.5	NHL	0.000761658	0.000143249	ENKLPAINHL						nuclear
EHI_000690	seryl-tRNA synthetase, putative	seryl-trna synthetase	0	9.3	1.5	KKN	0.00014275	0.00014275	KEEKKSTKKN						mitochondrial
EHI_003910	hypothetical protein, conserved	PAP associated domain containing	0	0	1	SLQ	0.00014266	0.000142498	NRTVNDKSLQ						nuclear
EHI_069090	hypothetical protein		0	0	1.5	VSL	0.000160939	0.000142318	REYINSLVSL						nuclear
EHI_152140	hypothetical protein		0	0	1	LIL	0.000140928	0.000140928	IPEIQSFLIL						nuclear
EHI_075680	hypothetical protein		0	0	1	DGL	0.000140825	0.000140825	DRIIDWMDGL						cytoplasmic
EHI_192620	hypothetical protein		0	0	1.5	NSI	0.000139714	0.000139714	LINLIQKNSI						nuclear
EHI_182790	hypothetical protein		0	0	1	EIL	0.000149785	0.000139595	NIVNQSTEIL						nuclear
EHI_112800	Mov34/MPN/PAD-1 family protein		0	0	1	IKN	0.000150813	0.000138372	LATPVEIIKN						mitochondrial
EHI_028990	hypothetical protein		0	0	1	LYL	0.00101498	0.000138043	VHEQVEQLYL						cytoplasmic
EHI_021470	hypothetical protein		0	0	1	YEL	0.00013661	0.000136506	KRIIAFEYEL						cytoplasmic
EHI_151680	hypothetical protein		0	0	1	FEL	0.00013973	0.000135623	YGEVNWVFEL						cytoplasmic
EHI_146790	hypothetical protein	Signal-recognition-particle assembly has a crucial role in targeting secretory proteins to the rough endoplasmic reticulum membrane (By similarity)	0	0	1	SWW	0.000137936	0.000135527	LEKKGWFSWW						nuclear
EHI_191920	transcription initiation factorTFIID subunitTaf73, putative	ddb1 and cul4 associated factor 7	1	0	1	ILL	0.000134888	0.000134888	XXXXCLLILL						cytoplasmic
EHI_048140	hypothetical protein		1	0	1.5	TKK	0.000134842	0.000134842	NPKVTQTTKK						nuclear
EHI_129870	leucine rich repeat protein, BspA family		6	0	2	CVL	0.000134532	0.000134532	NSFYNVPCVL						cytoplasmic
EHI_011970	high-affinity potassium uptake transporter, putative	transporter	0	0	0.5	VNS	0.000141068	0.000134509	YYSFWKKVNS						endoplasmic reticulum
EHI_092660	hypothetical protein	ribosomal RNA processing 12 homolog (S. cerevisiae)	0	0	1	IKK	0.000280679	0.000134442	RLSRKRTIKK						cytoplasmic
EHI_166970	hypothetical protein		0	0	1.5	SNN	0.000213854	0.000134283	IIQISHLSNN						cytoplasmic
EHI_029090	hypothetical protein		0	0	1	DKN	0.000554239	0.000133764	KKKNAKKDKN						nuclear
EHI_131510	hypothetical protein		0	0	1	DIL	0.000136051	0.00013373	YGEASEDDIL						nuclear
EHI_055350	SH3 domain containing protein		0	0	1	LKK	0.000137515	0.000133656	EFIKPMGLKK						cytoplasmic
EHI_096760	hypothetical protein		0	0	1	STS	0.000133309	0.000133209	LIKLIVHSTS						cytoplasmic
EHI_055630	ATP-binding cassette, sub-family C, putative	ATP-binding cassette, sub-family C (CFTR MRP), member	0	0	1.5	SSE	0.000149332	0.000132739	SEGSNNSSSE						nuclear
EHI_155550	hypothetical protein		0	0	1	PVY	0.000134087	0.000132668	PAFAGLRPVY						extracellular, including cell wall
EHI_095870	serine-threonine rich protein		0	0	1.5	KKR	0.000197702	0.000130976	SGSKSFSKKR						nuclear
EHI_069060	LIM zinc finger domain containing protein	four and A half lim domains	0	0	1	DKQ	0.000131131	0.000130739	VLCMACADKQ						nuclear
EHI_069530	hypothetical protein		0	0	1	FKQ	0.000130315	0.000130315	IQKYLTEFKQ						nuclear
EHI_068230	Rab family GTPase	member RAS oncogene family	0	#N/A	1	SCC	0.000131307	0.000130014	STPEEKKSCC						cytoplasmic
EHI_083620	hypothetical protein		0	0	1	LKN	0.000132248	0.00012957	VANRTKLLKN						nuclear
EHI_075720	hypothetical protein		0	0	1	QKP	0.000129654	0.000129529	ISKLTSFQKP						nuclear
EHI_075700	casein kinase II regulatory subunit family protein	casein kinase ii	0	4.4	3	CHL	0.000129126	0.00012901	FTGLRQFCHL						cytoplasmic
EHI_172130	RhoGAP domain containing protein	rho GTPase activating protein	0	0	1.5	SNN	0.000129323	0.000128743	THFAETSSNN						nuclear
EHI_049170	splicing factor 3B subunit 1, putative	Splicing factor 3b subunit	0	0	1	ILL	0.000133444	0.000128043	NRRYELEILL						endoplasmic reticulum
EHI_137950	hypothetical protein		0	0	2	NKA	0.000128095	0.000127995	EISLYRENKA						cytoplasmic
EHI_065370	hypothetical protein		0	5.9	2	KSL	0.000127298	0.000127298	KTEAIKSKSL						nuclear
EHI_078570	leucine rich repeat protein, BspA family		2	0	1.5	KKK	0.000129656	0.000127274	EQHKTQKKKK						nuclear
EHI_021310	receptor protein kinase, putative	protein kinase kinase kinase	1	0	1	EKS	0.000143068	0.000126249	SEYQKIEEKS						nuclear
EHI_062510	hypothetical protein		0	0	1.5	NKE	0.00012584	0.00012584	DEYQIKLNKE						nuclear
EHI_039490	hypothetical protein		0	0	1.5	KKN	0.000125864	0.000125764	FHLLKLFKKN						cytoplasmic
EHI_077640	ATP-dependent helicase, putative	(RNA) helicase	0	0	1	SFN	0.000124332	0.000124211	ITSFEKKSFN						cytoplasmic
EHI_106130	hypothetical protein, conserved domain containing	WD repeat and FYVE domain containing 3	0	0	1	QVL	0.000144022	0.000124	IKSFHIFQVL						endoplasmic reticulum
EHI_014160	hypothetical protein		0	0	1	STN	0.00012627	0.000123946	KTEPKEPSTN						nuclear
EHI_020610	transcription initiation factor TFIID family protein	TATA box binding protein	0	0	1.5	SNQ	0.000125893	0.000123766	ANRKEDISNQ						nuclear
EHI_148860	Rab GTPase activating protein, putative	TBC1 domain family, member 5	0	0	1.5	NDL	0.000138396	0.000123579	KMVNDVMNDL						cytoplasmic
EHI_098320	SP-RING zinc finger domain containing protein	Protein inhibitor of activated STAT	0	0	1	IEL	0.000158166	0.000120717	GESKDDPIEL						nuclear
EHI_152860	hypothetical protein		0	0	1.5	ESL	0.0001347	0.000119562	DKWLNLIESL						nuclear
EHI_121500	hypothetical protein		0	0	1.5	PKS	0.0003212	0.000119365	TLFLRSIPKS						nuclear
EHI_000540	hypothetical protein		0	0	1.5	SFM	0.000123352	0.000119063	WNPNFEESFM						nuclear
EHI_148740	hypothetical protein		0	0	1	VKC	0.00015429	0.000118096	LSPQQSLVKC						nuclear
EHI_097970	Ser/Thr protein phosphatase family protein	serine threonine-protein phosphatase	0	8.5	1.5	EKI	0.000118254	0.000117843	DFHKFGTEKI						mitochondrial
EHI_161050	hypothetical protein		0	0	1.5	SFI	0.000118324	0.000117544	RKEKIGQSFI						cytoplasmic
EHI_099800	lipase, putative	diacylglycerol lipase	0	0	1	DLL	0.000117565	0.00011673	KPQTNGTDLL						cytoplasmic
EHI_072070	leucine rich repeat protein, BspA family		0	0	1	IKC	0.000177351	0.00011616	ECFKQRPIKC						nuclear
EHI_041580	hypothetical protein, conserved		0	0	1	DIL	0.000116293	0.000116134	WTNRKVEDIL						nuclear
EHI_006720	RNA methyltransferase, TrmH family, putative	SpoU rRNA Methylase family	0	0	1.5	SQN	0.000116114	0.000116014	KEDVIEQSQN						cytoplasmic
EHI_096350	hypothetical protein		0	0	1.5	VKI	0.000116687	0.000115935	NKLAENQVKI						nuclear
EHI_168080	vacuolar protein sorting35, putative	Vacuolar Protein	0	7.6	1.5	IQL	0.00011585	0.00011585	ENTKFADIQL						cytoplasmic
EHI_165160	hypothetical protein		0	0	1.5	SSK	0.000125349	0.000115724	KSEKKPESSK						nuclear
EHI_069200	hypothetical protein		0	0	1.5	KKK	0.000115534	0.000115534	VDCSRIYKKK						endoplasmic reticulum
EHI_160230	hypothetical protein		0	0	1.5	KKN	0.000115622	0.000115522	HNLMTQGKKN						mitochondrial
EHI_110590	leucine rich repeat protein, BspA family		0	0	0.5	VPF	0.000115229	0.000115129	APSTITKVPF						nuclear
EHI_103730	threonyl-tRNA synthetase, putative	threonyl-tRNA synthetase	0	0	1	DKQ	0.000156101	0.000115034	HLKQLEADKQ						cytoplasmic
EHI_159910	ariadne-1, putative	RING finger protein	0	0	1	LIL	0.000184585	0.000114961	XXXXXXXLIL						cytoplasmic
EHI_198720	hypothetical protein		0	0	1	ENI	0.000114235	0.000114235	IWIGNGKENI						nuclear
EHI_186120	hypothetical protein		0	0	1.5	NLL	0.00012416	0.000114084	FNFDQQNNLL						nuclear
EHI_018960	small GTPase RhoQ, putative	rho family, small GTP binding protein	0	0	1	IKE	0.00011252	0.00011252	EKLWKPEIKE						cytoplasmic
EHI_073490	protein kinase, putative	serine threonine-protein kinase	0	0	1	QKT	0.000114657	0.000112398	EFVSLKHQKT						cytoplasmic
EHI_177530	hypothetical protein, conserved	Inherit from NOG: serine esterase	0	0	1	QLL	0.000144052	0.000112338	QIDKDQTQLL						cytoplasmic
EHI_023360	alpha-amylase family protein		0	0	1	YNY	0.000193579	0.00011164	YDVQIFQYNY						extracellular, including cell wall
EHI_172170	hypothetical protein		0	0	1.5	ASQ	0.000113953	0.000111606	SIKSIFFASQ						nuclear
EHI_151470	hypothetical protein		0	0	1.5	SSN	0.000111592	0.000111151	SFLMKLLSSN						cytoplasmic
EHI_181600	hypothetical protein		0	0	1.5	MSL	0.00011122	0.00011112	EEIQNYFMSL						nuclear
EHI_053850	hypothetical protein		0	0	1	VKK	0.000145967	0.00011102	LSNGESTVKK						nuclear
EHI_180000	eukaryotic translation initiation factor 4E, putative	eukaryotic translation initiation factor	0	0	1.5	ISL	0.000110067	0.000110067	DGRFFNVISL						cytoplasmic
EHI_153820	hypothetical protein		0	0	1.5	GKA	0.000109298	0.000109298	LKVILKRGKA						cytoplasmic
EHI_123720	protein kinase, putative	Serine threonine-protein kinase involved in transcription regulation. Phosphorylates the UBC2 RAD6 ubiquitin- conjugating enzyme (E2), leading to monoubiquitination of histone H2B and the silencing of telomeric-associated genes. Also required for histone H3 methylation. Necessary for the recovery from pheromone-induced growth arrest in the cell cycle G1 phase (By similarity)	0	0	0.5	QFV	0.000112346	0.000109115	IDSPPLIQFV						nuclear
EHI_141890	zinc finger protein containing CCHC type domain	Zinc finger, CCHC domain containing	2	3.9	1.5	IKF	0.000108942	0.000108942	PKKKKKVIKF						nuclear
EHI_175270	hypothetical protein		0	0	1	RYL	0.000108739	0.000108739	LPLLICERYL						endoplasmic reticulum
EHI_044670	hypothetical protein		0	#N/A	1	SLS	0.000108348	0.00010809	INNKTNLSLS						nuclear
EHI_182990	histone H2B, putative	Core component of nucleosome. Nucleosomes wrap and compact DNA into chromatin, limiting DNA accessibility to the cellular machineries which require DNA as a template. Histones thereby play a central role in transcription regulation, DNA repair, DNA replication and chromosomal stability. DNA accessibility is regulated via a complex set of post-translational modifications of histones, also called h…	0	0	2	SQV	0.000107843	0.000107552	GKGSTSGSQV						nuclear
EHI_174120	hypothetical protein		0	0	1.5	SLY	0.000106452	0.000106352	NMVMKLSSLY						mitochondrial
EHI_192610	sericin 1 precursor, putative		0	0	0.5	WDF	0.000106064	0.000106064	YVGAGFKWDF						extracellular, including cell wall
EHI_067080	hypothetical protein		4	0	1	LKC	0.000105796	0.000105696	VVERIMILKC						nuclear
EHI_194560	hypothetical protein		0	0	1	SID	0.000105783	0.000104276	NSYTIYQSID						endoplasmic reticulum
EHI_161890	SPRY domain protein	SPRY domain	0	0	1.5	TKN	0.000109068	0.000104243	GMENESATKN						endoplasmic reticulum
EHI_083120	Nonsense-mediated mRNA decay protein 3, putative	60S ribosomal export protein	0	7.5	2	GHL	0.000103735	0.000103635	EVILIGRGHL						mitochondrial
EHI_092420	Ras guanine nucleotide exchange factor, putative	guanine nucleotide exchange factor	0	0	1.5	PRN	0.000103883	0.000103572	DISLQIQPRN						mitochondrial
EHI_099780	hypothetical protein		0	0	1	ISF	0.000103433	0.000103433	RYMGGLQISF						extracellular, including cell wall
EHI_163690	hypothetical protein		0	0	1	ATR	0.00010336	0.00010336	RLIAEMQATR						extracellular, including cell wall
EHI_020600	hypothetical protein		0	0	1.5	TKK	0.000119697	0.000103114	EIINSINTKK						nuclear
EHI_152250	dynein light chain 1,cytoplasmic, putative	Dynein light chain	0	0	1.5	IKI	0.000102916	0.000102916	VMLFRSGIKI						cytoplasmic
EHI_153250	hypothetical protein		0	0	1	SMN	0.000102528	0.000102528	QYQQIAESMN						nuclear
EHI_114390	ABC transporter, putative	(ABC) transporter	0	0	1.5	SQS	0.000102429	0.000101992	YISLREESQS						nuclear
EHI_137930	acetyltransferase, GNAT family	N(alpha)-acetyltransferase 20, NatB catalytic subunit	0	0	1	DDL	0.000102046	0.000101946	PIYADEADDL						cytoplasmic
EHI_079200	hypothetical protein		0	0	1.5	SDV	0.000111276	0.000101768	IKQYIYHSDV						nuclear
EHI_017660	hypothetical protein		0	0	0.5	RSQ	0.000100437	0.000100437	YWIKQTKRSQ						nuclear
EHI_044720	hypothetical protein		3	0	1	SPQ	0.000100838	0.000100435	GFTQNNYSPQ						nuclear
EHI_054480	hypothetical protein		0	0	1.5	ANQ	0.000140668	9.94189e-05	DRWILSIANQ						endoplasmic reticulum
EHI_137680	protein with RhoGEF and ArfGAP domains	FYVE, RhoGEF and PH domain containing	0	0	1.5	SIF	9.88834e-05	9.88834e-05	SDKKRKRSIF						nuclear
EHI_080000	hypothetical protein		0	0	1	PPF	9.83429e-05	9.83429e-05	EVIPMLVPPF						cytoplasmic
EHI_136970	hypothetical protein		0	0	1	SFE	9.83984e-05	9.82984e-05	NYKSQLCSFE						nuclear
EHI_169700	cysteinyl-tRNA synthetase, putative	Cysteinyl-tRNA synthetase	0	0	1	MKN	9.97913e-05	9.82928e-05	LDKEIEEMKN						nuclear
EHI_151310	LSM domain containing protein	LSM3 homolog, U6 small nuclear RNA associated (S. cerevisiae)	0	0	1	QKE	9.80265e-05	9.77887e-05	LVILISPQKE						nuclear
EHI_064450	HEAT repeat domain containing protein	importin	1	9.1	1.5	EQL	0.000167531	9.69018e-05	ELTDLQKEQL						endoplasmic reticulum
EHI_024350	hypothetical protein	GRAM	0	0	1	IKG	9.6869e-05	9.66059e-05	LVLFGIFIKG						cytoplasmic
EHI_188100	hypothetical protein		0	0	1	LKD	0.000100208	9.64669e-05	FNHDYNELKD						nuclear
EHI_050790	structural maintenance of chromosomes protein	structural maintenance of chromosomes protein	0	0	1	YEL	9.67366e-05	9.63083e-05	YTLDLKEYEL						nuclear
EHI_080230	hypothetical protein		0	0	1	MKQ	9.69775e-05	9.5928e-05	QFDAIELMKQ						cytoplasmic
EHI_000010	hypothetical protein		0	0	1.5	PSI	9.59138e-05	9.59138e-05	DPDVYLSPSI						nuclear
EHI_051430	Ras guanine nucleotide exchange factor, putative	Son of sevenless homolog	0	0	1	EKE	9.565e-05	9.565e-05	SFTKAVHEKE						nuclear
EHI_156260	haloacid dehalogenase-like hydrolase domain-containing protein	Halo-acid dehalogenase-like hydrolase	0	0	1.5	EKY	9.53734e-05	9.53734e-05	QILLFGTEKY						nuclear
EHI_109840	Ras family GTPase	RAS, dexamethasone-induced 1	0	0	1	VIL	9.53057e-05	9.53057e-05	LQKKNNCVIL						cytoplasmic
EHI_187190	hypothetical protein		0	0	1	SIR	9.5269e-05	9.5269e-05	EVKSMHKSIR						nuclear
EHI_197810	actin, putative	Actins are highly conserved proteins that are involved in various types of cell motility and are ubiquitously expressed in all eukaryotic cells	4	0	1	SWD	0.000153791	9.49787e-05	INKKCKISWD						cytoplasmic
EHI_122920	N-system amino acid transporter 1, putative	amino acid	0	3.5	1	LCL	9.48245e-05	9.48245e-05	SVESLIFLCL						mitochondrial
EHI_004450	hypothetical protein		0	0	1.5	KKR	9.49467e-05	9.45561e-05	QLTFLAYKKR						cytoplasmic
EHI_099240	clathrin-adaptor medium chain, putative	adaptor-related protein complex 3, mu	0	0	1.5	IKV	0.000248232	9.42167e-05	TYGGRYLIKV						cytoplasmic
EHI_120890	AMP deaminase, putative	adenosine monophosphate deaminase	0	0	2	MHL	9.40154e-05	9.39154e-05	DIILQASMHL						nuclear
EHI_183150	hypothetical protein		0	0	1.5	PKE	9.53961e-05	9.36963e-05	DLIFEVIPKE						cytoplasmic
EHI_110500	beta-N-acetylhexosaminidase, putative	beta-hexosaminidase	0	0	1.5	KKN	9.29247e-05	9.29247e-05	FCQLPKEKKN						cytoplasmic
EHI_117800	diacylglycerol kinase, putative	diacylglycerol kinase	0	5.6	2.5	SHF	9.26945e-05	9.25569e-05	SHNTFVSSHF						nuclear
EHI_134800	ankyrin repeat protein, putative	Ankyrin Repeat Protein	7	0	1.5	KKH	9.25742e-05	9.24314e-05	CEYYKASKKH						nuclear
EHI_049320	hypothetical protein	Lipase (class 3)	0	0	0	DWN	9.2383e-05	9.2383e-05	KWGYNPKDWN						endoplasmic reticulum
EHI_009870	hypothetical protein, conserved	40S ribosomal protein S8	1	0	1.5	KKK	0.000124765	9.16962e-05	YSKKISDKKK						nuclear
EHI_165790	hypothetical protein		6	0	1	SFQ	9.16848e-05	9.16848e-05	KFHNPTISFQ						mitochondrial
EHI_009460	phospholipid-transporting P-type ATPase, putative	phospholipidtransporting ATPase	1	0	2	TKY	9.15622e-05	9.14622e-05	HQNELELTKY						endoplasmic reticulum
EHI_068370	hypothetical protein		0	0	0.5	YDM	9.32724e-05	9.09845e-05	CYENKIKYDM						endoplasmic reticulum
EHI_103370	hypothetical protein		0	0	1.5	TLL	9.04852e-05	9.04852e-05	VRSICTSTLL						nuclear
EHI_194410	isopentenyl-diphosphate delta-isomerase, putative	Isopentenyl-diphosphate delta-isomerase	1	8.3	1.5	NNI	9.09784e-05	9.01803e-05	QRNKMITNNI						cytoplasmic
EHI_009500	hypothetical protein		0	0	1	IYL	9.04419e-05	9.00182e-05	GMFIVIGIYL						nuclear
EHI_087370	protein kinase domain containing protein	protein kinase kinase kinase	0	0	1.5	KTL	9.01066e-05	8.98704e-05	IFKEIKDKTL						mitochondrial
EHI_012130	hypothetical protein		0	0	1	ILL	8.98549e-05	8.98549e-05	TMLIILIILL						endoplasmic reticulum
EHI_035570	protein kinase, putative	protein kinase kinase kinase	0	0	1	ELL	8.95003e-05	8.94003e-05	LEDVNYNELL						cytoplasmic
EHI_050410	hypothetical protein		0	0	1	EKQ	8.89965e-05	8.89965e-05	DIFGINDEKQ						cytoplasmic
EHI_185240	long-chain-fatty-acid--CoA ligase, putative	Acyl-CoA synthetase long-chain family member	1	0	1.5	KKD	8.86708e-05	8.86708e-05	KEEKKNSKKD						nuclear
EHI_122770	hypothetical protein	NA	0	0	1	MKN	8.99135e-05	8.79899e-05	SVGAMILMKN						nuclear
EHI_092500	RNA recognition motif domain containing protein	RNA binding motif protein 28	0	0	1	ILL	8.79093e-05	8.77232e-05	KFNAKKSILL						nuclear
EHI_159640	iron hydrogenase, putative	Component of the cytosolic Fe S protein assembly machinery. Required for maturation of extramitochondrial Fe S proteins. May play a role in the transfer of pre-assembled Fe S clusters to target apoproteins (By similarity)	11	0	0.5	LNW	0.000110631	8.75209e-05	AQENALHLNW						cytoplasmic
EHI_193310	transporter, major facilitator family		0	0	1	IEL	0.000311505	8.67601e-05	YTIQDNPIEL						endoplasmic reticulum
EHI_200200	ABC transporter ATP-binding protein, putative	(ABC) transporter	0	0	1.5	SNK	8.63906e-05	8.63906e-05	IIMMDILSNK						nuclear
EHI_148450	hypothetical protein		0	0	1.5	SPY	8.70685e-05	8.63352e-05	NSLLPSDSPY						nuclear
EHI_006900	ribulose-phosphate 3-epimerase, putative	ribulose-phosphate 3-epimerase	0	0	1.5	KTL	8.57809e-05	8.5293e-05	SKPIHLLKTL						cytoplasmic
EHI_085000	hypothetical protein		0	0	1	IKQ	8.5312e-05	8.5212e-05	FDFYANTIKQ						mitochondrial
EHI_192110	60S ribosomal protein L7, putative	Ribosomal protein	0	0	1	NMI	0.000149956	8.52094e-05	LINKLLANMI						cytoplasmic
EHI_007320	hypothetical protein, conserved	Nuclear export mediator factor	0	0	1	GKK	0.000617445	8.51495e-05	NKEKKSKGKK						mitochondrial
EHI_160730	hypothetical protein		0	0	1	MEL	8.51282e-05	8.50144e-05	EMYQAKNMEL						cytoplasmic
EHI_007890	hypothetical protein		0	0	1	QVL	8.45266e-05	8.45266e-05	ILRLIVIQVL						cytoplasmic
EHI_011960	hypothetical protein		0	0	1	IKK	8.42758e-05	8.42758e-05	PFIYYQRIKK						nuclear
EHI_194440	RNA recognition motif domain containing protein	RNA binding motif protein 4.2	0	0	0	LPK	8.71751e-05	8.39799e-05	KEGKKPKLPK						nuclear
EHI_174660	hypothetical protein		0	0	1	IKN	8.39884e-05	8.38884e-05	TTLVPKFIKN						endoplasmic reticulum
EHI_153410	nitroreductase family protein		0	#N/A	1	DKW	0.000306702	8.34422e-05	DATRLHNDKW						cytoplasmic
EHI_012320	pumilio domain-containing protein C6G9.14, putative	Rna-binding protein	29	0	1	SVN	0.000131162	8.21234e-05	DENKQHHSVN						nuclear
EHI_157130	hypothetical protein		0	0	1	LVL	0.000119071	8.0183e-05	KTEQKDSLVL						endoplasmic reticulum
EHI_106680	hypothetical protein, conserved	tRNA methyltransferase 10 homolog	0	0	1.5	LSL	8.04258e-05	7.99097e-05	EPKSDEELSL						nuclear
EHI_098800	hypothetical protein, conserved	Epimerase dehydratase family protein	0	0	1.5	SYA	9.16728e-05	7.98862e-05	SDQKLFPSYA						cytoplasmic
EHI_139370	high mobility group (HMG) box domain containing protein		0	0	1	NSK	8.25146e-05	7.94468e-05	TDIPPLINSK						nuclear
EHI_200010	hypothetical protein		0	0	1	DVL	0.000112485	7.93384e-05	GALDYFFDVL						endoplasmic reticulum
EHI_087550	hypothetical protein, conserved	DENN MADD domain containing	3	0	0.5	KGN	8.03337e-05	7.92423e-05	KAPVPPKKGN						nuclear
EHI_094370	hypothetical protein	Transmembrane protein 104	12	0	1.5	SLV	7.84779e-05	7.84779e-05	VLYNVFKSLV						endoplasmic reticulum
EHI_148880	citrate transporter, putative	sodium sulfate	0	0	1	EVL	7.79918e-05	7.79918e-05	LLPYLFFEVL						endoplasmic reticulum
EHI_068430	5-nitroimidazole antibiotic resistance protein, putative		0	0	0.5	VNK	7.76169e-05	7.76169e-05	INSFSGKVNK						cytoplasmic
EHI_107140	Rab family GTPase	member RAS oncogene family	0	#N/A	0.5	NCC	9.19975e-05	7.75928e-05	INEPTSRNCC						cytoplasmic
EHI_074480	hypothetical protein		0	0	1.5	ALY	7.65209e-05	7.65209e-05	IQIVRLMALY						cytoplasmic
EHI_150380	hypothetical protein		10	0	2	SRG	7.67522e-05	7.63624e-05	SQRERSESRG						nuclear
EHI_198730	hypothetical protein	Transmembrane protein 104	0	0	1	YFL	7.63675e-05	7.62675e-05	LLHFISSYFL						endoplasmic reticulum
EHI_158340	hypothetical protein		0	0	1.5	IRY	7.67899e-05	7.60291e-05	FDHFPVQIRY						nuclear
EHI_066720	hypothetical protein, conserved		0	0	1	FKK	7.56714e-05	7.56714e-05	RHSKLYEFKK						nuclear
EHI_131470	ribosome biogenesis protein Nop10, putative		0	0	1.5	TKN	7.55528e-05	7.55528e-05	FGLLPTSTKN						nuclear
EHI_147890	hypothetical protein	Component of oligomeric Golgi complex 3	0	0	1	LNY	7.53898e-05	7.52898e-05	LEAAKPILNY						cytoplasmic
EHI_049040	hypothetical protein		1	0	1.5	TKK	0.000129086	7.52485e-05	VIQWNFDTKK						nuclear
EHI_004460	hypothetical protein		0	0	0.5	RNE	7.49361e-05	7.4832e-05	TIKKILHRNE						endoplasmic reticulum
EHI_074750	Ras family GTPase	related RAS viral (r-ras) oncogene homolog	0	#N/A	1.5	SVM	7.47413e-05	7.47413e-05	FYKKIGCSVM						nuclear
EHI_048560	hypothetical protein		11	0	1.5	KKE	7.44324e-05	7.43324e-05	TPAETEEKKE						mitochondrial
EHI_194200	amino acid transporter, putative	Transmembrane protein 104	0	0	1.5	SWF	7.3946e-05	7.37863e-05	VADVIGLSWF						endoplasmic reticulum
EHI_044470	protein kinase, putative	AGC family protein kinase	0	0	1.5	KKD	0.000135759	7.35096e-05	DGFTYISKKD						cytoplasmic
EHI_166930	hypothetical protein		0	0	1.5	SSE	7.39311e-05	7.3496e-05	IISTIDISSE						mitochondrial
EHI_164820	hypothetical protein	Structural maintenance of chromosomes	0	0	1.5	PNI	0.00012775	7.31383e-05	DSSEQLTPNI						nuclear
EHI_158050	Hsc70-interacting protein, putative	suppression of tumorigenicity 13 (colon carcinoma) (Hsp70 interacting protein)	0	0	1	AAQ	7.30525e-05	7.29525e-05	MSKFGQNAAQ						nuclear
EHI_047740	RNA methyltransferase, putative	tRNA methyltransferase 2 homolog	0	0	1	SPN	7.32659e-05	7.29437e-05	CLLKKINSPN						cytoplasmic
EHI_118720	WD domain containing protein	Component of the eukaryotic translation initiation factor 3 (eIF-3) complex, which is involved in protein synthesis and, together with other initiation factors, stimulates binding of mRNA and methionyl-tRNAi to the 40S ribosome (By similarity)	0	0	1.5	ASN	7.26693e-05	7.23464e-05	PLTNPVFASN						mitochondrial
EHI_118650	hypothetical protein	Down-regulator of transcription 1, TBP-binding (Negative cofactor 2)	0	0	1.5	SFV	7.81613e-05	7.20534e-05	KNDLFLSSFV						nuclear
EHI_092080	hypothetical protein, conserved		0	0	1.5	ANK	7.17449e-05	7.17449e-05	KAKRAAAANK						nuclear
EHI_068300	hypothetical protein		9	0	1	MEL	0.000489542	7.15252e-05	HIFLTNQMEL						nuclear
EHI_072120	amino acid transporter, putative	Transmembrane protein 104	0	0	1.5	SLV	7.84779e-05	7.14497e-05	VLYNVFKSLV						endoplasmic reticulum
EHI_186490	hypothetical protein		0	#N/A	1.5	SEM	7.13862e-05	7.13862e-05	DSFNSHDSEM						nuclear
EHI_058800	hypothetical protein		0	0	1	SMR	7.12831e-05	7.11831e-05	DIFISKRSMR						nuclear
EHI_147230	hypothetical protein		0	0	1	DDL	8.0066e-05	7.11222e-05	VDLLKVPDDL						nuclear
EHI_146570	40S ribosomal protein S19, putative	Ribosomal protein S19	0	0	0.5	PMN	9.00492e-05	7.11061e-05	VTPMILMPMN						cytoplasmic
EHI_134670	hypothetical protein		0	0	1	SGQ	7.09328e-05	7.09328e-05	MLNRGFESGQ						nuclear
EHI_067880	hypothetical protein	At rich interactive domain	0	0	0.5	TIE	0.000129214	7.08205e-05	RINPNQKTIE						nuclear
EHI_148930	helicase, putative	RNA helicase	0	0	1.5	KKK	0.000177211	7.05823e-05	AIRKYRSKKK						nuclear
EHI_191770	hypothetical protein, conserved		0	0	1.5	APA	7.09878e-05	7.03206e-05	HPYHGMYAPA						extracellular, including cell wall
EHI_159680	hypothetical protein		0	0	1	SFH	7.26677e-05	7.02429e-05	YGKTTRFSFH						nuclear
EHI_099690	Rho guanine nucleotide exchange factor, putative	FYVE, RhoGEF and PH domain containing	0	0	1	SED	7.07984e-05	7.01858e-05	VLKHFMTSED						nuclear
EHI_107150	ADP-ribosylation factor, putative	adp-ribosylation	6	0	1.5	ALF	7.01344e-05	7.00344e-05	ADWCIQHALF						cytoplasmic
EHI_119280	hypothetical protein, conserved domain containing	zinc finger	0	0	1.5	KHK	7.03068e-05	6.9714e-05	QANSKLKKHK						endoplasmic reticulum
EHI_155200.mRN	tRNA 2'phosphotransferase pseudogene, putative	tRNA phosphotransferase 1	0	#N/A	1	SIN	6.91509e-05	6.90045e-05	YPSLTIVSIN						nuclear
EHI_197790	PH domain containing protein kinase, putative	AGC family protein kinase	0	0	1	SPQ	6.99081e-05	6.87385e-05	QFQKKEVSPQ						cytoplasmic
EHI_175430	protein kinase domain containing protein	doublecortin-like kinase	8	0	1	SYE	6.88348e-05	6.87348e-05	SQDQNSASYE						nuclear
EHI_155510	hypothetical protein		8	0	1.5	KKD	6.88166e-05	6.86707e-05	LVIKQDSKKD						endoplasmic reticulum
EHI_161640	hypothetical protein		1	0	1	FKN	9.51673e-05	6.84141e-05	TIFLLTGFKN						endoplasmic reticulum
EHI_195050	tyrosine kinase, putative	protein kinase kinase kinase	0	0	1.5	AVY	6.81032e-05	6.81032e-05	EIISCLEAVY						extracellular, including cell wall
EHI_094780	pescadillo homolog, putative	Component of the NOP7 complex, which is required for maturation of the 25S and 5.8S ribosomal RNAs and formation of the 60S ribosome (By similarity)	0	5	1.5	AEA	0.000120669	6.79309e-05	RVSKGEKAEA						nuclear
EHI_185570	hypothetical protein		2	0	1	PVY	6.77569e-05	6.77569e-05	RGMSAFRPVY						nuclear
EHI_098040	zinc finger domain containing protein		0	0	0.5	QYY	6.7794e-05	6.76536e-05	SVPPPSNQYY						endoplasmic reticulum
EHI_112840	Rad52/22 family double-strand break repair protein, putative	Dna repair	0	0	1	RKK	7.06569e-05	6.74878e-05	TPLVIVRRKK						nuclear
EHI_051770	hypothetical protein		0	0	1	EKK	6.73782e-05	6.73782e-05	FKIFKAQEKK						nuclear
EHI_046670	exodeoxyribonuclease III, putative	Dna-(Apurinic or apyrimidinic site)	2	0	1	IKK	8.23306e-05	6.73565e-05	HVPLIIHIKK						nuclear
EHI_189290	protein tyrosine kinase domain-containing protein	protein kinase kinase kinase	0	0	1	IEL	0.00018135	6.66983e-05	TDSTSSNIEL						extracellular, including cell wall
EHI_020090	leucine rich repeat protein, BspA family		1	0	1.5	IKY	6.61678e-05	6.61678e-05	EITSIELIKY						nuclear
EHI_183300	hypothetical protein		0	0	1.5	STI	6.61593e-05	6.60593e-05	ENSEGINSTI						endoplasmic reticulum
EHI_010540	TBC domain containing protein	GTPase Activating protein	0	0	1.5	SQQ	7.12113e-05	6.59885e-05	CKLAYDQSQQ						cytoplasmic
EHI_009230.mRN	hypothetical protein, pseudogene		0	#N/A	1	QYL	6.57515e-05	6.57515e-05	TFYQTKIQYL						cytoplasmic
EHI_156440	hypothetical protein		0	0	1.5	HKK	6.60753e-05	6.56341e-05	KEIKKSYHKK						nuclear
EHI_153510	Rho guanine nucleotide exchange factor, putative	FYVE zinc finger	0	0	1	ATQ	6.54803e-05	6.53803e-05	KAMWEAQATQ						nuclear
EHI_170600	Ras guanine nucleotide exchange factor, putative	Son of sevenless homolog	0	0	1	RKK	6.55261e-05	6.53495e-05	ISIILEPRKK						cytoplasmic
EHI_194210	hypothetical protein		0	0	1	LNY	6.50243e-05	6.50243e-05	LKKQLMQLNY						nuclear
EHI_076260	homeobox protein, putative	Homeobox domain containing protein	0	2.7	1.5	FQL	6.7389e-05	6.47945e-05	FINHETPFQL						nuclear
EHI_048540	hypothetical protein	Exocyst complex component	9	0	1	EKN	6.52642e-05	6.47863e-05	SYLDVPMEKN						nuclear
EHI_054720	CDP-alcohol phosphatidyltransferase family protein	phosphotransferase 1	0	0	0.5	QQD	7.05852e-05	6.47103e-05	PFKITPKQQD						endoplasmic reticulum
EHI_148570	hypothetical protein		0	0	0.5	YPM	6.79637e-05	6.4587e-05	RYAQPYNYPM						nuclear
EHI_097920	hypothetical protein		0	0	1	NQQ	6.54314e-05	6.44745e-05	PQSDPPNNQQ						cytoplasmic
EHI_167940	hypothetical protein	SH3 domain containing 19	9	0	1	STK	6.65624e-05	6.44251e-05	GRKLSLLSTK						nuclear
EHI_011380	transporter, auxin efflux carrier (AEC) family		0	0	2	SSY	6.60407e-05	6.42573e-05	FILTTLLSSY						endoplasmic reticulum
EHI_054070	hypothetical protein		1	4.5	2	KKI	6.41508e-05	6.41508e-05	LIKEDEVKKI						nuclear
EHI_185450	hypothetical protein		0	0	1.5	TKD	9.48164e-05	6.39831e-05	SQKSDGPTKD						cytoplasmic
EHI_190870	hypothetical protein		0	0	1	AWK	6.39626e-05	6.39626e-05	QRRNRSMAWK						nuclear
EHI_150660	hypothetical protein		0	0	1.5	SFF	6.37478e-05	6.37478e-05	ISIIITFSFF						cytoplasmic
EHI_160960	RNA recognition motif domain containing protein		0	0	1	YKK	6.61795e-05	6.37114e-05	TQYNYNPYKK						nuclear
EHI_010000	leucine rich repeat protein, BspA family		0	0	1	AIQ	6.35142e-05	6.35142e-05	TMNFLCNAIQ						nuclear
EHI_013130	hypothetical protein		0	0	1	MLL	6.33981e-05	6.33981e-05	GVIIIGSMLL						nuclear
EHI_142060	zinc finger domain containing protein	RING	0	0	1	IYL	6.33179e-05	6.33179e-05	SLVTSHRIYL						nuclear
EHI_014000	Retinoblatoma-binding protein 6, putative	Retinoblastoma binding protein 6	0	0	1.5	KRS	6.36035e-05	6.3265e-05	ERNQHEKKRS						nuclear
EHI_136960	poly(ADP-ribose) polymerase, putative	poly ADP-ribose polymerase	0	0	1.5	FQL	8.80687e-05	6.32274e-05	NIRYLAIFQL						nuclear
EHI_188950	PH domain containing protein	Pleckstrin homology domain-containing protein	0	0	1.5	SSE	6.26985e-05	6.25985e-05	IYDIGCESSE						nuclear
EHI_105240	BAR/SH3 domain containing protein	SH3 domain containing protein	0	0	1	QPL	6.27274e-05	6.24576e-05	FVPSNFLQPL						nuclear
EHI_068740	hypothetical protein		0	0	1	PSQ	6.21534e-05	6.20534e-05	SWNSFVHPSQ						mitochondrial
EHI_186850	PIWI domain protein	piwi-like	0	0	1	PYY	6.22003e-05	6.20274e-05	YYDISSHPYY						nuclear
EHI_125400	hypothetical protein		0	0	1.5	FKI	6.15928e-05	6.15928e-05	RHKVSGIFKI						cytoplasmic
EHI_161970	leucyl-tRNA synthetase, putative	Leucyl-trna synthetase	0	0	1	SFK	6.66588e-05	6.0929e-05	PGEPVMTSFK						cytoplasmic
EHI_029600	hypothetical protein, conserved		0	0	1	GRG	6.07729e-05	6.06729e-05	RNSFSRRGRG						nuclear
EHI_198920	hypothetical protein		1	0	1	QML	6.06374e-05	6.05374e-05	TERVIVLQML						cytoplasmic
EHI_178650	hypothetical protein		0	0	1	FFL	5.98803e-05	5.97803e-05	GLVILAAFFL						extracellular, including cell wall
EHI_137040	protein kinase domain containing protein	protein kinase kinase kinase	0	0	1	IIL	5.9705e-05	5.9705e-05	DSSNDQEIIL						extracellular, including cell wall
EHI_152940	hypothetical protein		0	0	1	GKK	5.91435e-05	5.91435e-05	GKHAKKFGKK						nuclear
EHI_128200	protein with DnaJ and myb domains	Transcription factor	0	0	1	SMK	6.15505e-05	5.90535e-05	QLALQKKSMK						nuclear
EHI_184790	hypothetical protein		0	0	1	QFL	8.22424e-05	5.86349e-05	SIVKYIVQFL						nuclear
EHI_132360	serine/threonine-protein kinase, putative	dual-specificity tyrosine-(Y)-phosphorylation regulated kinase	0	0	1.5	KKK	5.94605e-05	5.8527e-05	EKEKKDKKKK						nuclear
EHI_083390	Ras-likeGTP-binding protein YPT1, putative	member RAS oncogene family	0	0	1.5	TVL	5.83289e-05	5.82289e-05	NHYHSCCTVL						nuclear
EHI_013280	hypothetical protein		0	0	1	SWK	5.80034e-05	5.80034e-05	HNAIQIYSWK						cytoplasmic
EHI_046270	hypothetical protein		0	0	1.5	KKS	5.75441e-05	5.75441e-05	DLNRNDIKKS						nuclear
EHI_130980	AAA family ATPase, putative	werner helicase interacting protein	0	0	0	LFQ	5.77029e-05	5.74894e-05	IQPSTPKLFQ						nuclear
EHI_147550	hypothetical protein		0	0	1.5	NKK	5.73633e-05	5.73633e-05	SKKRKGGNKK						nuclear
EHI_148420	hypothetical protein	activating protein	0	0	1	GKQ	5.73438e-05	5.72438e-05	FLRKKGIGKQ						nuclear
EHI_182820	hypothetical protein		0	0	1	PIY	5.7543e-05	5.69353e-05	TGYCTIKPIY						cytoplasmic
EHI_092350	hypothetical protein		0	0	1	FIL	6.84334e-05	5.69282e-05	VILEPDDFIL						nuclear
EHI_079940	hypothetical protein	Exocyst complex component	0	0	1	VKN	5.57114e-05	5.57114e-05	VVDYAQEVKN						cytoplasmic
EHI_153500	diacylglycerol kinase, putative	diacylglycerol kinase	0	0	1.5	NNY	5.54891e-05	5.54891e-05	QRLGIRNNNY						cytoplasmic
EHI_138520	hypothetical protein, conserved	LisH	5	0	0	LWN	5.59746e-05	5.53878e-05	IEAQTPNLWN						cytoplasmic
EHI_170000	hypothetical protein		2	0	1.5	GKF	0.000100567	5.52061e-05	FTVYTENGKF						endoplasmic reticulum
EHI_105310	hypothetical protein, conserved domain containing	zinc finger	0	0	1.5	AFY	7.60748e-05	5.5053e-05	LTTNIHDAFY						nuclear
EHI_150410	hypothetical protein		0	0	1	LLL	0.000288481	5.49368e-05	SASNPSILLL						nuclear
EHI_099220	hypothetical protein		0	0	2	VHL	0.00102411	5.44807e-05	TPSLRSNVHL						nuclear
EHI_021190	hypothetical protein		0	0	0.5	FGY	7.29082e-05	5.37575e-05	NLPPKPSFGY						nuclear
EHI_024500	hypothetical protein, conserved		0	0	1	SED	6.94931e-05	5.33365e-05	ERRSNRMSED						nuclear
EHI_188140	hypothetical protein		0	0	0	GIN	5.32919e-05	5.32919e-05	SLSPPLGGIN						cytoplasmic
EHI_138990	hypothetical protein	GTPase activating protein	0	0	1.5	KKK	5.33153e-05	5.32153e-05	ELQLILDKKK						cytoplasmic
EHI_096670	hypothetical protein		0	0	1	LVL	5.37951e-05	5.30938e-05	ERKVTVPLVL						nuclear
EHI_122840	hypothetical protein		0	0	1.5	KIL	5.33532e-05	5.30201e-05	KQGSWTIKIL						cytoplasmic
EHI_109960	Rho guanine nucleotide exchange factor, putative	FYVE, RhoGEF and PH domain containing	0	0	1	PSE	5.57169e-05	5.29992e-05	IKNNLEAPSE						cytoplasmic
EHI_069480	HEAT repeat domain containing protein	S. cerevisiae	0	0	1.5	SFI	0.000157746	5.29513e-05	GGNSGVPSFI						nuclear
EHI_194180	hypothetical protein		0	0	0.5	PFQ	5.27862e-05	5.27862e-05	GQPQYSQPFQ						nuclear
EHI_093130	Sec1 family protein	syntaxin binding protein	0	0	1	QLL	5.25409e-05	5.24409e-05	PNTDISSQLL						nuclear
EHI_010070	Xaa-Pro dipeptidase, putative	Catalyzes the removal of a penultimate prolyl residue from the N-termini of peptides (By similarity)	0	0	1	MKH	6.27448e-05	5.22586e-05	VEEIEAFMKH						cytoplasmic
EHI_001870	Rab family GTPase	member RAS oncogene family	0	#N/A	1	SCC	6.28989e-05	5.21223e-05	NSPNQKDSCC						nuclear
EHI_133980	acetyltransferase, GNAT family	complex ard1 subunit	0	0	1	AAN	5.22115e-05	5.21109e-05	AWRKKIIAAN						cytoplasmic
EHI_009590	serine/threonine protein kinase, putative	mitogen-activated protein kinase kinase kinase	0	0	1	GKK	5.20815e-05	5.20815e-05	KRSFFSFGKK						endoplasmic reticulum
EHI_104690	zinc knuckle domain-containing protein		0	8.8	2	HKY	5.20802e-05	5.1731e-05	HKTFNCPHKY						nuclear
EHI_124320	hypothetical protein		0	0	0.5	INN	0.000111257	5.15477e-05	IKEAMLKINN						nuclear
EHI_035650	ribose-phosphate pyrophosphokinase, putative	ribose-phosphate pyrophosphokinase	0	0	1	NND	7.72262e-05	5.13945e-05	IRACLNNNND						cytoplasmic
EHI_202460	calponin-homology domain containing protein	Spectrin beta	0	0	2	ARE	5.13999e-05	5.11808e-05	REEQERLARE						cytoplasmic
EHI_006550	hypothetical protein		3	0	1.5	NLL	5.09915e-05	5.09915e-05	KILLTENNLL						nuclear
EHI_199660	hypothetical protein		1	0	1	EKH	6.28594e-05	5.07618e-05	SSSSSSDEKH						endoplasmic reticulum
EHI_187760	hypothetical protein, conserved		0	0	1.5	SNN	5.01772e-05	5.01772e-05	GVYLYQISNN						nuclear
EHI_099830	hypothetical protein		0	0	1	PNE	5.02533e-05	5.01533e-05	SNIIIFEPNE						nuclear
EHI_107270	hypothetical protein		0	0	2	SHN	5.12762e-05	4.97104e-05	DDSRKTCSHN						nuclear
EHI_179820	3'(2'),5'-bisphosphate nucleotidase, putative	3'(2'), 5'-bisphosphate nucleotidase 1	0	0	1	ILL	6.2335e-05	4.96037e-05	MLSISKTILL						cytoplasmic
EHI_037180	Ras family GTPase		0	0	1	EKS	4.95664e-05	4.95664e-05	FHPFTKEEKS						nuclear
EHI_164860	Ras guanine nucleotide exchange factor, putative	Chromosome	0	0	1.5	YSL	5.69298e-05	4.95455e-05	QILVQRIYSL						nuclear
EHI_155890	hypothetical protein		0	#N/A	1.5	AVF	4.95097e-05	4.94097e-05	LSYTSGNAVF						extracellular, including cell wall
EHI_146350	calcineurin catalytic subunit A, putative	serine threonine-protein phosphatase	0	0	1.5	KKS	0.000143514	4.94066e-05	KGGLIFLKKS						mitochondrial
EHI_028540	hypothetical protein		1	0	1	EKQ	4.9402e-05	4.9107e-05	LGEDDDDEKQ						mitochondrial
EHI_098490	vesicle-associated membrane protein, putative		3	0	0.5	KFT	6.77054e-05	4.88567e-05	VIIPIIKKFT						cytoplasmic
EHI_165810.mRN	hypothetical protein, pseudogene		0	#N/A	1	VKE	4.93225e-05	4.88324e-05	LSYCNDLVKE						nuclear
EHI_026440	RNA recognition motif domain containing protein		0	0	1	MKS	4.92219e-05	4.86594e-05	NSKLEAYMKS						nuclear
EHI_125840	peptidyl-prolyl cis-trans isomerase, putative	PPIases accelerate the folding of proteins	0	#N/A	1.5	GQL	6.0726e-05	4.84539e-05	AVVIADCGQL						cytoplasmic
EHI_004830	hypothetical protein		0	0	1.5	SNN	5.88311e-05	4.84004e-05	VNESENISNN						mitochondrial
EHI_194250	hypothetical protein, conserved	Peptidyl-trna hydrolase	0	8.7	1.5	HLL	5.22438e-05	4.83028e-05	DVVTGDKHLL						cytoplasmic
EHI_013250	splicing factor, putative	serine arginine repetitive matrix	0	0	1.5	KKK	4.83873e-05	4.82626e-05	SESRERNKKK						nuclear
EHI_125380	hypothetical protein		0	0	1.5	STY	4.81725e-05	4.81725e-05	PCIVKCYSTY						nuclear
EHI_129760	zinc knuckle-domain containing protein	whole genome shotgun sequence	0	0	1	HND	4.78894e-05	4.78894e-05	SYSQRSQHND						nuclear
EHI_197440	hypothetical protein		0	0	1.5	IKF	4.77016e-05	4.76016e-05	TKLRCKNIKF						nuclear
EHI_198750	polyadenylate-binding protein, putative		0	0	0.5	INN	5.86572e-05	4.75852e-05	VYENLKKINN						cytoplasmic
EHI_086560	hypothetical protein		0	0	1	DKK	4.76366e-05	4.7484e-05	YSFILKEDKK						nuclear
EHI_084970	nucleosome assembly protein, putative		0	0	0.5	NAQ	5.74551e-05	4.73873e-05	LQNPPDCNAQ						cytoplasmic
EHI_175480	Sec23 protein, putative	transport protein	0	0	1	GNI	6.33341e-05	4.70302e-05	LRRLSVKGNI						nuclear
EHI_031380	hypothetical protein		0	0	0.5	DGY	4.85563e-05	4.65459e-05	IQKNPANDGY						nuclear
EHI_111840	hypothetical protein		0	0	1	MFL	4.64187e-05	4.63187e-05	HDNDDYFMFL						cytoplasmic
EHI_086990	hypothetical protein		0	0	1	ADK	5.66874e-05	4.5893e-05	ATIQAFAADK						nuclear
EHI_013050	RhoGAP domain containing protein	rho GTPase activating protein	0	0	1	VKC	4.66644e-05	4.58911e-05	SDSVDNVVKC						nuclear
EHI_151860	hypothetical protein, conserved	DTW domain containing 1	0	0	1.5	KKK	4.57448e-05	4.57448e-05	GYIHYDEKKK						nuclear
EHI_158060	RNA-binding protein, putative	Tat specific factor 1	2	0	1	SDD	4.58329e-05	4.57314e-05	WEEYLGGSDD						nuclear
EHI_048640	hypothetical protein		0	0	1	SLN	4.56435e-05	4.56435e-05	INYELFASLN						endoplasmic reticulum
EHI_082520	hypothetical protein		0	0	0.5	YIV	9.77862e-05	4.54685e-05	KEGNTPQYIV						endoplasmic reticulum
EHI_022130	hypothetical protein, conserved		0	0	1	QKK	0.000143127	4.52576e-05	KKMSTPCQKK						nuclear
EHI_042890	leucine rich repeat protein	F-box LRR-repeat protein	0	0	1.5	NKE	4.5352e-05	4.52097e-05	EDDSEIENKE						nuclear
EHI_050470	hypothetical protein		0	0	1.5	HIL	4.50895e-05	4.50895e-05	PVHSSYYHIL						nuclear
EHI_135440	hypothetical protein		5	0	1.5	ATF	4.48767e-05	4.48767e-05	AIKYDSRATF						cytoplasmic
EHI_189880	hypothetical protein	unc-50 homolog (C. elegans)	0	0	1	LLL	4.59698e-05	4.45915e-05	LNLNVALLLL						endoplasmic reticulum
EHI_146140	Calponin homology domain protein, putative	Spectrin beta	0	0	1	SME	4.44376e-05	4.44376e-05	FGISFFTSME						cytoplasmic
EHI_056360	hypothetical protein, conserved domain containing	Beige BEACH domain containing protein	0	0	1	GKK	6.79654e-05	4.43665e-05	SFKGLFSGKK						mitochondrial
EHI_068120	Ras family GTPase	related RAS viral (r-ras) oncogene homolog	0	0	1	LLL	8.77618e-05	4.42366e-05	TNKKRKCLLL						cytoplasmic
EHI_020720	hypothetical protein		3	0	1.5	LRY	4.36284e-05	4.36284e-05	YFILELNLRY						mitochondrial
EHI_096150	hypothetical protein, conserved	Oligosaccharyltransferase complex subunit	9	0	0.5	FGF	5.53138e-05	4.35355e-05	YFFAKTKFGF						endoplasmic reticulum
EHI_001930	pyridine nucleotide transhydrogenase beta subunit, putative	Transhydrogenase	0	0	1	DNY	0.000183357	4.34217e-05	LINNLRHDNY						endoplasmic reticulum
EHI_136350	hypothetical protein		0	0	1	SAQ	4.42824e-05	4.339e-05	LKEKLVASAQ						cytoplasmic
EHI_006870	protein kinase domain containing protein	protein kinase kinase kinase	3	0	1	SID	4.37248e-05	4.33667e-05	IKELLINSID						cytoplasmic
EHI_170430	hypothetical protein		0	5.5	2	TSL	6.94213e-05	4.31881e-05	HMEEVLLTSL						endoplasmic reticulum
EHI_093700	myb-like DNA-binding domain containing protein	Small nuclear RNA activating complex, polypeptide 4, 190kDa	0	8.3	1.5	SWF	4.40877e-05	4.31614e-05	YKILTSSSWF						nuclear
EHI_008140	hypothetical protein		1	0	0.5	DTI	4.30317e-05	4.30317e-05	FIDNNLKDTI						nuclear
EHI_146190	hypothetical protein	chromosome 2 open reading frame 43	0	0	1	VFL	4.39477e-05	4.29731e-05	DFLKQNNVFL						endoplasmic reticulum
EHI_104000	hypothetical protein		1	0	1	STT	4.28489e-05	4.28489e-05	IFDSFVFSTT						nuclear
EHI_113550	hypothetical protein		0	0	0.5	PPK	4.48929e-05	4.27501e-05	YPYIFLSPPK						nuclear
EHI_110160	hypothetical protein		0	0	1	GLL	4.72495e-05	4.26218e-05	LVEQLEEGLL						nuclear
EHI_028980	hypothetical protein		0	0	1	IKK	4.27022e-05	4.26022e-05	PMYQLQSIKK						mitochondrial
EHI_183030	translation initiation factor 4e, putative	translation INITIATION FACTOR	0	0	1.5	SNK	4.47317e-05	4.2596e-05	KQHSSFASNK						cytoplasmic
EHI_007770	hypothetical protein		0	0	1	PEA	4.9527e-05	4.23458e-05	QIAPKKPPEA						nuclear
EHI_118200	hypothetical protein		3	0	1	SVH	4.48793e-05	4.19937e-05	KGIDEMHSVH						nuclear
EHI_068570	hypothetical protein	Transmembrane protein 208	0	0	2	TRY	4.45707e-05	4.18214e-05	KQKMKFKTRY						endoplasmic reticulum
EHI_014810	hypothetical protein		0	0	1	ILL	4.17763e-05	4.17763e-05	VVSAIKCILL						endoplasmic reticulum
EHI_142180	hypothetical protein		0	0	1	FVL	4.19044e-05	4.17372e-05	EEEEDLEFVL						nuclear
EHI_008620	ribosomal protein L17, putative	60s ribosomal protein	0	0	1	MLL	5.00859e-05	4.17352e-05	KTTKVSQMLL						nuclear
EHI_148730	hypothetical protein		0	0	1	IVL	7.88522e-05	4.1636e-05	LILKDEEIVL						nuclear
EHI_069290	protein kinase domain containing protein	serine threonine-protein kinase	0	0	1	SLK	4.14797e-05	4.13797e-05	LPTESKKSLK						cytoplasmic
EHI_155220	T-complex protein 1, alpha subunit, putative	T-complex protein 1 subunit alpha	0	0	0.5	QDY	5.4553e-05	4.12475e-05	TPQPKQGQDY						cytoplasmic
EHI_129830	hypothetical protein		0	0	1.5	ALV	4.11132e-05	4.10132e-05	GQIQLVNALV						nuclear
EHI_054220	hypothetical protein		0	0	1	ITL	4.09958e-05	4.09958e-05	HNIVCKEITL						nuclear
EHI_108780	hypothetical protein		4	0	1	VIL	4.19533e-05	4.09626e-05	KYLQNVCVIL						nuclear
EHI_013150	phosphoesterase, putative	Transmembrane protein with metallophosphoesterase domain	0	0	1.5	SSN	6.33487e-05	4.00809e-05	ITIFSIESSN						mitochondrial
EHI_200080	purine nucleoside phosphorylase, putative	phosphorylase	0	0	1	IPL	0.00201663	4.00374e-05	ALREMSKIPL						cytoplasmic
EHI_130710	myb-like DNA-binding domain containing protein		14	0	1.5	NKP	4.35718e-05	3.98548e-05	NKSHQNINKP						nuclear
EHI_107320	phosphatidylinositol-glycan biosynthesis class O protein, putative	Phosphatidylinositol glycan anchor biosynthesis, class O	0	0	1	SEH	3.99288e-05	3.95218e-05	FILREAKSEH						endoplasmic reticulum
EHI_147710	Ribosomal protein S30, putative		0	0	1.5	AQS	3.93101e-05	3.93101e-05	TKKYKFNAQS						nuclear
EHI_070130	hypothetical protein		0	#N/A	1.5	SFI	3.94574e-05	3.92967e-05	VNSVISSSFI						nuclear
EHI_060320	PX domain protein		0	0	1.5	SSE	3.93891e-05	3.92756e-05	NGDESSSSSE						nuclear
EHI_147020	ser/thr protein phosphatase family protein	sphingomyelin phosphodiesterase, acid-like	0	0	1.5	LKY	3.99738e-05	3.89463e-05	KSPTCVGLKY						extracellular, including cell wall
EHI_021360	hypothetical protein, conserved	tumor protein	2	0	2	NKY	5.73566e-05	3.88505e-05	FKDGLKENKY						cytoplasmic
EHI_005120	hypothetical protein		0	0	1	YKK	4.01826e-05	3.86817e-05	IKSLFQTYKK						endoplasmic reticulum
EHI_045270	GTP-binding protein, Ras family		6	0	1.5	TYL	3.86733e-05	3.86733e-05	SVEKSHCTYL						cytoplasmic
EHI_134950	hypothetical protein		0	0	1	PNK	3.94486e-05	3.83206e-05	ETFPFIHPNK						endoplasmic reticulum
EHI_021340	aminopeptidase, putative	aspartyl aminopeptidase	0	0	1	SLN	3.79899e-05	3.78899e-05	SFWKYQNSLN						nuclear
EHI_105110	ENTH domain protein, putative	Clathrin interactor 1	0	2.7	1.5	GQL	0.000125069	3.77858e-05	PQVKKTLGQL						nuclear
EHI_108680	hypothetical protein		1	0	1	YIL	3.77574e-05	3.77574e-05	TAESGCCYIL						nuclear
EHI_126070	formin homology 2 family protein	Dishevelled associated activator of morphogenesis	0	0	1	LKK	0.000100589	3.7647e-05	GQIGKQMLKK						nuclear
EHI_052870	ENTH domain protein, putative	EH-domain containing	0	0	0.5	PVE	7.05458e-05	3.76468e-05	GYPDNLPPVE						cytoplasmic
EHI_011260	hypothetical protein, conserved	biotin-[methylcrotonoyl-CoA-carboxylase] ligase activity	0	0	1.5	SYF	7.45093e-05	3.76063e-05	LFLKYIFSYF						cytoplasmic
EHI_009030	hypothetical protein		0	0	1	PLF	3.74745e-05	3.74745e-05	LMEQSLTPLF						mitochondrial
EHI_049890	hypothetical protein		0	0	1	RKN	3.93609e-05	3.7448e-05	FYENSHERKN						nuclear
EHI_198950	WD-repeat protein	ddb1 and cul4 associated factor 7	4	0	1.5	LRV	4.57982e-05	3.73727e-05	VGNQIQALRV						nuclear
EHI_127260	PH domain protein		0	0	1.5	NKE	3.90255e-05	3.725e-05	FSPIGNDNKE						endoplasmic reticulum
EHI_012380	Rab family GTPase	Ras-related protein	0	0	1	SCC	3.75604e-05	3.70994e-05	TSQSQFSSCC						nuclear
EHI_104920	hypothetical protein		0	0	1	QLL	4.80693e-05	3.70599e-05	LQFVSIHQLL						cytoplasmic
EHI_119890	hypothetical protein		0	0	1	FLL	3.69865e-05	3.69865e-05	DSDYPYPFLL						nuclear
EHI_110440	hypothetical protein		0	0	1.5	SLF	3.83421e-05	3.68385e-05	DVLKILSSLF						nuclear
EHI_029040	exportin T, putative	tRNA nucleus export receptor which facilitates tRNA translocation across the nuclear pore complex. Involved in pre- tRNA splicing, probably by affecting the interaction of pre-tRNA with splicing endonuclease (By similarity)	0	0	0.5	GFI	4.81091e-05	3.67687e-05	QVMNLLKGFI						cytoplasmic
EHI_182930	RhoGAP domain containing protein	rho GTPase activating protein	0	0	2	SSF	3.70757e-05	3.66024e-05	NEWLQFLSSF						nuclear
EHI_054840	hypothetical protein, conserved	Dip2/Utp12 Family	0	0	1.5	LSL	3.66609e-05	3.64372e-05	EEIENDDLSL						nuclear
EHI_179940	hypothetical protein	Importin subunit alpha	0	0	1	DEL	3.67855e-05	3.64341e-05	NYFAFEDDEL						nuclear
EHI_056440	WD domain containing protein	HIR histone cell cycle regulation defective homolog A (S. cerevisiae)	0	0	1	MKP	0.00063541	3.63905e-05	ITEIFITMKP						cytoplasmic
EHI_186950	protein phosphatase domain-containing protein	PHOsphatase	1	0	1	VDL	6.46447e-05	3.637e-05	DNICVVVVDL						nuclear
EHI_138190	U-box domain, putative		0	0	1	SMN	3.6008e-05	3.6008e-05	NNSYTSLSMN						endoplasmic reticulum
EHI_113570	kinesin, putative	kinesin family member 11	0	0	1.5	KKN	3.74269e-05	3.57796e-05	DSSKLILKKN						nuclear
EHI_035930	leucine rich repeat and phosphatase domain containing protein	Dual specificity protein phosphatase	0	0	1	SEE	3.57737e-05	3.56737e-05	VDNDGQESEE						mitochondrial
EHI_199065	calponin-homology domain containing protein	Filamin C, gamma	11	0	1.5	TKK	3.61134e-05	3.5612e-05	IWLVNRLTKK						nuclear
EHI_177580	citrate transporter, putative	sodium sulfate	0	0	2	ARK	3.58023e-05	3.56073e-05	LPYLFFEARK						endoplasmic reticulum
EHI_158560	Skb1 methyltransferase, putative	Protein arginine n-methyltransferase	0	0	0.5	RSH	3.56471e-05	3.55471e-05	KYSMSLQRSH						cytoplasmic
EHI_138320	WD repeat protein	WD repeat domain phosphoinositide-interacting protein	0	0	0.5	LNE	3.56308e-05	3.55251e-05	AEIQTIQLNE						nuclear
EHI_083630	Mob1/phocein family protein	MOB kinase activator	2	8.3	2	KSL	0.000129757	3.52896e-05	LDKEFGFKSL						cytoplasmic
EHI_023440	hypothetical protein		0	0	1	LFL	3.85119e-05	3.52879e-05	LLLGIIFLFL						extracellular, including cell wall
EHI_131150	DNA-directed RNA polymerase II subunit, putative	RNA polymerase II	0	7.8	2	SHD	3.58157e-05	3.52788e-05	TIERSFSSHD						mitochondrial
EHI_137070	hypothetical protein		0	0	2	DHL	3.52472e-05	3.52472e-05	SSSITKLDHL						nuclear
EHI_194300	hypothetical protein		4	0	1.5	TKK	3.60482e-05	3.51586e-05	RKSTKKTTKK						nuclear
EHI_016390	hypothetical protein		0	0	1.5	APF	7.98616e-05	3.50699e-05	LPNEDDLAPF						endoplasmic reticulum
EHI_125040	hypothetical protein	protein kinase kinase kinase	0	0	2	CRE	3.50134e-05	3.50134e-05	SYGSSTRCRE						nuclear
EHI_197190	hypothetical protein		0	0	1	SLD	4.45485e-05	3.49859e-05	EVLKILHSLD						cytoplasmic
EHI_199980	hypothetical protein		0	0	1	CFC	3.44255e-05	3.44255e-05	IINSNLYCFC						nuclear
EHI_111780	LIM zinc finger domain containing protein		0	0	1	PSC	3.4664e-05	3.42524e-05	NYHPECAPSC						mitochondrial
EHI_178490	kinase, putative	Amino acid kinase family	0	0	0	ICQ	3.84492e-05	3.41523e-05	GNDVGTKICQ						cytoplasmic
EHI_164350	hypothetical protein		0	0	1.5	RRY	3.6044e-05	3.41347e-05	SPRSKSRRRY						nuclear
EHI_153400	ubiquitin carboxyl-terminal hydrolase domain containing protein	ubiquitin carboxyl-terminal hydrolase	0	0	0.5	IDI	3.42151e-05	3.38118e-05	IIDFSIKIDI						nuclear
EHI_068340	hypothetical protein		0	0	1.5	TKK	3.45685e-05	3.3715e-05	PLKGLFPTKK						cytoplasmic
EHI_087850	RhoGEF domain-containing protein	FYVE, RhoGEF and PH domain containing	0	0	1	DKK	6.45649e-05	3.36847e-05	IKTKLVNDKK						nuclear
EHI_142750	hypothetical protein		1	0	0	WGN	3.38288e-05	3.35147e-05	INCSPMFWGN						cytoplasmic
EHI_038590	hypothetical protein	Transmembrane emp24 protein transport domain containing	0	0	0	RGR	3.34213e-05	3.31581e-05	YIKRQFKRGR						endoplasmic reticulum
EHI_027620	hypothetical protein		1	0	1	NDF	4.57632e-05	3.29803e-05	LFIGTLNNDF						nuclear
EHI_180390	AIG1 family protein, putative	Translocase of chloroplast	0	0	0.5	WSN	3.29305e-05	3.29305e-05	NNRRKKKWSN						cytoplasmic
EHI_058450	adaptor protein (AP) family protein	Adaptor-related protein complex	0	0	1	PLF	3.74745e-05	3.2864e-05	LMEQSLTPLF						cytoplasmic
EHI_135580	hypothetical protein		0	0	1	NNG	3.28585e-05	3.28585e-05	LYICCLMNNG						nuclear
EHI_184530	helicase, putative	DEAH (Asp-Glu-Ala-His) box polypeptide	0	0	1	SYH	7.1136e-05	3.28559e-05	HRTTIGPSYH						nuclear
EHI_090270	hypothetical protein	Topoisomerase (DNA) II binding protein 1	0	0	0.5	FDM	3.2562e-05	3.2562e-05	INQYVLNFDM						cytoplasmic
EHI_107250	small GTPase Rab11B	ras-related protein	0	#N/A	0.5	KCC	3.35579e-05	3.24103e-05	NNKPEEKKCC						nuclear
EHI_100130	hypothetical protein		1	0	1.5	SNE	3.23426e-05	3.23426e-05	LSDCENFSNE						nuclear
EHI_070790	hypothetical protein		0	6.5	2	NRF	3.24668e-05	3.22982e-05	QNQKLNYNRF						cytoplasmic
EHI_101390	endonuclease V, putative	endonuclease V	0	0	0.5	HMN	3.85694e-05	3.22599e-05	RDEGLLQHMN						cytoplasmic
EHI_092240	hypothetical protein		0	0	1	LIL	3.27379e-05	3.2231e-05	EVTSYTPLIL						nuclear
EHI_097630	phospholipase B, putative	phospholipase B domain containing	0	0	1	DKQ	3.19227e-05	3.18227e-05	FDWVEINDKQ						mitochondrial
EHI_163710	LSM domain containing protein	small nuclear ribonucleoprotein	10	0	1.5	SSK	3.17975e-05	3.17975e-05	KKPTLVQSSK						nuclear
EHI_015360	hypothetical protein, conserved	LIMR family	1	0	0.5	PTN	3.15469e-05	3.14469e-05	LEYENIKPTN						endoplasmic reticulum
EHI_008220	protein kinase domain containing protein	protein kinase kinase kinase	2	0	1.5	PNF	3.42793e-05	3.13838e-05	TQFVSPLPNF						endoplasmic reticulum
EHI_049660	hypothetical protein, conserved	asparagine-linked glycosylation 14 homolog (S. cerevisiae)	0	0	1	SDN	3.99052e-05	3.09617e-05	VHHLFYASDN						mitochondrial
EHI_098860	hypothetical protein		2	0	1.5	NKK	3.09556e-05	3.09556e-05	VKKGTKSNKK						mitochondrial
EHI_082220	protein tyrosine kinase domain-containing protein	protein kinase kinase kinase	0	0	1	GKE	3.10269e-05	3.09149e-05	KTTLLKEGKE						nuclear
EHI_174160	hypothetical protein, conserved		0	0	0.5	TYH	3.11359e-05	3.08921e-05	LFDSITKTYH						nuclear
EHI_110270	RNA recognition motif domain containing protein		1	0	0.5	MNK	3.0458e-05	3.0458e-05	IYSIYIQMNK						nuclear
EHI_151820	eukaryotic translation initiation factor 4E, putative	eukaryotic translation initiation factor	0	0	1	IKN	3.04453e-05	3.04453e-05	EHTTRISIKN						nuclear
EHI_050920	calcineurin catalytic subunit A, putative	serine threonine-protein phosphatase	0	0	0.5	LNK	5.36599e-05	3.03337e-05	IRKKYLGLNK						nuclear
EHI_172150	F-box domain containing protein		0	0	1.5	SFV	4.34496e-05	3.03216e-05	GGFIIYSSFV						nuclear
EHI_004860	Ras family GTPase	member of RAS oncogene family	1	0	1	LIL	4.46401e-05	3.02569e-05	PAKKQKCLIL						cytoplasmic
EHI_073170	topoisomerase, putative	PAP associated domain containing	0	0	0.5	RNK	3.03759e-05	3.0093e-05	LPEELLNRNK						cytoplasmic
EHI_087710	hypothetical protein, conserved	NIN1 RPN12 binding protein 1 homolog (S. cerevisiae)	0	0	1	KDY	3.4853e-05	3.00151e-05	KKNKRLQKDY						nuclear
EHI_031960	hypothetical protein, conserved domain containing	Conserved hypothetical protein	0	0	0.5	LMI	3.04899e-05	2.99507e-05	CHCPKCNLMI						nuclear
EHI_012230	xylulose kinase, putative	sedoheptulokinase (EC 2.7.1.14)	3	0	1.5	HNY	2.99333e-05	2.98333e-05	VLNEHLSHNY						cytoplasmic
EHI_142890	hypothetical protein		0	0	1	IKN	2.94926e-05	2.94926e-05	RLLMTILIKN						endoplasmic reticulum
EHI_075650	hypothetical protein		0	0	1.5	KLL	2.94664e-05	2.94664e-05	IFSSSQLKLL						nuclear
EHI_044990	hypothetical protein		0	0	1	SFD	3.8862e-05	2.94498e-05	EKKPKFSSFD						nuclear
EHI_134790	zinc finger protein, putative	ariadne homolog, ubiquitin-conjugating enzyme E2 binding protein, 1 (Drosophila)	0	0	1.5	IQL	2.93813e-05	2.92489e-05	KTVINNLIQL						nuclear
EHI_015350	Ras family GTPase	related RAS viral (r-ras) oncogene homolog	0	0	1	LLL	2.93187e-05	2.92187e-05	EEKKKRCLLL						cytoplasmic
EHI_106120	inositol hexakisphosphate kinase, putative	inositol hexakisphosphate kinase	0	0	2	KSL	2.92283e-05	2.91239e-05	EDIENEFKSL						cytoplasmic
EHI_112290	leucine rich repeat protein, BspA family		0	0	2	CFL	2.90985e-05	2.90985e-05	VSEIGKECFL						nuclear
EHI_148770	hypothetical protein, conserved	UTP20, small subunit (SSU) processome component, homolog (yeast)	0	#N/A	1	QKD	2.93039e-05	2.86488e-05	EKYLSLIQKD						nuclear
EHI_135770	hypothetical protein		0	0	1	PNE	2.96002e-05	2.8595e-05	LFYLPEDPNE						nuclear
EHI_021780	heat shock protein 70, putative	heat shock protein	0	0	1.5	KKE	2.86923e-05	2.85923e-05	SEFEECNKKE						cytoplasmic
EHI_169640	hypothetical protein		0	0	0.5	QNN	3.04058e-05	2.84668e-05	YLFLKEKQNN						nuclear
EHI_197010	hypothetical protein	PHOsphatase	0	0	2	PKA	5.02949e-05	2.84131e-05	EKPSVKDPKA						cytoplasmic
EHI_006790	hypothetical protein		0	0	1	QKK	4.80627e-05	2.82825e-05	CSSYCLIQKK						nuclear
EHI_105150	hypothetical protein		0	0	0.5	PFT	2.82e-05	2.81e-05	SMNNITSPFT						nuclear
EHI_127190	NLI interacting factor-like phosphatase domain-containing protein	CTD (Carboxy-terminal domain, RNA polymerase II, polypeptide A) small	1	0	1	FIL	2.83934e-05	2.80889e-05	SSQSVVRFIL						cytoplasmic
EHI_137940	hypothetical protein		0	0	1.5	SDF	2.94851e-05	2.80604e-05	KKKGKSYSDF						endoplasmic reticulum
EHI_134970	hypothetical protein, conserved	PCI domain containing 2	0	0	1	YQY	3.01084e-05	2.7971e-05	PTNPLRFYQY						nuclear
EHI_182530	hypothetical protein		0	0	1	EKK	2.77579e-05	2.76579e-05	FSFNELFEKK						endoplasmic reticulum
EHI_163640	hypothetical protein	C2 domain	0	0	0	IPQ	2.94295e-05	2.76417e-05	YPPVICQIPQ						cytoplasmic
EHI_068080	hypothetical protein		0	0	1.5	SNN	2.75809e-05	2.75809e-05	ELASFFDSNN						cytoplasmic
EHI_056430	hypothetical protein	Inherit from COG: rare lipoprotein a	5	0	1.5	SLV	3.76839e-05	2.75334e-05	FIAIILISLV						extracellular, including cell wall
EHI_145860.mRN	hypothetical protein		0	#N/A	1.5	KGL	2.73255e-05	2.73255e-05	FSCKRKEKGL						mitochondrial
EHI_065640	hypothetical protein		0	0	0	DCN	3.25477e-05	2.71742e-05	SFKQPPNDCN						nuclear
EHI_068290	hypothetical protein		0	0	1.5	SMF	2.74174e-05	2.71592e-05	ESTSLCHSMF						nuclear
EHI_008460	ribose-phosphate pyrophosphokinase, putative	ribose-phosphate pyrophosphokinase	0	0	1	ALD	2.67767e-05	2.67767e-05	TSSPFVFALD						cytoplasmic
EHI_073510	hypothetical protein		0	0	1.5	SDV	2.67242e-05	2.67242e-05	SGKCGNCSDV						nuclear
EHI_124600	ubiquitin-protein ligase, putative	ubiquitin protein ligase	2	0	1	AFS	2.69016e-05	2.66908e-05	ITSKSGFAFS						nuclear
EHI_139000	magnesium and cobalt transport protein CorA, putative	CorA family metal ion transporter	0	0	1	HWI	2.80111e-05	2.65403e-05	ISYFKLTHWI						cytoplasmic
EHI_074160	UBX domain protein		2	0	1	EKK	3.51566e-05	2.6457e-05	ELMSLATEKK						nuclear
EHI_070110	tyrosine kinase, putative	protein kinase kinase kinase	1	#N/A	1	TIY	2.67338e-05	2.63505e-05	IRSKTEKTIY						endoplasmic reticulum
EHI_021410	hypothetical protein		0	0	1	KND	3.26366e-05	2.63201e-05	ILKFSGKKND						nuclear
EHI_159650	hypothetical protein		1	7.6	1.5	FKI	2.62113e-05	2.62113e-05	GVEIQKLFKI						mitochondrial
EHI_062470	hypothetical protein		2	0	0.5	IVY	2.62086e-05	2.62086e-05	YRRNNGGIVY						Golgi
EHI_133960	hypothetical protein		0	0	1	VFL	2.61433e-05	2.60433e-05	SVSHIKLVFL						mitochondrial
EHI_143580	UMP-CMP kinase, putative	adenylate kinase	0	0	1	ILL	2.62857e-05	2.59285e-05	KFFADNHILL						cytoplasmic
EHI_097950	hypothetical protein		0	0	1	ITL	2.71504e-05	2.59195e-05	KEMYSRIITL						nuclear
EHI_093570	hypothetical protein, conserved	cell differentiation protein Rcd1	0	0	1	SPK	2.6963e-05	2.58394e-05	FCRNISFSPK						nuclear
EHI_111050	actin-like protein, putative	actin-related protein	0	0	1.5	PSF	2.58433e-05	2.55398e-05	AEVMLKRPSF						cytoplasmic
EHI_012250	hypothetical protein		0	0	1.5	SSC	2.54771e-05	2.53771e-05	SIYHQDSSSC						nuclear
EHI_006150	hypothetical protein, conserved		2	0	0.5	KES	2.55784e-05	2.52958e-05	ENNNRLHKES						cytoplasmic
EHI_053320	hypothetical protein		0	0	1.5	NLL	2.48772e-05	2.47048e-05	LFILTSINLL						endoplasmic reticulum
EHI_053060	protein kinase, putative	doublecortin-like kinase	0	0	1	PGA	0.000111038	2.46964e-05	NPKNRQNPGA						cytoplasmic
EHI_056650	serine/threonine protein phosphatase, putative	serine threonine-protein phosphatase	0	0	1	SPT	2.47116e-05	2.44409e-05	SISDFVLSPT						endoplasmic reticulum
EHI_189850	V-type ATPase, B subunit, putative	ATPase, H transporting, lysosomal 56 58kDa, V1 subunit	0	0	1	GTL	2.50084e-05	2.4429e-05	ERIDDKEGTL						cytoplasmic
EHI_029340	short chain dehydrogenase family protein	oxidoreductase-like protein	0	0	0.5	LTF	2.70229e-05	2.43359e-05	TRRHYTKLTF						nuclear
EHI_038960	hypothetical protein		0	0	1	ERQ	2.42782e-05	2.42782e-05	DIAYLLTERQ						nuclear
EHI_126560	AIG1 family protein, putative		2	0	1.5	KLL	2.41805e-05	2.41805e-05	GGVLSRDKLL						cytoplasmic
EHI_191760	hypothetical protein		1	0	1.5	SFY	5.71088e-05	2.4112e-05	VIIALFVSFY						endoplasmic reticulum
EHI_080580	hypothetical protein		0	0	1	HPF	2.40672e-05	2.40672e-05	LRLNSMNHPF						nuclear
EHI_046630	Rho family GTPase	ras homolog family member	0	0	1	IIL	2.36813e-05	2.36813e-05	QKKEKHCIIL						cytoplasmic
EHI_148090	hypothetical protein		0	0	1.5	AQQ	2.36643e-05	2.36643e-05	QRKDDQSAQQ						nuclear
EHI_123950	cysteine protease, putative	cathepsin	0	0	0.5	VEM	2.37744e-05	2.36574e-05	QLQNNLYVEM						cytoplasmic
EHI_131100	hypothetical protein		0	0	1	WRQ	2.38283e-05	2.36543e-05	YLLDQIQWRQ						mitochondrial
EHI_045260	DIM1 family protein, putative	Thioredoxin-like protein	0	0	1	YNY	2.59742e-05	2.36331e-05	PKDFSTKYNY						cytoplasmic
EHI_097050	hypothetical protein		0	0	1	VKK	2.34889e-05	2.34889e-05	HTIISDDVKK						cytoplasmic
EHI_010630	HEAT repeat domain containing protein	(regulatory) subunit	0	0	1	LKN	0.000152533	2.34853e-05	KELFETQLKN						endoplasmic reticulum
EHI_018740	peroxiredoxin, putative	peroxiredoxin	0	0	1.5	KKE	2.8714e-05	2.34566e-05	RLCERKEKKE						nuclear
EHI_037160	hypothetical protein		1	0	1	MKK	3.48068e-05	2.34469e-05	CPYCGKPMKK						nuclear
EHI_199130	hypothetical protein, conserved		0	0	0.5	NPN	2.35271e-05	2.34271e-05	GYKCIYKNPN						nuclear
EHI_055850	L-asparaginase 1, putative	L-asparaginase	0	0	0.5	VFV	2.33604e-05	2.33604e-05	NLQHLLKVFV						cytoplasmic
EHI_028930	cyst wall-specific glycoprotein Jacob		0	0	1	PCY	2.33368e-05	2.33368e-05	KDIGYNNPCY						Golgi
EHI_174500	hypothetical protein		0	0	1.5	NLL	2.33091e-05	2.33091e-05	FDDENYSNLL						nuclear
EHI_118190	hypothetical protein		0	0	1.5	SSN	2.32925e-05	2.32925e-05	EWAKMCPSSN						nuclear
EHI_192790	hypothetical protein		0	0	1.5	KKE	2.33389e-05	2.32389e-05	NSKETNEKKE						nuclear
EHI_155490	heat shock protein 70, putative	heat shock protein	0	0	1	PIY	2.32378e-05	2.32378e-05	RQHFNLFPIY						cytoplasmic
EHI_063560	hypothetical protein		0	3.4	2	EHL	2.31963e-05	2.31963e-05	CSWIERVEHL						nuclear
EHI_143800	protein kinase, putative	doublecortin-like kinase	0	0	0.5	TMG	2.38371e-05	2.31342e-05	YVSKQGKTMG						cytoplasmic
EHI_178460	hypothetical protein		0	0	1	KQH	2.41795e-05	2.2884e-05	KNKNHGKKQH						nuclear
EHI_081290	hypothetical protein		0	0	1.5	PNI	2.29161e-05	2.28161e-05	RVQKGTIPNI						cytoplasmic
EHI_152480	hypothetical protein		0	7	2	NQL	2.27265e-05	2.27265e-05	KLVLYNLNQL						nuclear
EHI_086240	ribonuclease P protein subunit p30, putative	ribonuclease p	0	0	1	SIE	2.265e-05	2.265e-05	FPINSMISIE						nuclear
EHI_083650	hypothetical protein	PRP38 pre-mRNA processing factor 38 (Yeast) domain containing B	0	0	1	RKN	2.25689e-05	2.25689e-05	EERRYDSRKN						nuclear
EHI_108610	Rab family GTPase	member RAS oncogene family	0	#N/A	1.5	SLI	2.73465e-05	2.24058e-05	KGGKGFCSLI						cytoplasmic
EHI_008650	60S ribosomal protein L37a, putative	Ribosomal protein	0	0	1	NSQ	2.2824e-05	2.21577e-05	RRLRDAKNSQ						nuclear
EHI_069140	DNA (cytosine-5)-methyltransferase, putative	tRNA aspartic acid methyltransferase 1	1	#N/A	1	LKE	2.22383e-05	2.21383e-05	MEYLFDDLKE						nuclear
EHI_100120	hypothetical protein		0	0	1	SFN	2.21854e-05	2.20854e-05	ILALYIYSFN						nuclear
EHI_111080	hsp70 family protein		0	0	1	STN	2.2182e-05	2.2082e-05	KLESYKTSTN						cytoplasmic
EHI_078180	hypothetical protein		0	0	1	LSY	2.36085e-05	2.19882e-05	LRQQLSHLSY						nuclear
EHI_197860	heat shock protein 70, putative	heat shock	4	0	0	VPK	2.2619e-05	2.19811e-05	GASEPPPVPK						cytoplasmic
EHI_139060	hypothetical protein		0	0	1	AIN	2.18866e-05	2.17866e-05	EFDGKLEAIN						endoplasmic reticulum
EHI_097890	hypothetical protein		0	0	1	LLL	2.17623e-05	2.17623e-05	LLLATVMLLL						extracellular, including cell wall
EHI_068250	adenosylhomocysteinase, putative	adenosylhomocysteinase	0	0	1.5	YRY	2.17079e-05	2.17079e-05	GPYKSDTYRY						nuclear
EHI_011880	hypothetical protein	COMM domain containing 3	6	4.9	2.5	SHV	2.16608e-05	2.16608e-05	QQIERSASHV						cytoplasmic
EHI_054750	phosphatidate cytidylyltransferase, putative	Phosphatidate cytidylyltransferase	0	0	1.5	SLF	2.21563e-05	2.16598e-05	YFTNDECSLF						endoplasmic reticulum
EHI_068140	hypothetical protein		0	0	0.5	QEA	2.15443e-05	2.15443e-05	INEFNQKQEA						nuclear
EHI_013860	hypothetical protein		0	0	1	WKK	2.14863e-05	2.14863e-05	KKSRLAFWKK						nuclear
EHI_182730	hypothetical protein		0	0	1	PYY	2.62254e-05	2.14749e-05	QTPFGFRPYY						extracellular, including cell wall
EHI_111030	hypothetical protein, conserved	Golgin A7	1	0	1.5	SQE	2.14432e-05	2.13432e-05	FEISIFSSQE						nuclear
EHI_052830	syntaxin, putative	SYNtaxin	0	0	1.5	ALV	2.14113e-05	2.13113e-05	IIKSAEFALV						nuclear
EHI_025460	hypothetical protein		0	0	1	DNY	2.1064e-05	2.1064e-05	LKNIVLNDNY						nuclear
EHI_142220	hypothetical protein		0	0	0.5	QSN	2.10619e-05	2.09619e-05	RRKEKAQQSN						nuclear
EHI_176850	hypothetical protein, conserved	golgin candidate	0	0	1	NQK	2.11901e-05	2.09421e-05	LDAQQPTNQK						nuclear
EHI_107220	leucine rich repeat protein, BspA family		0	0	1	SFC	2.10035e-05	2.08043e-05	WRLSTYYSFC						nuclear
EHI_074000	hypothetical protein		0	0	1	RSY	2.07782e-05	2.07782e-05	TKPNKIQRSY						nuclear
EHI_080600	hypothetical protein		0	0	0	VDH	2.0669e-05	2.0669e-05	YPDSYFMVDH						nuclear
EHI_027560	pre-mRNA-splicing factor PRP46, putative	Pleiotropic regulator 1	0	#N/A	1	APQ	2.12238e-05	2.05261e-05	DKTIKMYAPQ						nuclear
EHI_027600	4-methyl-5(B-hydroxyethyl)-thiazol monophosphate biosynthesis enzyme, putative	parkinson protein 7	0	0	1.5	FKY	2.08526e-05	2.04514e-05	EKPLVLSFKY						cytoplasmic
EHI_023000	hypothetical protein		0	2.6	1.5	GQL	2.17859e-05	2.0368e-05	EKVQRKMGQL						nuclear
EHI_098600	hypothetical protein		0	0	0	WYQ	2.09479e-05	2.02992e-05	KRLFFLQWYQ						nuclear
EHI_029030	hypothetical protein		5	0	0.5	NLN	2.09931e-05	2.01023e-05	ALLNALKNLN						endoplasmic reticulum
EHI_130650	zinc finger domain containing protein		0	0	1	REL	2.10718e-05	2.0021e-05	ISLEWNVREL						endoplasmic reticulum
EHI_178920	L-asparaginase, putative	L-asparaginase	0	0	1.5	TIL	2.01192e-05	2.00192e-05	SNLRGELTIL						endoplasmic reticulum
EHI_044700	hypothetical protein		0	0	1	SLC	1.98916e-05	1.98916e-05	ELLTNLNSLC						nuclear
EHI_023420	hypothetical protein, conserved		0	#N/A	1	FPL	7.90934e-05	1.98871e-05	CNSLCSSFPL						nuclear
EHI_064620	hypothetical protein, conserved	Sin-like protein conserved region	0	0	1	SDE	2.0005e-05	1.98239e-05	MKNGDIISDE						cytoplasmic
EHI_082590	glutamic acid-rich protein precursor, putative	RAN binding protein 2	2	0	1.5	NKK	2.03381e-05	1.982e-05	EETQQIVNKK						nuclear
EHI_035470	hypothetical protein		2	0	1.5	AQN	2.95803e-05	1.97564e-05	EIDDQLVAQN						mitochondrial
EHI_014180	hypothetical protein		0	0	1	EKN	1.96589e-05	1.96589e-05	SSSLSIDEKN						endoplasmic reticulum
EHI_147540	intracellular protein transport protein USO1, putative		1	0	1	DTL	2.484e-05	1.96457e-05	CVMLKGCDTL						nuclear
EHI_158600	hypothetical protein		0	0	0.5	GSD	1.99631e-05	1.96179e-05	GASNLRGGSD						endoplasmic reticulum
EHI_101240	hypothetical protein, conserved		0	0	1	EKN	1.956e-05	1.956e-05	GEVADEEEKN						cytoplasmic
EHI_172510	acid sphingomyelinase-like phosphodiesterase 3a precursor, putative	sphingomyelin phosphodiesterase, acid-like	0	0	1	YKW	0.000600126	1.95408e-05	RNSEKDCYKW						mitochondrial
EHI_052850	hypothetical protein		1	0	1	SLK	2.37902e-05	1.94005e-05	LTNAAFDSLK						mitochondrial
EHI_030720	cysteine protease, putative	Cathepsin O	0	0	1.5	KKN	1.93611e-05	1.93611e-05	SCVVIYLKKN						endoplasmic reticulum
EHI_167070	tRNA nucleotidyltransferase, putative	TRNA nucleotidyltransferase	0	0	1.5	DKY	1.97376e-05	1.93291e-05	FLLQHQFDKY						nuclear
EHI_184800	hypothetical protein		0	0	1.5	SFA	1.9469e-05	1.93261e-05	IDENFCSSFA						nuclear
EHI_123120	hypothetical protein		0	0	1	YKK	1.98358e-05	1.92819e-05	KERIEMGYKK						nuclear
EHI_135760	hypothetical protein		1	0	1	STE	7.00932e-05	1.91161e-05	VPVEHLISTE						nuclear
EHI_174920	hypothetical protein	Tyrosine kinase	0	0	1	SVN	1.92359e-05	1.9004e-05	VHELKKLSVN						endoplasmic reticulum
EHI_030400	protein kinase domain containing protein	associated kinase	0	0	1.5	NEL	1.91527e-05	1.90011e-05	KSVLDTFNEL						nuclear
EHI_113960	hypothetical protein		0	0	1	LKK	1.96926e-05	1.89612e-05	EGILKRELKK						nuclear
EHI_091240	hypothetical protein		0	0	1	SLQ	2.78818e-05	1.89104e-05	IVQTLIASLQ						cytoplasmic
EHI_125980	hypothetical protein		3	0	1	VVL	1.96336e-05	1.88684e-05	KKVKTQCVVL						nuclear
EHI_154340	hypothetical protein, conserved		0	0	1	LSF	1.88544e-05	1.88544e-05	VLIPPFLLSF						endoplasmic reticulum
EHI_103450	actin binding protein, putative	Filamin/ABP280 repeat	0	0	1	CLE	1.88277e-05	1.88277e-05	VNHPKMMCLE						cytoplasmic
EHI_163720	hypothetical protein		0	3.8	2	ERL	3.53717e-05	1.87867e-05	WKTLIYLERL						cytoplasmic
EHI_159580	protein kinase, putative	dual-specificity tyrosine-(Y)-phosphorylation regulated kinase	0	0	1.5	NKK	1.89769e-05	1.87167e-05	EKEGQITNKK						nuclear
EHI_179100	hypothetical protein	Nucleolar protein	4	0	1.5	TIL	1.88009e-05	1.87009e-05	GSLVKDVTIL						cytoplasmic
EHI_202600	hypothetical protein, conserved		6	0	1.5	ASK	1.89962e-05	1.86409e-05	MIDFTKFASK						endoplasmic reticulum
EHI_064310	hypothetical protein		0	0	1.5	KKD	1.84573e-05	1.84573e-05	KQKTIKLKKD						endoplasmic reticulum
EHI_126100	protein kinase domain containing protein	protein kinase kinase kinase	0	0	1	IKK	1.84987e-05	1.83987e-05	VSINENEIKK						nuclear
EHI_011060	hypothetical protein		0	8.7	2	HSL	1.83512e-05	1.8247e-05	FDLVCHPHSL						cytoplasmic
EHI_068470	Mov34/MPN/PAD-1 family protein	cop9 signalosome complex subunit	0	0	1	SDD	1.81012e-05	1.80012e-05	GLEEDYDSDD						nuclear
EHI_037550	hypothetical protein		1	0	1.5	SSE	1.79141e-05	1.79141e-05	GSLTLKVSSE						cytoplasmic
EHI_111730	hypothetical protein		0	0	1	SID	1.77354e-05	1.77354e-05	PIQLKSISID						Golgi
EHI_065760	hypothetical protein, conserved	F-box and leucine-rich repeat protein	0	0	1.5	NFL	1.88579e-05	1.75653e-05	KKRKSGVNFL						mitochondrial
EHI_049680	hypothetical protein	26S proteasome	0	0	1	WNF	1.76639e-05	1.75639e-05	KPPEPFEWNF						cytoplasmic
EHI_130990	nuclear movement protein, putative	nudC domain containing	0	0	0	MMN	1.7634e-05	1.7534e-05	MDFSNAKMMN						cytoplasmic
EHI_038650	hypothetical protein		0	0	0.5	PIN	1.74732e-05	1.74732e-05	IFFELDKPIN						nuclear
EHI_015980	hypothetical protein		0	0	0	LED	1.75554e-05	1.74554e-05	SHNNYGTLED						nuclear
EHI_186840	actin-binding protein, cofilin/tropomyosin family	Cofilin/tropomyosin-type actin-binding protein	0	4.2	1.5	HVL	0.000311032	1.74531e-05	NASGSASHVL						cytoplasmic
EHI_091550	hypothetical protein		0	0	0.5	PIT	1.76692e-05	1.74414e-05	VEEISLPPIT						nuclear
EHI_069420	hypothetical protein		0	0	1.5	AQK	3.4898e-05	1.73743e-05	LKDDLEQAQK						nuclear
EHI_050660	hypothetical protein, conserved		0	0	1	VLL	1.91566e-05	1.72084e-05	KAKGGDCVLL						nuclear
EHI_200210	bromodomain-containing protein	bromodomain containing	0	0	1.5	NKN	1.81483e-05	1.71986e-05	FLELLQVNKN						nuclear
EHI_005040	adenosine deaminase, putative	adenosine deaminase	0	0	1	INI	1.74927e-05	1.71726e-05	LRDYVLGINI						cytoplasmic
EHI_048230	hypothetical protein	protein kinase kinase kinase	0	0	1	SPK	1.71718e-05	1.71718e-05	SLNLTFSSPK						endoplasmic reticulum
EHI_193420	hypothetical protein		0	0	0.5	YNK	1.72445e-05	1.70567e-05	LKNVILNYNK						nuclear
EHI_174150	hypothetical protein		0	0	1	SPP	1.7045e-05	1.7045e-05	QKDDMACSPP						nuclear
EHI_014360	patatin-like phospholipase, putative	Patatin group	0	0	0.5	YWM	1.74209e-05	1.70353e-05	LKEWIKKYWM						nuclear
EHI_000910	Sec1 family protein	sec1 family	0	0	1.5	SFV	1.69591e-05	1.68591e-05	QLLSQINSFV						cytoplasmic
EHI_120270	hypothetical protein		0	0	0	LYE	1.84322e-05	1.68496e-05	IIFKNKKLYE						cytoplasmic
EHI_103610	protein kinase, putative	serine threonine-protein kinase	11	0	0.5	VGI	1.6833e-05	1.67201e-05	IKQRGMKVGI						cytoplasmic
EHI_142170	chloride channel protein 2, putative	Chloride Channel	0	#N/A	0.5	ILF	3.21771e-05	1.66855e-05	AINKQMKILF						endoplasmic reticulum
EHI_029360	hypothetical protein		0	0	1.5	TKN	1.6681e-05	1.6681e-05	VSVTSTETKN						nuclear
EHI_109570	serine/threonine- protein phosphatase 2B catalytic subunit, putative	serine threonine-protein phosphatase	0	0	1	QLL	1.66708e-05	1.65708e-05	PMKKEIMQLL						mitochondrial
EHI_183040	hypothetical protein		0	0	1	SFE	1.65674e-05	1.65674e-05	SNDDDFDSFE						nuclear
EHI_164880	Rab family GTPase	member RAS oncogene family	0	#N/A	0.5	TCC	1.7222e-05	1.65457e-05	LNKQNTNTCC						cytoplasmic
EHI_140140	gtpase activating protein, putative	ArfGAP with dual PH domains	0	0	0.5	YYI	1.65222e-05	1.65222e-05	DYSSIGKYYI						nuclear
EHI_080250	hypothetical protein		0	0	1.5	STI	3.97867e-05	1.64494e-05	VSHFLAFSTI						nuclear
EHI_174900	hypothetical protein, conserved	ATP binding domain 4	5	0	1	DKN	1.66998e-05	1.64431e-05	IKSIHCIDKN						cytoplasmic
EHI_108350	hypothetical transmembrane protein	SNARE associated Golgi protein	0	0	1	VKE	1.6549e-05	1.64334e-05	WLMKEVIVKE						endoplasmic reticulum
EHI_008000	hypothetical protein, conserved	Protein of unknown function (DUF2009)	2	0	1	YKK	1.66793e-05	1.63638e-05	FEGFEGPYKK						nuclear
EHI_137010	hypothetical protein		0	0	2	SSV	1.71479e-05	1.63518e-05	SLSTHSFSSV						endoplasmic reticulum
EHI_131920	hypothetical protein		0	0	0.5	KEE	1.63215e-05	1.63215e-05	SYNIIMKKEE						cytoplasmic
EHI_023080	WD domain containing protein	Angio-associated migratory cell protein	0	0	1	FAL	3.18906e-05	1.62406e-05	EDNTMGLFAL						cytoplasmic
EHI_000900	ThiF family protein	NEDD8 activating enzyme E1 subunit 1	0	0	1.5	GRF	1.75016e-05	1.62274e-05	ETGSSINGRF						cytoplasmic
EHI_020830	hypothetical protein		0	0	1.5	NKK	1.62219e-05	1.62219e-05	AKDHEYMNKK						nuclear
EHI_201610	hypothetical protein, conserved		0	0	1	SCE	1.61975e-05	1.61975e-05	TTYSETSSCE						extracellular, including cell wall
EHI_194830	hypothetical protein		0	0	1	LNF	1.6196e-05	1.6196e-05	KNKNGMVLNF						nuclear
EHI_148430	polynucleotide kinase-3'-phosphatase, putative	polynucleotide kinase 3'-phosphatase	0	0	1	YSY	1.62582e-05	1.61582e-05	DTKQLLYYSY						cytoplasmic
EHI_096490	Ras GTPase-activating protein, putative		0	0	1	SDK	2.59773e-05	1.60671e-05	TVPINSHSDK						nuclear
EHI_158090	RhoGAP domain containing protein	rho GTPase activating protein	0	0	1	ATE	1.73749e-05	1.60417e-05	DHADKILATE						nuclear
EHI_197200	hypothetical protein	protein kinase kinase kinase	0	0	2	KQL	1.77696e-05	1.59581e-05	EDILNILKQL						cytoplasmic
EHI_097960	hypothetical protein		0	0	0.5	NID	1.59106e-05	1.59106e-05	LENGFIQNID						nuclear
EHI_185290	Ran GTPase-activating protein, putative	RAN binding protein 2	0	0	1.5	KKD	1.58452e-05	1.58452e-05	EMEEVFNKKD						cytoplasmic
EHI_177510	hypothetical protein		0	0	0	LIH	1.58438e-05	1.58438e-05	YHLSIIQLIH						nuclear
EHI_122750	hypothetical protein		2	0	1	EEL	1.59174e-05	1.58174e-05	EEEEKMIEEL						nuclear
EHI_077490	hypothetical protein	membrane bound O-acyltransferase domain containing	0	0	0.5	KED	1.58161e-05	1.58161e-05	KDSTLLKKED						cytoplasmic
EHI_110280	LIM zinc finger domain containing protein		0	0	1	KCV	1.67973e-05	1.56416e-05	NGQPVCKKCV						nuclear
EHI_199630	hypothetical protein		0	0	1.5	FKA	1.55931e-05	1.55931e-05	MILGSELFKA						mitochondrial
EHI_141920	hypothetical protein		0	0	1	QLL	1.56851e-05	1.55851e-05	LLTEACYQLL						nuclear
EHI_023150	hypothetical protein		0	0	1	WKE	1.55427e-05	1.55427e-05	EEAEQYLWKE						cytoplasmic
EHI_076800	hypothetical protein		0	0	0.5	NMN	1.83812e-05	1.53657e-05	VNKHKLCNMN						nuclear
EHI_125780	40S ribosomal protein S9	Ribosomal protein s9	0	0	0	EDN	1.55747e-05	1.53129e-05	KNNHAGKEDN						mitochondrial
EHI_152870	hypothetical protein, conserved		0	0	0	FDD	1.54004e-05	1.53004e-05	YAVQSIKFDD						nuclear
EHI_165130	hypothetical protein		1	0	1	FVL	1.51785e-05	1.51785e-05	DTTELEEFVL						nuclear
EHI_062660	hypothetical protein		0	0	1	SLP	1.51758e-05	1.51758e-05	KKQSKYTSLP						endoplasmic reticulum
EHI_147580	BRAC1 domain containing protein		0	0	0	IIN	1.53688e-05	1.51556e-05	KTIQPLNIIN						nuclear
EHI_099720	hypothetical protein		0	0	1.5	SNE	1.52551e-05	1.51551e-05	DSGEEEISNE						cytoplasmic
EHI_032900	hypothetical protein		12	0	0.5	VST	1.51264e-05	1.51264e-05	YPQSLESVST						nuclear
EHI_186860	chloride channel protein 2, putative	Chloride Channel	0	0	0.5	ILF	1.69235e-05	1.50463e-05	AFNKQMKILF						endoplasmic reticulum
EHI_013200	hypothetical protein		0	0	0	QTD	1.50424e-05	1.50424e-05	QEFNWLNQTD						nuclear
EHI_063040	hypothetical protein		0	0	1.5	SSK	1.49437e-05	1.49437e-05	PKASIKYSSK						nuclear
EHI_172000	hypothetical protein, conserved		1	#N/A	1.5	KKK	1.48969e-05	1.48969e-05	KIPMVRDKKK						nuclear
EHI_127820	tyrosine kinase, putative	protein kinase kinase kinase	0	0	1	ETL	1.48704e-05	1.48704e-05	EKLLKLEETL						endoplasmic reticulum
EHI_125900	hypothetical protein	Inherit from NOG: Ral GTPase activating protein, beta subunit (Non-catalytic)	0	0	2	KRM	1.47954e-05	1.47954e-05	KIKHPSSKRM						nuclear
EHI_074060	Rap/Ran GTPase-activating protein, putative	GTPase activating protein	0	0	1	STK	1.48793e-05	1.47793e-05	VCLKNIVSTK						nuclear
EHI_075170	hypothetical protein		0	0	0	EWD	1.53299e-05	1.47282e-05	KIKNLVKEWD						nuclear
EHI_180660	protein kinase domain containing protein	protein kinase kinase kinase	0	5.2	2	KKI	2.87339e-05	1.45321e-05	SIVLSWSKKI						endoplasmic reticulum
EHI_001110	hypothetical protein		0	0	1	DNY	1.45156e-05	1.45156e-05	ILPPFNSDNY						nuclear
EHI_131520	hypothetical protein		7	0	0.5	LYY	1.62444e-05	1.45103e-05	SMVPQQQLYY						nuclear
EHI_180370	hypothetical protein		0	0	1.5	SLI	1.59939e-05	1.4504e-05	LGNDVISSLI						endoplasmic reticulum
EHI_063010	serine/threonine protein kinase, putative	mitogen-activated protein kinase kinase kinase	0	0	1.5	EKY	3.20535e-05	1.44097e-05	FSFGKKEEKY						endoplasmic reticulum
EHI_176970	cdc48-like protein, putative	Ribosome biogenesis ATPase	4	0	1	SFN	1.53182e-05	1.43935e-05	RRSIGNFSFN						cytoplasmic
EHI_186600	P-glycoprotein-2, putative	Multidrug resistance	0	0	1	EKP	1.43899e-05	1.43899e-05	XXRIVWIEKP						endoplasmic reticulum
EHI_192430	hypothetical protein		11	0	1	DLL	1.46457e-05	1.43438e-05	DDSDTVDDLL						nuclear
EHI_134730	transporter, major facilitator family		0	0	1	ELL	5.75773e-05	1.42754e-05	KLQENTNELL						endoplasmic reticulum
EHI_023040	hypothetical protein		0	0	1	CDN	1.63495e-05	1.42719e-05	INKAPFFCDN						nuclear
EHI_031310	myotubularin, putative	Myotubularin related protein	0	0	1	NYM	1.69127e-05	1.42612e-05	GSYSTTHNYM						mitochondrial
EHI_142000	histone acetyltransferase, putative	Histone acetyltransferase	0	0	0.5	TYC	3.91224e-05	1.42458e-05	NVMQTLKTYC						nuclear
EHI_124370	RNA pseudouridylate synthase, putative	RNA pseudouridylate synthase domain containing	0	0	0	EVN	1.41895e-05	1.41895e-05	VHNQILSEVN						nuclear
EHI_167140	hypothetical protein		0	0	1	SIK	1.47988e-05	1.4178e-05	KGNSHKDSIK						nuclear
EHI_159560	cyclin C, putative	Component of the SRB8-11 complex. The SRB8-11 complex is a regulatory module of the Mediator complex which is itself involved in regulation of basal and activated RNA polymerase II- dependent transcription. The SRB8-11 complex may be involved in the transcriptional repression of a subset of genes regulated by Mediator. It may inhibit the association of the Mediator complex with RNA polymerase II …	0	0	1	RVL	1.41982e-05	1.40982e-05	QKAKEIIRVL						cytoplasmic
EHI_167120	hypothetical protein		0	0	0	QVD	1.40789e-05	1.40789e-05	SLLSFLKQVD						nuclear
EHI_151800	ganglioside gm2 activator protein, putative	GM2 ganglioside activator	0	0	1	STK	1.41659e-05	1.39733e-05	YDAKFSLSTK						extracellular, including cell wall
EHI_027350	hypothetical protein		0	0	1	TSC	1.39723e-05	1.39723e-05	IPSSLVNTSC						nuclear
EHI_033740	F-actin capping protein alpha subunit, putative	capping protein (actin filament) muscle Z-line, alpha	0	0	0	MMK	1.43234e-05	1.39532e-05	ANWKGHKMMK						nuclear
EHI_088600	Ribosomal protein S30, putative		0	0	1	PQN	1.39357e-05	1.39357e-05	ERRFKFNPQN						nuclear
EHI_072470	hypothetical protein		0	0	1	KEV	1.39122e-05	1.39122e-05	IWNKYFNKEV						cytoplasmic
EHI_159180	protein arginine N-methyltransferase, putative	Protein arginine n-methyltransferase	4	0	0.5	YEF	1.43156e-05	1.39065e-05	GYSGKYQYEF						cytoplasmic
EHI_119560	hypothetical protein, conserved	Derlin 1	0	0	0.5	RLV	1.58615e-05	1.38741e-05	VHYPTLPRLV						endoplasmic reticulum
EHI_170180	hypothetical protein, conserved	Dedicator of cytokinesis	0	0	1	GIL	2.08099e-05	1.38598e-05	RKTLTEAGIL						nuclear
EHI_133920	TPR repeat protein	Tetratricopeptide repeat protein	0	0	0.5	PLS	0.000202365	1.38496e-05	NISPLLVPLS						cytoplasmic
EHI_201190	hypothetical protein		0	0	1	FKH	1.4049e-05	1.3724e-05	LQLRFILFKH						mitochondrial
EHI_025600	60S ribosomal protein L37, putative	Binds to the 23S rRNA (By similarity)	0	0	0	YAW	1.36708e-05	1.36708e-05	PDAKMRQYAW						mitochondrial
EHI_175090	ribosome biogenesis protein, putative	ribosome biogenesis protein brx1	0	0	1.5	SSN	1.38963e-05	1.36316e-05	DEKENKESSN						nuclear
EHI_183500	hypothetical protein		0	0	0.5	LIF	1.3606e-05	1.3606e-05	REMQIFKLIF						cytoplasmic
EHI_155160	FKBP-rapamycin associated protein (FRAP), putative	Phosphatidylinositol 3-kinase	0	0	0.5	PYW	1.5961e-05	1.3584e-05	QCYQGWYPYW						nuclear
EHI_023380	hypothetical protein		0	0	1	SFK	1.34545e-05	1.34545e-05	SNFYSFTSFK						nuclear
EHI_017060	DENN domain containing protein	SET binding factor	0	0	0.5	INT	1.41823e-05	1.34343e-05	IREVPKLINT						nuclear
EHI_166420	cyclin, putative	g2 mitotic-specific	0	0	1	PEF	1.35032e-05	1.34032e-05	VSQIPFIPEF						nuclear
EHI_099670	hypothetical protein, conserved		0	7.4	1.5	PQM	1.33807e-05	1.33807e-05	FVEVTIQPQM						nuclear
EHI_139310	hydrolase, carbon-nitrogen family	Nitrilase family, member 2	0	0	1	EKK	1.34615e-05	1.33615e-05	PYRQVIYEKK						cytoplasmic
EHI_198790	alanyl-tRNA synthetase, putative	alanyl-tRNA synthetase	0	0	1.5	FQL	1.34532e-05	1.33532e-05	KKAGFIEFQL						nuclear
EHI_058480	hypothetical protein		0	0	0.5	TYH	1.35309e-05	1.33071e-05	NAILKMKTYH						nuclear
EHI_023030	hypothetical protein		0	0	1	SYN	1.33821e-05	1.32821e-05	VSSFSSFSYN						nuclear
EHI_060380	grainin, putative	grancalcin, EF-hand calcium binding protein	4	0	1	DEL	1.38702e-05	1.32619e-05	NLVLLICDEL						cytoplasmic
EHI_027690	hypothetical protein, conserved domain containing	Zinc finger, DHHC-type containing 6	0	0	1	LEL	1.31938e-05	1.31938e-05	SQRRSNELEL						endoplasmic reticulum
EHI_126000	Rho guanine nucleotide exchange factor, putative	FYVE, RhoGEF and PH domain containing	0	0	2	KRF	1.57116e-05	1.31777e-05	SQFIQLTKRF						cytoplasmic
EHI_152530	SP-RING zinc finger domain containing protein	Protein inhibitor of activated STAT	0	0	1.5	SSD	1.32188e-05	1.31188e-05	SEDIEVISSD						nuclear
EHI_159520	hypothetical protein		8	0	0.5	QQQ	1.3069e-05	1.2969e-05	LTEHYKKQQQ						nuclear
EHI_041050	UDP-galactose transporter-related protein 1, putative	Solute carrier family 35 member B1	0	0	1	KNN	1.31787e-05	1.29626e-05	QSSENTKKNN						endoplasmic reticulum
EHI_073580	leucine-rich repeat containing protein	receptor-like protein kinase	0	0	1	CPK	1.43579e-05	1.29093e-05	GTNKPSACPK						extracellular, including cell wall
EHI_039060	high mobility group (HMG) box domain containing protein		0	0	0.5	MSQ	1.29015e-05	1.28015e-05	PPAPSGSMSQ						nuclear
EHI_097910	hypothetical protein		0	0	1	LKK	1.2701e-05	1.2701e-05	RKLAQQALKK						nuclear
EHI_041960	haloacid dehalogenase-like hydrolase	Cat eye syndrome chromosome region, candidate 5	0	0	1	SIN	1.43796e-05	1.25919e-05	ILKINGISIN						cytoplasmic
EHI_110370	hypothetical protein		0	0	1	TVF	1.35273e-05	1.25346e-05	SACFMTKTVF						nuclear
EHI_004530	hypothetical protein, conserved		0	0	1	NNN	1.29572e-05	1.25155e-05	REQRMTRNNN						nuclear
EHI_176810	hypothetical protein		0	0	0.5	LFA	1.25987e-05	1.24741e-05	YNYNLPLLFA						nuclear
EHI_174880	hypothetical protein		0	0	0	YYN	1.23283e-05	1.23283e-05	IKRYDPKYYN						endoplasmic reticulum
EHI_096520	vacuolar protein sorting-associated protein 35 , putative	Vacuolar Protein	5	0	0.5	IQC	1.26573e-05	1.23232e-05	FNPQYQQIQC						nuclear
EHI_105320	hypothetical protein		10	0	0	YGC	1.33905e-05	1.22949e-05	LCNNDETYGC						endoplasmic reticulum
EHI_182040	CDP-alcohol phosphatidyltransferase family protein	phosphotransferase 1	0	0	1	NDV	1.22729e-05	1.22729e-05	TISPIEENDV						endoplasmic reticulum
EHI_154290	Sec1 family protein	Vacuolar protein sorting-associated protein	0	0	1	MKK	6.41317e-05	1.22605e-05	FIEQLETMKK						cytoplasmic
EHI_053140	hypothetical protein		0	9.9	1.5	SLM	1.22556e-05	1.22556e-05	DVVGIHPSLM						cytoplasmic
EHI_134710	hypothetical protein		0	0	0.5	PTN	1.41229e-05	1.22009e-05	QYIPNIIPTN						mitochondrial
EHI_128170	hypothetical protein	Putative methyltransferase	0	0	1	KIM	1.24164e-05	1.21725e-05	RFFMKIKKIM						cytoplasmic
EHI_178760	hypothetical protein		0	0	1	TNC	1.2268e-05	1.2168e-05	VDKLNKQTNC						nuclear
EHI_003890	cyclin family protein	cyclin a	0	0	0.5	NFD	2.09846e-05	1.21633e-05	WDNNDVKNFD						cytoplasmic
EHI_118680	hypothetical protein	WD repeat domain 11	0	0	1	FNI	1.74837e-05	1.20315e-05	SAFKHSKFNI						mitochondrial
EHI_194420	protein kinase domain containing protein	Mitogen-activated protein kinase	0	0	1	NEM	1.21294e-05	1.20294e-05	EIVQLIKNEM						nuclear
EHI_166020	TBC domain containing protein	TBC1 domain family member	0	0	1	SCQ	3.70547e-05	1.20101e-05	ENTSDFASCQ						nuclear
EHI_006190	protein farnesyltransferase beta subunit, putative	farnesyltransferase, beta subunit	0	#N/A	1.5	RSL	1.20923e-05	1.19923e-05	DKACEYFRSL						cytoplasmic
EHI_054160	leucine rich repeat protein, BspA family		0	0	0.5	INW	1.19824e-05	1.19824e-05	QVEGAKQINW						nuclear
EHI_197180	hypothetical protein		4	0	1.5	HLL	1.19742e-05	1.19742e-05	GFSYDDIHLL						nuclear
EHI_000640	hypothetical protein, conserved	SFT2 domain containing	1	0	1	NQD	1.19109e-05	1.19109e-05	ILEFCGKNQD						endoplasmic reticulum
EHI_128080	hypothetical protein		0	0	1.5	SSN	1.18464e-05	1.18464e-05	SSLLQKHSSN						cytoplasmic
EHI_194040	snoRNP protein gar1, putative	Required for ribosome biogenesis. Part of a complex which catalyzes pseudouridylation of rRNA. This involves the isomerization of uridine such that the ribose is subsequently attached to C5, instead of the normal N1. Pseudouridine ( psi ) residues may serve to stabilize the conformation of rRNAs	0	0	0.5	RNH	1.34697e-05	1.17979e-05	FGGNKGPRNH						mitochondrial
EHI_038630	hypothetical protein		0	0	2	SSI	1.24143e-05	1.17872e-05	DKIIEMYSSI						mitochondrial
EHI_038690	ubiquitin-activating enzyme E1 1, putative	Ubiquitin-like modifier activating enzyme	0	0	1	LNF	1.43016e-05	1.17869e-05	LEFPDIILNF						cytoplasmic
EHI_099310	hypothetical protein		0	0	1	SVH	2.38813e-05	1.17329e-05	KDIVAKASVH						nuclear
EHI_006060	WD domain containing protein	WD repeat-containing protein 55 homolog	0	0	1	KDM	1.23858e-05	1.17088e-05	NETNPFYKDM						cytoplasmic
EHI_004940	hypothetical protein		0	0	0.5	LNR	1.27037e-05	1.16483e-05	QLDELKKLNR						nuclear
EHI_124850	40S ribosomal protein S11, putative	ribosomal protein S11	0	0	1.5	AIF	5.48832e-05	1.15557e-05	TGDKKQFAIF						cytoplasmic
EHI_192250	leucine rich repeat protein, BspA family		0	0	0.5	LFI	1.14622e-05	1.14622e-05	IGNVPQNLFI						nuclear
EHI_083580	peptidyl-prolyl cis-trans isomerase, putative	PPIases accelerate the folding of proteins (By similarity)	0	9.8	1	GEL	1.14793e-05	1.13102e-05	PVIIEDSGEL						endoplasmic reticulum
EHI_056680	hypothetical protein		0	0	1.5	SSK	1.13941e-05	1.12941e-05	TFSKTNESSK						nuclear
EHI_135720	Sphingomyelin phosphodiesterase, putative	Sphingomyelin phosphodiesterase	0	0	1	IKK	1.16942e-05	1.12868e-05	ESGYAECIKK						mitochondrial
EHI_103530	DNA primase small subunit, putative	DNA primase	0	0	1	LKQ	1.27011e-05	1.12556e-05	FDSFVNDLKQ						nuclear
EHI_159320	hypothetical protein		1	0	1	SFN	1.13978e-05	1.12483e-05	GDISHSISFN						nuclear
EHI_162550	vesicular integral membrane protein VIP36, putative	lectin mannose-binding	0	0	0.5	RVI	1.12266e-05	1.11195e-05	LYSNNFNRVI						endoplasmic reticulum
EHI_192490	hypothetical protein		0	0	2	SSY	1.13436e-05	1.1113e-05	ESSDSSSSSY						nuclear
EHI_050580	hypothetical protein	protein kinase kinase kinase	1	0	1	LYL	1.10847e-05	1.10847e-05	LLKLEDILYL						cytoplasmic
EHI_007910	hypothetical protein		1	0	0	YYS	1.27114e-05	1.10726e-05	VDCEYTQYYS						nuclear
EHI_065340	hypothetical protein		0	0	0.5	LSN	1.106e-05	1.106e-05	GNMFFLMLSN						nuclear
EHI_056450	Rho GTPase activating protein, putative	rho GTPase activating protein	1	0	1	NND	1.11529e-05	1.10529e-05	SNNEVKTNND						nuclear
EHI_090380	hypothetical protein		0	0	1	DKK	1.11088e-05	1.10088e-05	KTVWAQSDKK						endoplasmic reticulum
EHI_004910	hypothetical protein	Regulatory subunit of the condensin complex, a complex required for conversion of interphase chromatin into mitotic-like condense chromosomes. The condensin complex probably introduces positive supercoils into relaxed DNA in the presence of type I topoisomerases and converts nicked DNA into positive knotted forms in the presence of type II topoisomerases (By similarity)	0	0	0	IID	1.2578e-05	1.10069e-05	INQLSVKIID						nuclear
EHI_153550	hypothetical protein		8	0	1	FSI	1.09666e-05	1.09666e-05	LAALYNKFSI						nuclear
EHI_052130	hypothetical protein, conserved	PQ loop repeat protein	0	0	1.5	SQN	1.12006e-05	1.09198e-05	ETKRLIDSQN						endoplasmic reticulum
EHI_087610	hypothetical protein		0	0	0	LDE	1.18823e-05	1.08824e-05	LFDPLAGLDE						nuclear
EHI_179960	SAM-dependent methyltransferase, putative		0	0	1	PAF	1.33496e-05	1.08472e-05	NEDDCLLPAF						cytoplasmic
EHI_062330	hypothetical protein		0	0	0.5	YNK	1.08396e-05	1.08396e-05	INGKIKFYNK						nuclear
EHI_199700	SMC4 protein, putative	structural maintenance of chromosomes protein	0	0	1	NNN	1.16786e-05	1.07599e-05	NPNAYNLNNN						nuclear
EHI_118910	guanylate kinase, putative	guanylate kinase	2	0	1	NLF	1.08459e-05	1.07459e-05	IDEIIEKNLF						cytoplasmic
EHI_035730	hypothetical protein		0	0	1	KQH	1.2478e-05	1.07039e-05	AIKRLHKKQH						endoplasmic reticulum
EHI_080210	hypothetical protein		0	0	1	HSN	1.06665e-05	1.06665e-05	LPKNITSHSN						nuclear
EHI_092070	WD domain containing protein	notchless homolog 1 (Drosophila)	0	0	1.5	WRY	1.06635e-05	1.06635e-05	YDHTIKIWRY						mitochondrial
EHI_042100	hypothetical protein		0	0	0.5	YQE	1.11004e-05	1.06514e-05	FFQNPKQYQE						nuclear
EHI_110690	hypothetical protein, conserved	formin binding protein	0	0	0	DTN	1.21219e-05	1.06504e-05	VPMTFLKDTN						nuclear
EHI_058120	hypothetical protein		0	0	0.5	HDN	1.19306e-05	1.06303e-05	NGGKSLMHDN						nuclear
EHI_053840	thioredoxin, putative	Thioredoxin	1	0	1	AFQ	1.17967e-05	1.0601e-05	NDMVMWAAFQ						cytoplasmic
EHI_072530	hypothetical protein		0	0	0	QIN	1.05194e-05	1.05194e-05	LVQQKLNQIN						nuclear
EHI_103490	hypothetical protein, conserved	Phosphatidylinositol-specific phospholipase C X domain containing	0	0	0	RGH	1.04999e-05	1.04999e-05	IKASNEKRGH						cytoplasmic
EHI_068040	hypothetical protein		7	0	1.5	SYI	1.05197e-05	1.04197e-05	CELTKSESYI						cytoplasmic
EHI_196400	hypothetical protein		0	0	0.5	KIN	1.04168e-05	1.04168e-05	QQDSLLKKIN						endoplasmic reticulum
EHI_179810	phosphomannomutase, putative	phosphomannomutase	0	0	1	MGL	0.00010149	1.04116e-05	VMKIMKEMGL						cytoplasmic
EHI_160570	26S protease regulatory subunit 8, putative	26S protease regulatory subunit	0	0	1.5	TEL	1.03359e-05	1.03359e-05	TFIRVSGTEL						nuclear
EHI_036890	ATPase, Vps4 oligomerisation domain containing protein	ATP-dependent microtubule severing protein. Microtubule severing may promote reorganization of cellular microtubule arrays and the release of microtubules from the centrosome following nucleation. Required for membrane traffic from the endoplasmic reticulum (ER) to the Golgi and for completion of the abscission stage of cytokinesis. Also plays a role in axon growth and the formation of axonal bra…	0	0	0.5	VSS	1.29595e-05	1.03157e-05	WNNKYGSVSS						nuclear
EHI_131170	Rab family GTPase	Ras-related protein	0	#N/A	0	QCC	1.04733e-05	1.03051e-05	VEQQSSKQCC						cytoplasmic
EHI_109930	hypothetical protein		0	0	0	FLS	1.06965e-05	1.02839e-05	VSSQILQFLS						nuclear
EHI_004870	hypothetical protein		0	0	1	RSY	1.03474e-05	1.02474e-05	ATNLVVKRSY						cytoplasmic
EHI_156270	RNA recognition motif domain containing protein	Nuclear cap-binding protein subunit	0	0	1.5	RRY	1.84376e-05	1.0154e-05	LPSRRGDRRY						nuclear
EHI_103630	hypothetical protein		0	0	1	EFL	1.02478e-05	1.01478e-05	KTKRNEIEFL						nuclear
EHI_013120	hypothetical protein		0	0	1	SIE	1.01748e-05	1.00748e-05	QEEDLFDSIE						cytoplasmic
EHI_141980	hypothetical protein, conserved		0	0	0	LYN	1.00445e-05	1.00445e-05	SEKQLLNLYN						nuclear
EHI_132870	hypothetical protein		0	0	1	SEN	9.9694e-06	9.9694e-06	SLLDLSNSEN						nuclear
EHI_132410	DNA repair helicase, putative	excision repair cross-complementing rodent repair deficiency, complementation group 2	0	0	1	TQN	9.98945e-06	9.88945e-06	IRKEQLTTQN						cytoplasmic
EHI_199040	hypothetical protein		0	0	1	ILL	1.02447e-05	9.86413e-06	KVKTKKCILL						nuclear
EHI_092200	hypothetical protein		0	0	1.5	SYF	9.95476e-06	9.82324e-06	FDPTINLSYF						cytoplasmic
EHI_067230	hypothetical protein		0	0	1	HIV	9.71365e-06	9.71365e-06	LGRELLNHIV						cytoplasmic
EHI_049970	RNA recognition motif domain containing protein		0	0	2	PHY	1.13456e-05	9.68666e-06	YSRDRYDPHY						nuclear
EHI_045430	hypothetical protein		0	0	0.5	RNE	1.00777e-05	9.6593e-06	IRRTFAHRNE						nuclear
EHI_125850	protein kinase domain containing protein	Unc51-like kinase	0	0	0.5	KIN	9.72407e-06	9.62407e-06	YIIKYKKKIN						mitochondrial
EHI_152240	hypothetical protein		12	0	2	CTL	9.60868e-06	9.60868e-06	VKEMVKECTL						nuclear
EHI_010080	sucrose transporter, putative	solute carrier family 45 member	0	0	0.5	EGV	1.01954e-05	9.58984e-06	ATYAPLEEGV						endoplasmic reticulum
EHI_075040	GTP-binding protein	Small GTPase component of the coat protein complex II (COPII) which promotes the formation of transport vesicles from the endoplasmic reticulum (ER). The coat has two main functions, the physical deformation of the endoplasmic reticulum membrane into vesicles and the selection of cargo molecules. SAR1 controls the coat assembly in a stepwise manner. Activated SAR1-GTP binds to membranes first and…	0	0	0	YMQ	1.01465e-05	9.5553e-06	GFKWISQYMQ						cytoplasmic
EHI_109900	profilin, putative	Binds to actin and affects the structure of the cytoskeleton. At high concentrations, profilin prevents the polymerization of actin, whereas it enhances it at low concentrations (By	0	0	1	KGF	1.00768e-05	9.5495e-06	LADYLIQKGF						cytoplasmic
EHI_016470	hypothetical protein	cullin 1	0	0	0.5	YVA	1.06753e-05	9.54243e-06	RDGQDIQYVA						nuclear
EHI_198220	hypothetical protein		0	0	0	RGN	9.48796e-06	9.48796e-06	ENNQLNQRGN						nuclear
EHI_168350	hypothetical protein		6	0	1	LKE	9.91233e-06	9.48616e-06	ESEWFDMLKE						mitochondrial
EHI_069120	N-acetylglucosaminyl transferase, putative	Phosphatidylinositol glycan anchor biosynthesis, class Q	0	0	0.5	END	9.56398e-06	9.46398e-06	INAFNESEND						endoplasmic reticulum
EHI_004880	hypothetical protein		0	0	1.5	CAY	9.83845e-06	9.43899e-06	PTPRETKCAY						mitochondrial
EHI_088460	HAD hydrolase, family IA, variant 3	Halo-acid dehalogenase-like hydrolase	3	0	1	NDY	1.21449e-05	9.43131e-06	PTKFGLPNDY						cytoplasmic
EHI_183470	hypothetical protein		0	0	1	TSD	2.15673e-05	9.3981e-06	LINKYAATSD						endoplasmic reticulum
EHI_197230	formin homology 2 family protein	Dishevelled associated activator of morphogenesis	0	0	1	FSY	1.15022e-05	9.38315e-06	VPSPIDLFSY						endoplasmic reticulum
EHI_081260	hypothetical protein	trafficking protein particle complex	0	0	1.5	SIM	9.46846e-06	9.35742e-06	EKNYSQPSIM						nuclear
EHI_103560	COP9 signalosome complex subunit 3, putative	COP9 (constitutive photomorphogenic) homolog, subunit 3 (Arabidopsis	0	0	1	SIN	9.8965e-06	9.35502e-06	EQMNKKGSIN						cytoplasmic
EHI_113430	Ras guanine nucleotide exchange factor, putative		0	0	1	PNN	9.45009e-06	9.35009e-06	NLSMASEPNN						nuclear
EHI_153690	Rab family GTPase	member RAS oncogene family	0	#N/A	0	GCC	1.3311e-05	9.34022e-06	KPKDNGKGCC						cytoplasmic
EHI_044650	importin alpha, putative	Importin subunit alpha	0	0	1.5	SAY	9.37688e-06	9.27688e-06	ESSLDMESAY						cytoplasmic
EHI_183260	leucine-rich repeat containing protein		0	0	0	DMN	9.53464e-06	9.24814e-06	ELNTLLKDMN						nuclear
EHI_041920	protein kinase domain containing protein		0	0	1	ATD	1.73241e-05	9.20571e-06	SAVNWYSATD						nuclear
EHI_037150	hypothetical protein		0	0	0.5	YDY	9.1426e-06	9.1426e-06	QLKNYLIYDY						cytoplasmic
EHI_111600	hypothetical protein		0	0	1	KNN	9.06273e-06	9.06273e-06	TNKAEEKKNN						cytoplasmic
EHI_025240	hypothetical protein		0	0	0	YIH	9.56613e-06	9.05852e-06	TDPILTKYIH						cytoplasmic
EHI_052890	hypothetical protein		0	0	0.5	KTK	9.04522e-06	9.04522e-06	LIQIGLQKTK						cytoplasmic
EHI_158280	hypothetical protein		0	0	1	SIN	9.02758e-06	9.02758e-06	LKRMLVYSIN						nuclear
EHI_023250	hypothetical protein		0	0	0.5	FEI	8.97183e-06	8.87183e-06	LNHNFVQFEI						nuclear
EHI_000770	hypothetical protein		2	0	1	MRD	1.99479e-05	8.7832e-06	IVVVISKMRD						cytoplasmic
EHI_197020	signal peptidase, putative	Catalytic component of the signal peptidase complex (SPC), which catalyzes the cleavage of N-terminal signal sequences of proteins targeted to the endoplasmic reticulum. Signal peptide cleavage occurs during the translocation (cotranslationally or post-translationally) through the translocon pore into the endoplasmic reticulum (By similarity)	0	0	0.5	KDQ	1.46177e-05	8.72282e-06	LISVLLNKDQ						endoplasmic reticulum
EHI_062860	hypothetical protein		5	0	1	PLF	9.92821e-06	8.70926e-06	TTMKSLFPLF						cytoplasmic
EHI_060020	NAD(P) transhydrogenase beta subunit, putative	NAD(P) transhydrogenase beta subunit	0	0	0.5	NGE	3.51033e-05	8.68365e-06	TNNSTTTNGE						endoplasmic reticulum
EHI_087430	hypothetical protein	SWI SNF related, matrix associated, actin dependent regulator of chromatin, subfamily c, member	2	0	1.5	KRT	8.65347e-06	8.65347e-06	QTSQIRSKRT						nuclear
EHI_175000	hypothetical protein		0	0	1	WKN	3.92601e-05	8.59063e-06	DSNLQKIWKN						endoplasmic reticulum
EHI_148470	asparagine synthetase A, putative	asparagine synthetase a	0	0	1	FLL	8.97257e-06	8.58668e-06	QLAQHNIFLL						cytoplasmic
EHI_116730	hypothetical protein		0	0	0.5	QNE	9.43555e-06	8.58636e-06	DYATKLVQNE						nuclear
EHI_185280	phosphoglucomutase/phosphomannomutase family protein	Phosphoglucomutase	0	0	0.5	KAE	9.83341e-06	8.58067e-06	KNGLIPPKAE						cytoplasmic
EHI_093720	cell cycle control protein, putative	pre-mRNA-splicing factor cwc-22	2	0	0.5	END	9.14209e-06	8.56496e-06	LKEKMKKEND						nuclear
EHI_193470	signal peptidase complex subunit, putative		0	0	1	KNE	8.56394e-06	8.56394e-06	SRSSKKAKNE						endoplasmic reticulum
EHI_183050	DnaJ domain containing protein	DnaJ homolog, subfamily C, member	0	0	0	LMN	1.60148e-05	8.49933e-06	IKPPKATLMN						nuclear
EHI_127150	hypothetical protein		0	0	0.5	VYI	2.76011e-05	8.4821e-06	HPYMQPNVYI						nuclear
EHI_140750	WD domain containing protein	transducin beta-like 3	0	0	1	ALP	1.14476e-05	8.46466e-06	FVADQVKALP						nuclear
EHI_192560	hypothetical protein		0	0	0.5	VFM	8.36424e-06	8.36424e-06	ILSIILFVFM						nuclear
EHI_004810	hypothetical protein, conserved	ADP-ribosylation factor GTPase-activating protein	0	0	1.5	SIV	8.4348e-06	8.3348e-06	ALGIEECSIV						nuclear
EHI_062340	hypothetical protein		0	0	0.5	QIY	8.31032e-06	8.31032e-06	ILIIKDKQIY						mitochondrial
EHI_009700	hypothetical protein		0	0	0	YDD	1.49063e-05	8.30481e-06	NWNIGLEYDD						cytoplasmic
EHI_122740	nucleolar protein Nop56, putative	Nucleolar protein	0	0	1	SEE	8.43827e-06	8.28889e-06	ESESGSTSEE						cytoplasmic
EHI_158230	hypothetical protein	FYVE, RhoGEF and PH domain containing	0	0	1.5	SLI	9.34398e-06	8.26082e-06	NMISRSVSLI						nuclear
EHI_152340	choline/ethanolamine kinase, putative	Ethanolamine kinase	0	0	0	VAK	1.01345e-05	8.23337e-06	LLKEHPQVAK						cytoplasmic
EHI_129740	Rab family GTPase	member RAS oncogene family	0	#N/A	1.5	SIF	1.52642e-05	8.18482e-06	PSKRRFCSIF						cytoplasmic
EHI_111060	DNA ligase, putative	DNA ligase	1	0	1	EKE	8.23713e-06	8.13713e-06	EESQESEEKE						mitochondrial
EHI_054710	hypothetical protein		0	0	1	QKK	8.41857e-06	8.11723e-06	SLVDQMIQKK						mitochondrial
EHI_029390	hypothetical protein		0	0	1	ALT	8.02913e-06	8.02913e-06	PFFNDFFALT						nuclear
EHI_186720	40S ribosomal protein S12, putative	40s ribosomal protein s12	1	0	0	VDG	1.19867e-05	8.02315e-06	LKRLKTKVDG						cytoplasmic
EHI_035250	casein kinase II regulatory subunit family protein	casein kinase ii	0	0	0	RIK	8.09435e-06	7.99435e-06	IRKSFMKRIK						nuclear
EHI_046660	hypothetical protein		8	0	1	SYK	7.98448e-06	7.98448e-06	KKYSISTSYK						cytoplasmic
EHI_068620	hypothetical protein		0	0	0	RVN	8.94604e-06	7.96618e-06	IPQNGYNRVN						endoplasmic reticulum
EHI_173070	hypothetical protein		1	0	0	FVH	9.04884e-06	7.94796e-06	SNHLTLNFVH						mitochondrial
EHI_182770	hypothetical protein	NA	0	0	1	NSN	8.01996e-06	7.91996e-06	GPFGDLLNSN						nuclear
EHI_079060	1-O-acylceramide synthase precursor, putative	Acyltransferase	0	0	1	SYD	9.35718e-06	7.91386e-06	GVEMENESYD						cytoplasmic
EHI_100350	hypothetical protein, conserved		0	0	0.5	EQQ	8.28629e-06	7.89235e-06	NETLPLTEQQ						cytoplasmic
EHI_177190	hypothetical protein, conserved		0	0	0	GEN	8.64167e-06	7.87112e-06	RAARRAKGEN						nuclear
EHI_010060	RNA recognition motif domain containing protein	Cold inducible RNA binding protein	0	0	0.5	NYD	7.80543e-06	7.80543e-06	SHRDDDKNYD						nuclear
EHI_155330	prefoldin, alpha subunit		1	0	1	LKK	9.4617e-06	7.78234e-06	MIELQNLLKK						nuclear
EHI_046650	Gal/GalNAc lectin heavy subunit, putative		0	0	0.5	FNG	1.41949e-05	7.75759e-06	DNATNANFNG						extracellular, including cell wall
EHI_177350	hypothetical protein		0	0	0.5	IFF	9.73763e-06	7.74648e-06	VCLNYKQIFF						nuclear
EHI_034840	hypothetical protein		0	0	1.5	KKK	7.70218e-06	7.70218e-06	KISMVKDKKK						nuclear
EHI_197870	ankyrin repeat protein, putative	Ankyrin Repeat Protein	0	0	0.5	LVF	8.28413e-06	7.69593e-06	SHQFKINLVF						nuclear
EHI_121800	deoxyribose-phosphate aldolase, putative	deoxyribose-phosphate aldolase	0	0	0	GIH	3.00355e-05	7.69463e-06	AGIAILNGIH						cytoplasmic
EHI_166380	hypothetical protein		0	0	1	LHH	7.64907e-06	7.64907e-06	SNLYLLHLHH						cytoplasmic
EHI_055980	hypothetical protein		0	0	1	TNR	7.87532e-06	7.62986e-06	IDDVPSETNR						cytoplasmic
EHI_012170	hypothetical protein		0	0	1	STK	2.98895e-05	7.59514e-06	SIKPSDISTK						nuclear
EHI_183160	hypothetical protein		0	0	1	GRH	7.98039e-06	7.57249e-06	SRKRDRGGRH						nuclear
EHI_122780	DNA-directed RNA polymerase subunit N, putative	Dna-directed RNA	0	0	2	KKA	7.56855e-06	7.56855e-06	DLPSESLKKA						cytoplasmic
EHI_166840	hypothetical protein		0	0	1	SLN	7.65746e-06	7.55444e-06	NETLQLLSLN						nuclear
EHI_186870	hypothetical protein		0	0	1	NYY	7.48841e-06	7.48841e-06	VLIRKLENYY						nuclear
EHI_096680	hypothetical protein		0	0	1	FIL	7.55962e-06	7.45962e-06	LFITFYLFIL						cytoplasmic
EHI_075960	leucine rich repeat protein, BspA family		0	0	1.5	SFF	8.17077e-06	7.45205e-06	DYCFQQISFF						nuclear
EHI_120610	metal dependent hydrolase, putative	chromosome 12 open reading frame 10	0	0	0.5	IQQ	7.86005e-06	7.44743e-06	ALSIAKKIQQ						cytoplasmic
EHI_141120	helicase, putative	Swi SNF related matrix associated, actin dependent regulator of chromatin, subfamily a-like 1	0	0	1	PNK	7.50584e-06	7.40584e-06	MKYHALLPNK						nuclear
EHI_025450	LIM zinc finger domain containing protein	Microtubule associated monoxygenase, calponin and LIM domain containing	0	0	0	GTK	9.46348e-06	7.39676e-06	IQNPQIRGTK						nuclear
EHI_000550	myb-like DNA-binding domain containing protein	cell division cycle 5-like	0	0	0	EMN	7.94829e-06	7.33383e-06	KPSFIGKEMN						nuclear
EHI_200070	hypothetical protein, conserved	eukaryotic translation initiation factor	0	0	1	QKK	7.4308e-06	7.3308e-06	KKKATKEQKK						cytoplasmic
EHI_135710	hypothetical protein		0	0	0.5	YSN	7.33052e-06	7.33052e-06	KIECNLNYSN						mitochondrial
EHI_093960	pre-mRNA splicing factor, putative	PRP6 pre-mRNA processing factor 6 homolog (S. cerevisiae)	0	0	1	AIN	7.42556e-06	7.32556e-06	ILEKGRLAIN						nuclear
EHI_113590	hypothetical protein	Pfam:UPF0089	0	0	1.5	CCY	8.13109e-06	7.31567e-06	KEYNKLLCCY						cytoplasmic
EHI_111070	hypothetical protein		0	0	1	PVV	1.10083e-05	7.2843e-06	VVEIATTPVV						nuclear
EHI_198760	alcohol dehydrogenase 3, putative	alcohol dehydrogenase	0	0	0.5	DIY	2.519e-05	7.25492e-06	GCLQILNDIY						cytoplasmic
EHI_026320	hypothetical protein, conserved	replication termination factor 2 domain containing 1	0	0	1.5	SQN	9.48814e-06	7.24102e-06	YKSLFKSSQN						nuclear
EHI_051420	hypothetical protein		12	0	1.5	SSN	1.21492e-05	7.23913e-06	SCCFEEISSN						nuclear
EHI_110700	sucrose transporter, putative	solute carrier family 45 member	0	0	1	SDN	2.39717e-05	7.17631e-06	NTMSSSESDN						endoplasmic reticulum
EHI_156090	hypothetical protein		0	0	1	LKN	8.38964e-05	7.16433e-06	NILKMGSLKN						nuclear
EHI_008240	tubulin gamma chain	Tubulin is the major constituent of microtubules. Gamma tubulin is found at microtubule organizing centers (MTOC) such as the spindle poles or the centrosome (By similarity)	0	0	0	IAE	7.31537e-06	7.15087e-06	KGIAKEKIAE						cytoplasmic
EHI_035160	hypothetical protein		0	0	1	VLL	7.19635e-06	7.09635e-06	KGTYVRDVLL						nuclear
EHI_091110	hypothetical protein		0	0	0	YYW	7.08179e-06	7.08179e-06	RKRRRMKYYW						nuclear
EHI_098580	hypothetical protein		0	0	1.5	SSQ	7.35415e-06	7.07325e-06	EFSDFFVSSQ						nuclear
EHI_011800	hypothetical protein		5	4.9	2.5	CHI	8.03366e-06	7.05195e-06	IHKFSFTCHI						nuclear
EHI_006020	hypothetical protein		0	0	0.5	GVF	1.16243e-05	7.04807e-06	FMFVPPRGVF						endoplasmic reticulum
EHI_165800	phosphoglycerate mutase family protein, putative	CONTAINS InterPro DOMAIN s Phosphoglycerate mutase (InterPro IPR013078), PRIB5 (InterPro IPR012398)	7	0	0.5	GYV	7.70319e-06	6.97879e-06	DGKILPSGYV						cytoplasmic
EHI_027590	hypothetical protein		0	0	1	FYL	7.44272e-06	6.96376e-06	IKSDVCFFYL						endoplasmic reticulum
EHI_155360	protein kinase, putative	TP53 regulating kinase	0	0	0.5	MSG	1.10356e-05	6.85506e-06	LRGRKKDMSG						cytoplasmic
EHI_147570	Rho GDP exchange inhibitor, putative	Rho GDP dissociation inhibitor (GDI)	4	0	0	DWD	4.49265e-05	6.85058e-06	YLIKIAKDWD						cytoplasmic
EHI_059840	V-type ATPase, C subunit, putative	16 kDa proteolipid subunit	0	0	2	SSA	1.34517e-05	6.79583e-06	CVATASSSSA						endoplasmic reticulum
EHI_193510	RNA-binding protein, putative	splicing factor	0	0	0	LIN	6.89147e-06	6.79147e-06	MEKIQLQLIN						nuclear
EHI_035640	hypothetical protein		0	0	0	WFN	7.26012e-06	6.78907e-06	NKIAALKWFN						cytoplasmic
EHI_153440	diacylglycerol kinase, putative	diacylglycerol kinase	0	0	1.5	SFY	8.35375e-06	6.77422e-06	VKIMVKNSFY						cytoplasmic
EHI_045350	C2 domain containing protein	C2 domain	0	0	0.5	ELM	6.76577e-06	6.76577e-06	GYTPSFNELM						nuclear
EHI_186960	prefoldin, alpha subunit		0	0	1	KGF	6.97481e-06	6.75979e-06	QGKQLLEKGF						cytoplasmic
EHI_060340	cysteine synthase A, putative	cysteine synthase	0	#N/A	1	LLL	6.85277e-06	6.75277e-06	KQQVLDSLLL						nuclear
EHI_056420	protein phosphatase, putative	protein phosphatase, Mg2 Mn2 dependent	0	0	0	VIS	6.949e-06	6.74358e-06	RCCPGGDVIS						nuclear
EHI_153000	pyridine nucleotide-disulfide oxidoreductase family protein	Apoptosis-Inducing Factor	0	0	1	TYF	7.60608e-06	6.73157e-06	LLIEKWKTYF						nuclear
EHI_104710	myotubularin, putative	Myotubularin related protein	0	0	1	LNI	1.22874e-05	6.72684e-06	RYDKPVVLNI						mitochondrial
EHI_121790	ser/thr protein phosphatase family protein		12	0	1	LQY	7.01509e-06	6.72009e-06	KHSPLQILQY						nuclear
EHI_100280	amino acid-polyamine transporter, putative	amino acid transporter	0	0	1	SMK	6.8116e-06	6.7116e-06	QLSMSSDSMK						endoplasmic reticulum
EHI_120650	hypothetical protein	26S Proteasome non-ATPase regulatory subunit	1	0	1	NEY	6.69245e-06	6.69245e-06	YESKNDANEY						cytoplasmic
EHI_002460.mRN	hypothetical protein		0	#N/A	0.5	NIN	1.12179e-05	6.68108e-06	PRFKYPPNIN						mitochondrial
EHI_189110	hypothetical protein, conserved domain containing		2	0	0.5	NDE	6.83364e-06	6.66137e-06	VEAIQPENDE						nuclear
EHI_012280	hypothetical protein, conserved	Cooperates with the reticulon proteins and tubule- shaping DP1 family proteins to generate and maintain the structure of the tubular endoplasmic reticulum network. Has GTPase activity, which is required for its function in ER organization (By similarity)	0	0	1	NEF	6.80843e-06	6.63557e-06	LNKIKEANEF						endoplasmic reticulum
EHI_132030	long-chain-fatty-acid--CoA ligase, putative	Acyl-CoA synthetase long-chain family member	1	0	1.5	TIL	7.50673e-06	6.62577e-06	TLRKEILTIL						nuclear
EHI_118730	hypothetical protein		0	0	0.5	IEI	7.39018e-06	6.61887e-06	VYSLKQKIEI						cytoplasmic
EHI_013970	hypothetical protein		6	0	1	QQI	6.61691e-06	6.61691e-06	MYYEAIKQQI						cytoplasmic
EHI_151230	PQ loop repeat protein	PQ loop repeat	0	0	0.5	NDN	6.81556e-06	6.58858e-06	DYNGLLINDN						endoplasmic reticulum
EHI_086070	hypothetical protein		0	0	0.5	IDY	8.34451e-06	6.58652e-06	ILIITNQIDY						nuclear
EHI_191910	hypothetical protein, conserved	Programmed cell death	8	0	1	DDL	2.764e-05	6.58184e-06	DLDDINIDDL						nuclear
EHI_001800	hypothetical protein		0	0	0.5	NGR	9.06133e-06	6.55804e-06	LTKIQLVNGR						endoplasmic reticulum
EHI_124820	hypothetical protein		0	#N/A	1	SDD	6.55175e-06	6.55175e-06	DVEVYEISDD						nuclear
EHI_109680	START domain containing protein	StAR-related lipid transfer (START) domain containing 10	4	0	0.5	PTE	7.06868e-06	6.49605e-06	PWRNIVEPTE						nuclear
EHI_035760	hypothetical protein		0	0	0.5	NDD	6.48653e-06	6.48653e-06	SDLSLLVNDD						endoplasmic reticulum
EHI_120340	nucleosome assembly protein, putative		1	0	1	ATH	6.57195e-06	6.47195e-06	DDGCVDYATH						cytoplasmic
EHI_044490	hypothetical protein		0	0	0.5	ICA	6.59268e-06	6.46964e-06	GSNKLWNICA						mitochondrial
EHI_127100	leucine rich repeat protein, BspA family		0	0	1.5	CIV	6.45174e-06	6.45174e-06	KIPSKPCCIV						nuclear
EHI_033700	RecF/RecN/SMC domain containing protein	Structural maintenance of chromosomes	0	0	0.5	PDR	1.76259e-05	6.45039e-06	KVFMMKQPDR						nuclear
EHI_197080	hypothetical protein		0	0	0.5	YMA	8.23017e-06	6.42279e-06	SLQAIPWYMA						endoplasmic reticulum
EHI_065350	START domain containing protein	StAR-related lipid transfer (START) domain containing 10	1	0	0	QEE	7.26266e-06	6.40647e-06	ILESKKKQEE						cytoplasmic
EHI_197420	hypothetical protein		4	0	0.5	LTM	6.49856e-06	6.39856e-06	YGMHGKHLTM						cytoplasmic
EHI_122000	hypothetical protein		0	0	1	FLL	6.38755e-06	6.38755e-06	SLFYIFLFLL						endoplasmic reticulum
EHI_063240	hypothetical protein		0	0	0	GGD	6.35999e-06	6.35999e-06	GVSQPKSGGD						nuclear
EHI_011070	RhoGAP domain containing protein	activating protein	0	0	0.5	DQS	6.25997e-06	6.25997e-06	SYANKLLDQS						nuclear
EHI_054790	tRNA nucleotidyltransferase, putative	TRNA nucleotidyltransferase	0	0	0	WGQ	8.46839e-06	6.23757e-06	VVVFVLKWGQ						cytoplasmic
EHI_159760	hypothetical protein		0	0	0	RIN	6.23659e-06	6.23659e-06	VFQTSPQRIN						nuclear
EHI_070000	hypothetical protein		6	0	0.5	ELF	6.30363e-06	6.20363e-06	DIQQILNELF						nuclear
EHI_136980	lipid phosphate phosphatase, putative	phosphatidic acid phosphatase type	0	0	1	EKQ	6.29183e-06	6.18766e-06	PFPLEDEEKQ						endoplasmic reticulum
EHI_060440	hypothetical protein		0	0	1	SPE	6.26818e-06	6.16818e-06	KVVVLKWSPE						mitochondrial
EHI_197280	protein kinase domain containing protein	Unc51-like kinase	0	0	1	VHC	1.48471e-05	6.1264e-06	YFNHPFFVHC						cytoplasmic
EHI_023900	hypothetical protein, conserved	DTW domain containing 1	0	0	1	KNN	6.96126e-06	6.12459e-06	KKQSKAQKNN						nuclear
EHI_087560	hypothetical protein		2	0	0	YFH	6.5085e-06	6.1244e-06	VYAQNIQYFH						nuclear
EHI_168360	hypothetical protein		0	8.1	1.5	SEM	6.11899e-06	6.11899e-06	EQEDTSSSEM						endoplasmic reticulum
EHI_164410	hypothetical protein	exportin	0	0	2	CRG	6.34154e-06	6.11015e-06	QLLVELNCRG						cytoplasmic
EHI_041890	hypothetical protein		0	0	1	TNH	7.89893e-06	6.10872e-06	YYNTINETNH						nuclear
EHI_107310	hypothetical protein		0	0	0	YYC	6.10801e-06	6.10801e-06	LVRSYKQYYC						nuclear
EHI_015430	hypothetical protein		0	0	0	QAK	6.19173e-06	6.09173e-06	IEKKNKKQAK						nuclear
EHI_119360	hypothetical protein		0	0	1.5	SLM	6.08614e-06	6.08614e-06	DQSSDSISLM						nuclear
EHI_103270	T-complex protein 1 beta subunit, putative	t-complex protein 1	0	0	0.5	EQR	8.20717e-06	6.05887e-06	QAAPRKREQR						cytoplasmic
EHI_112030	leucine rich repeat protein, BspA family		0	0	1.5	SIA	6.05876e-06	6.05876e-06	NNVEDQCSIA						nuclear
EHI_064100	hypothetical protein	Dedicator of cytokinesis	0	0	0.5	ITV	6.05743e-06	6.05743e-06	SILNSLTITV						nuclear
EHI_174580	hypothetical protein		0	0	1	IEL	6.05227e-06	6.05227e-06	EEVDDGFIEL						nuclear
EHI_045320	vacuolar protein sorting 36, putative	vacuolar protein sorting	0	0	0	YIK	6.14094e-06	6.04094e-06	FNTQYLQYIK						nuclear
EHI_025890	hypothetical protein		0	0	0.5	QFA	7.64795e-06	5.97514e-06	IGKNAPIQFA						nuclear
EHI_114350	hypothetical protein, conserved	LRP16 family	0	0	1	AMK	6.07183e-06	5.97183e-06	FVEWLWNAMK						cytoplasmic
EHI_137770	hypothetical protein		0	0	1	LKK	6.05561e-06	5.95561e-06	EQKINFILKK						cytoplasmic
EHI_127400	hypothetical protein		0	0	0.5	FNN	5.94195e-06	5.94195e-06	TEKSTLDFNN						nuclear
EHI_110120	phosphoglucomutase, putative	phosphoglucomutase	0	#N/A	0	VVT	9.01528e-06	5.92611e-06	TGREKPSVVT						mitochondrial
EHI_049790	bromodomain-containing protein	bromodomain containing	0	0	0.5	PCN	8.5946e-06	5.90017e-06	MLNKIVSPCN						nuclear
EHI_062970	hypothetical protein		0	0	0.5	INR	6.40918e-06	5.88996e-06	DGAQIGFINR						nuclear
EHI_060350	splicing factor Prp8, putative	PRP8 pre-mRNA processing factor 8 homolog (S. cerevisiae)	0	0	1.5	SLF	8.11362e-06	5.88673e-06	DVDMTEYSLF						nuclear
EHI_084710	hypothetical protein		4	0	0.5	DYY	5.88403e-06	5.88403e-06	DIMPKDPDYY						cytoplasmic
EHI_060760	hypothetical protein		0	0	1	KNE	6.09081e-06	5.87128e-06	LLIGQKQKNE						endoplasmic reticulum
EHI_113440	serine/threonine- protein kinase3/4, putative	serine threonine-protein kinase	0	0	0	VAN	5.85485e-06	5.85485e-06	LLNLIKQVAN						cytoplasmic
EHI_182700	hypothetical protein, conserved	small glutamine-rich tetratricopeptide repeat-containing protein	0	0	0.5	EEI	6.15176e-06	5.85393e-06	ENKPNQNEEI						nuclear
EHI_189900	hypothetical protein		0	0	0.5	INQ	6.36489e-06	5.81949e-06	ARHLYGEINQ						mitochondrial
EHI_030460	hypothetical protein		0	0	0.5	NPK	6.62604e-06	5.80601e-06	INSFLKTNPK						cytoplasmic
EHI_080710	hypothetical protein, conserved	CCR4-NOT transcription complex subunit 4	0	0	0	VDH	2.0669e-05	5.80395e-06	YPDSYFMVDH						nuclear
EHI_159900	hypothetical protein		0	0	0.5	PLH	5.9021e-06	5.8021e-06	RYPSYQYPLH						nuclear
EHI_078250	vacuolar sorting protein 26, putative	Vacuolar Protein	0	0	1	DLL	5.88367e-06	5.78367e-06	SKGDSSEDLL						nuclear
EHI_082240	hypothetical protein		0	0	0	VDN	5.78126e-06	5.78126e-06	SEDPYIEVDN						nuclear
EHI_045140	hypothetical protein	Inherit from NOG: Stem-loop binding protein	0	0	0	DEQ	8.86396e-06	5.77165e-06	FSSSLLKDEQ						nuclear
EHI_167150	replication factor C subunit 4, putative	replication factor c	0	0	0.5	LSP	5.77765e-06	5.67393e-06	KFYHKLTLSP						nuclear
EHI_092530	protein kinase, putative	serine threonine-protein kinase	0	0	1	DRN	5.99533e-06	5.66637e-06	APKKITIDRN						nuclear
EHI_117670	hypothetical protein		0	0	1.5	KKK	6.09422e-06	5.65538e-06	KKAITQFKKK						cytoplasmic
EHI_106310	hypothetical protein, conserved	COMM domain containing 4	0	0	0	GIN	5.63131e-06	5.63131e-06	AIQIMKKGIN						cytoplasmic
EHI_086570	hypothetical protein		0	0	1	NTI	1.21835e-05	5.60395e-06	RLNKLDQNTI						nuclear
EHI_101270	hypothetical protein	Family with sequence similarity 91, member A1	0	0	1	KNN	5.72092e-06	5.60232e-06	QPILFEKKNN						nuclear
EHI_007010	hypothetical protein		0	0	0.5	PIN	5.98151e-06	5.59961e-06	NELNLENPIN						cytoplasmic
EHI_023130	hypothetical protein, conserved	tRNA methyltransferase 11 homolog (S. cerevisiae)	0	0	0.5	PGN	5.69342e-06	5.59342e-06	FRKRVLGPGN						cytoplasmic
EHI_012100	Sec1 family protein		1	0	1.5	SNE	5.75017e-06	5.58781e-06	ELYYQWLSNE						nuclear
EHI_062550	hypothetical protein	PP2Cc	0	0	1	SPE	2.16344e-05	5.5743e-06	SPLDLQLSPE						nuclear
EHI_118240	RhoGAP domain containing protein		0	0	0.5	QMF	5.73314e-06	5.56579e-06	VMILGGKQMF						cytoplasmic
EHI_118010	hypothetical protein, conserved domain containing		0	0	1.5	SNQ	1.46658e-05	5.55913e-06	RKFIEIISNQ						mitochondrial
EHI_197540	protein kinase, putative	myosin heavy chain kinase	0	0	0.5	PIN	9.13e-06	5.5026e-06	IPFDVVQPIN						cytoplasmic
EHI_096300	hypothetical protein		0	0	1	NTI	5.67512e-06	5.48733e-06	SIFYFRKNTI						endoplasmic reticulum
EHI_132850	hypothetical protein		0	0	0	EIN	5.48026e-06	5.48026e-06	SLSPYEQEIN						nuclear
EHI_030140	hypothetical protein		0	0	0	FFD	1.13976e-05	5.47581e-06	QEIPKKQFFD						nuclear
EHI_052510	hypothetical protein	phospholipase B domain containing	5	#N/A	0.5	ENS	5.47386e-06	5.47386e-06	WAKNFIRENS						extracellular, including cell wall
EHI_064510	hypothetical protein		0	0	0.5	IYY	6.14665e-06	5.46157e-06	VNFKCGNIYY						endoplasmic reticulum
EHI_140590	phospholipid cytidylyltransferase, putative	Cytidylyltransferase	0	0	1	KQR	1.29791e-05	5.42143e-06	YEERNSKKQR						cytoplasmic
EHI_135450	Rho family GTPase	rho family, small GTP binding protein	0	5.2	2	CLL	4.77497e-05	5.41554e-06	VKERKMCCLL						cytoplasmic
EHI_125860	hypothetical protein		11	0	1	EKE	5.81489e-06	5.39511e-06	LVVVEMIEKE						cytoplasmic
EHI_194310	amino acid transporter, putative	NA	0	0	1.5	SSN	5.48836e-06	5.38836e-06	TQEEQESSSN						endoplasmic reticulum
EHI_010330	hypothetical protein		0	0	0	ELN	5.50697e-06	5.38736e-06	NAESHLKELN						mitochondrial
EHI_186920	3-oxoacyl-(acyl-carrier protein) reductase, putative	)-reductase	0	0	1.5	SIV	1.15123e-05	5.31467e-06	LLVDGGASIV						cytoplasmic
EHI_075640	protein phosphatase domain-containing protein	PHOsphatase	0	0	0	IPH	7.39462e-06	5.28432e-06	ITAIVVKIPH						mitochondrial
EHI_178830	hypothetical protein		0	0	0	GYK	5.86534e-06	5.28033e-06	ILPILQKGYK						mitochondrial
EHI_122730	Rab family GTPase	member RAS oncogene family	0	#N/A	0	ECC	5.99213e-06	5.2721e-06	QEKQKEKECC						cytoplasmic
EHI_067950	rodhanase-like domain containing protein	cell division cycle 25 homolog	0	0	1	RSY	5.63047e-06	5.26924e-06	SSSRLLSRSY						nuclear
EHI_166990	hypothetical protein		0	0	1	NVF	7.67722e-06	5.23228e-06	SHKTELTNVF						nuclear
EHI_096430	hypothetical protein		0	0	2	SQI	5.77654e-06	5.23005e-06	TSVTISLSQI						cytoplasmic
EHI_052160	WD domain containing protein	Glutamate-rich wd repeat-containing protein	0	0	2	CNF	1.13991e-05	5.20374e-06	GMNIFQPCNF						mitochondrial
EHI_142970	hypothetical protein		0	0	0	IED	5.60748e-06	5.19569e-06	SGLNTPVIED						endoplasmic reticulum
EHI_151220	hypothetical protein	Inhibitor of kappa light polypeptide gene enhancer in B-cells, kinase complex-associated protein	0	0	1	SLD	5.23124e-06	5.13124e-06	EEQINALSLD						cytoplasmic
EHI_143660	hypothetical protein		0	0	0.5	PDN	6.05727e-06	5.11098e-06	NSQSKKSPDN						nuclear
EHI_095040	mRNA capping methyltransferase, putative	mRNA cap guanineN7 methyltransferase	0	0	0.5	KVR	7.93162e-06	5.09688e-06	YCAFVFQKVR						mitochondrial
EHI_112820	hypothetical protein		0	0	1	SFN	6.87661e-06	5.05735e-06	VRDIVAISFN						cytoplasmic
EHI_106110	CPSF A subunit region protein, putative	cleavage and polyadenylation	8	0	0.5	YNN	8.69626e-05	5.04348e-06	QYNTFLQYNN						cytoplasmic
EHI_060330	peptidase S54 (rhomboid) family protein	Rhomboid	0	0	0.5	TVS	5.03834e-06	5.03834e-06	VSCHSTKTVS						endoplasmic reticulum
EHI_160860	inositol polyphosphate 5-phosphatase, putative	Synaptojanin	0	0	0	LIE	5.66763e-06	5.03801e-06	LTNPLSFLIE						nuclear
EHI_006560	78 kD aglucose-regulated protein homolog precursor, putative	heat shock	0	0	1	SFN	5.01617e-06	5.01617e-06	SLSSFHSSFN						cytoplasmic
EHI_093870	phosphoglycerate mutase family protein, putative		1	0	0.5	HDS	5.28933e-06	5.01595e-06	IDDNGAVHDS						cytoplasmic
EHI_050890	hypothetical protein		4	0	1	NLF	1.02939e-05	5.01543e-06	AAHPNTFNLF						extracellular, including cell wall
EHI_064000	hypothetical protein		0	0	1	SIS	5.01293e-06	5.01293e-06	NKMNVNGSIS						endoplasmic reticulum
EHI_021580	hypothetical protein		1	0	1	TNE	4.99194e-06	4.99194e-06	IKDYLTNTNE						nuclear
EHI_073520	hypothetical protein		0	0	1	SCK	4.96685e-06	4.96685e-06	FDPQCAESCK						mitochondrial
EHI_141870	protein kinase domain containing protein	dual-specificity tyrosine-(Y)-phosphorylation regulated kinase	0	0	0.5	MSR	5.0662e-06	4.9662e-06	VNDSSRPMSR						nuclear
EHI_040310	Rab family GTPase	Ras-related protein	0	#N/A	0	GCC	9.23487e-06	4.94556e-06	SPNKNAGGCC						cytoplasmic
EHI_020080	hypothetical protein		0	0	1.5	HKK	6.12574e-06	4.92762e-06	SSTTSKSHKK						nuclear
EHI_040270	TBC domain containing protein	TBC1 domain family member	0	0	0.5	DSP	5.12622e-06	4.91798e-06	SSISSLHDSP						mitochondrial
EHI_121750	hypothetical protein		0	0	0.5	VNN	4.91771e-06	4.91771e-06	PPSLKCTVNN						nuclear
EHI_056920	threonine dehydratase catabolic, putative	dehydratase	0	6.1	0	VVG	5.30938e-06	4.88353e-06	ITEEKATVVG						nuclear
EHI_145270.mRN	hypothetical protein		0	#N/A	1	KQN	4.87454e-06	4.87454e-06	KTSM*MKKQN						nuclear
EHI_035200	hypothetical protein, conserved	Chromosome 16 open reading frame 70	0	0	0.5	IFI	5.62327e-06	4.85586e-06	KTSSILTIFI						cytoplasmic
EHI_197560	hypothetical protein		0	0	1	FSF	4.83163e-06	4.83163e-06	LKQKQKKFSF						extracellular, including cell wall
EHI_004540	hypothetical protein		5	0	1.5	HLL	5.04694e-06	4.82953e-06	EKKRDMDHLL						cytoplasmic
EHI_149030	hypothetical protein		0	0	0	YCH	7.70484e-06	4.82494e-06	QWNSSLLYCH						endoplasmic reticulum
EHI_068100	hypothetical protein, conserved	PP2Cc	0	0	0.5	KDH	5.08928e-06	4.82156e-06	GFIQFFQKDH						nuclear
EHI_167670	hypothetical protein		0	0	1.5	SSN	4.8001e-06	4.8001e-06	EEQESFISSN						nuclear
EHI_062300	hypothetical protein		0	0	0.5	KVD	4.79249e-06	4.79249e-06	EKKPKLPKVD						nuclear
EHI_050560	hypothetical protein		0	0	1.5	SLF	4.78978e-06	4.78978e-06	KCLQCILSLF						nuclear
EHI_044230	elongation factor-1alpha, putative	elongation Factor	0	0	1	LRG	4.88926e-06	4.78926e-06	GKGVITELRG						cytoplasmic
EHI_035070	hypothetical protein, conserved		0	0	1	MNM	8.84438e-06	4.76194e-06	LKDFIKAMNM						nuclear
EHI_074580	hypothetical protein		0	0	0	EDN	4.71999e-06	4.71999e-06	EESKPKKEDN						nuclear
EHI_142140	transcriptional adaptor ADA2, putative	Transcriptional	0	0	0.5	HPH	3.53321e-05	4.69305e-06	SYTKPSKHPH						nuclear
EHI_161920	hypothetical protein, conserved	Dna replication helicase	0	0	1	DFL	4.79288e-06	4.69288e-06	EDLGDIDDFL						mitochondrial
EHI_179400	nuclear pore protein, putative	nuclear pore complex protein	0	0	0.5	IDI	5.25224e-06	4.68497e-06	IEYSPFEIDI						mitochondrial
EHI_127040	Ras guanine nucleotide exchange factor, putative	guanine nucleotide exchange factor	0	0	1	APQ	6.86487e-06	4.67304e-06	ISLLCVDAPQ						nuclear
EHI_105130	tyrosin kinase, putative	protein kinase kinase kinase	0	0	0	QDD	4.84837e-06	4.66864e-06	DCRRRLFQDD						nuclear
EHI_159550	hypothetical protein		0	0	0	EEE	4.76776e-06	4.66776e-06	LINFLLEEEE						cytoplasmic
EHI_152490	hypothetical protein, conserved		0	0	1.5	KKR	4.95723e-06	4.65015e-06	KKKAEQLKKR						nuclear
EHI_151880	hypothetical protein		0	0	1	AFE	7.09998e-06	4.63054e-06	ILYIIDDAFE						nuclear
EHI_141810	hypothetical protein		0	0	1	EIL	1.43442e-05	4.62669e-06	MESSVSEEIL						cytoplasmic
EHI_138070	hypothetical protein		0	0	1	INV	4.61069e-06	4.61069e-06	TLSNKSSINV						nuclear
EHI_177000	hypothetical protein		0	0	0	LDN	5.75357e-06	4.58767e-06	EYQAKRKLDN						nuclear
EHI_198860	protein phosphatase domain-containing protein	PHOsphatase	0	0	1	SFN	4.57989e-06	4.57989e-06	NMSVIVVSFN						cytoplasmic
EHI_026430	hypothetical protein		0	0	0.5	QQS	4.98117e-06	4.57277e-06	LPSEDPLQQS						nuclear
EHI_130870	WD domain containing protein	notchless homolog 1 (Drosophila)	1	0	1.5	WRY	1.06635e-05	4.55584e-06	YDHTIKIWRY						nuclear
EHI_168290	hypothetical protein		1	0	0.5	NAN	4.55176e-06	4.55176e-06	SQRSSLHNAN						nuclear
EHI_099340	hypothetical protein		0	0	0.5	FIY	4.66472e-06	4.54593e-06	ICFALLIFIY						endoplasmic reticulum
EHI_008230	heat shock transcription factor, putative	transcription factor	0	0	0.5	PWE	1.1024e-05	4.54295e-06	SLMTGMNPWE						nuclear
EHI_087730	hypothetical protein		0	0	0	IDN	4.50052e-06	4.50052e-06	LHNLLKTIDN						nuclear
EHI_198890	hypothetical protein, conserved	BP28CT (NUC211) domain	0	0	0	YLN	5.03444e-06	4.49824e-06	GADSLQKYLN						endoplasmic reticulum
EHI_111610	tryptophanase, putative	aromatic amino acid family metabolic process	0	0	0.5	ESK	4.59425e-06	4.48753e-06	GLEPIYNESK						cytoplasmic
EHI_118290	hypothetical protein		0	0	0.5	IQP	5.64286e-06	4.4863e-06	ILIYIPVIQP						cytoplasmic
EHI_024520	hypothetical protein		0	0	0	YYE	4.57856e-06	4.47856e-06	FIEMRTKYYE						nuclear
EHI_033120	hypothetical protein		0	0	1.5	SLV	4.45372e-06	4.45372e-06	PKKQTFCSLV						mitochondrial
EHI_124530	HEAT repeat domain containing protein	(regulatory) subunit	0	0	0.5	HPE	1.91651e-05	4.44263e-06	NNLKPLLHPE						cytoplasmic
EHI_118740	hypothetical protein		0	0	0.5	RDI	4.59806e-06	4.43157e-06	GNDDQQRRDI						cytoplasmic
EHI_075190	serine/threonine-protein kinase, putative	dual-specificity tyrosine-(Y)-phosphorylation regulated kinase	0	0	0.5	DNK	5.41353e-06	4.43157e-06	IIIHRMTDNK						nuclear
EHI_068750	vacuolar ATP synthase subunit H, putative	subunit H	0	0	0	QTD	4.82733e-06	4.42927e-06	LHHWDLVQTD						cytoplasmic
EHI_021390	hypothetical protein		4	0	0.5	QPM	8.00014e-06	4.4261e-06	KLNTTPLQPM						mitochondrial
EHI_042580	dolychil-diphosphooligosaccharide-- protein glycosyltransferase subunit, putative	STT3, subunit of the oligosaccharyltransferase complex, homolog	0	0	1	GSY	4.42129e-06	4.42129e-06	YMSRSVAGSY						endoplasmic reticulum
EHI_193460	hypothetical protein		0	0	0	WGN	4.4062e-06	4.4062e-06	EPIPVLEWGN						nuclear
EHI_092620	hypothetical protein, conserved	NA	1	0	0	QVR	4.5028e-06	4.40094e-06	EFLSHLQQVR						cytoplasmic
EHI_013160	hypothetical protein		0	0	1	TIF	4.49126e-06	4.39126e-06	RQSNSSKTIF						endoplasmic reticulum
EHI_165180	hypothetical protein		0	0	1	NSQ	4.3837e-06	4.3837e-06	LSNKNKFNSQ						nuclear
EHI_010640	Pex6	Ribosome biogenesis ATPase	0	0	1	SLK	4.37206e-06	4.37206e-06	TAFQLYSSLK						nuclear
EHI_004570	ser/thr protein phosphatase 5, putative	serine threonineprotein phosphatase	0	0	0	QFS	4.60266e-06	4.36636e-06	YNELCFQQFS						cytoplasmic
EHI_174970	hypothetical protein		0	0	1	VNV	4.3575e-06	4.3575e-06	KTIEPYYVNV						cytoplasmic
EHI_079890	Rab family GTPase	RAB14 member RAS oncogene family	0	#N/A	1	SCC	8.70546e-06	4.34502e-06	TKEKQQSSCC						nuclear
EHI_187060	Rab GTPase activating protein, putative	TBC1 domain family member	0	0	1.5	SLI	1.51024e-05	4.33998e-06	VPHRSVSSLI						nuclear
EHI_110000	hypothetical protein		0	0	0.5	NDC	4.3156e-06	4.3156e-06	YNKVICDNDC						nuclear
EHI_020250	lecithin:cholesterol acyltransferase domain-containing protein	Acyltransferase	6	0	1	ACD	1.78323e-05	4.30273e-06	IEYVKNLACD						extracellular, including cell wall
EHI_142260	hypothetical protein		2	0	1	YRH	4.39711e-06	4.29711e-06	TFIILYHYRH						endoplasmic reticulum
EHI_110940	zinc finger domain containing protein		0	0	1.5	KQI	4.41554e-06	4.2281e-06	LNPLKKNKQI						mitochondrial
EHI_167490	hypothetical protein		7	0	1	INF	4.19889e-06	4.19889e-06	IANTSYLINF						cytoplasmic
EHI_158160	hypothetical protein		0	0	0.5	VNE	4.19382e-06	4.19382e-06	LDENGIIVNE						endoplasmic reticulum
EHI_098770	hypothetical protein		0	0	1	SFK	4.41497e-06	4.18932e-06	DIKFTFVSFK						cytoplasmic
EHI_126060	hypothetical protein		0	0	0.5	YPF	4.18178e-06	4.18178e-06	INDGCFDYPF						nuclear
EHI_189870	hypothetical protein		0	0	0	VDN	4.16977e-06	4.16977e-06	IITSPQSVDN						nuclear
EHI_009560	hypothetical protein		0	0	0	MDD	4.27263e-06	4.12976e-06	QDCFIGNMDD						cytoplasmic
EHI_040470	hypothetical protein, conserved domain containing	ran binding protein	2	0	0.5	YNS	4.12583e-06	4.12583e-06	QIFSELLYNS						cytoplasmic
EHI_159820	hypothetical protein		0	0	0.5	KED	4.20651e-06	4.10651e-06	TSIPEDKKED						endoplasmic reticulum
EHI_001760	importin, putative	importin	1	0	0.5	QQN	4.56601e-06	4.07995e-06	IEQTAKQQQN						endoplasmic reticulum
EHI_038290.mRN	hypothetical protein, pseudogene		0	#N/A	1	NQC	4.0657e-06	4.0657e-06	WFKNNDNNQC						cytoplasmic
EHI_015400	hypothetical protein		0	0	1	DRK	4.05948e-06	4.05948e-06	GNLGKETDRK						nuclear
EHI_105830	protein kinase, putative	Eukaryotic elongation factor-2 kinase	1	0	0.5	VTM	5.12936e-06	4.04535e-06	ICAKVQTVTM						cytoplasmic
EHI_054660	apyrase, putative	Calcium activated nucleotidase 1	0	0	0.5	NYW	4.04433e-06	4.04433e-06	EGIEILPNYW						Golgi
EHI_035150	TBC domain containing protein	TBC1 domain family member	0	0	0.5	LNK	4.44118e-06	4.01805e-06	YELNMSHLNK						cytoplasmic
EHI_009670	hypothetical protein		0	0	1	EKD	4.11271e-06	4.01271e-06	KKKLSKIEKD						nuclear
EHI_131010	hypothetical protein		0	0	0.5	LGF	4.29986e-06	3.99626e-06	DNGMLHSLGF						nuclear
EHI_068070	cyclin-dependent kinase protein, putative	Cyclin-Dependent Kinase	0	0	0	FYN	4.19894e-06	3.99365e-06	LNHPFISFYN						cytoplasmic
EHI_096810	hypothetical protein		0	0	0.5	IVI	4.06792e-06	3.96792e-06	LCVFLLIIVI						extracellular, including cell wall
EHI_148600	hypothetical protein		0	0	1.5	NNY	4.16627e-06	3.96538e-06	LDLNEEPNNY						nuclear
EHI_055410	hypothetical protein		0	0	0	LEN	3.96067e-06	3.96067e-06	RDKQANKLEN						nuclear
EHI_141030	hypothetical protein, conserved	N-6 adenine-specific DNA methyltransferase 2	0	0	1	PLI	5.31969e-06	3.95744e-06	GCFSTKDPLI						cytoplasmic
EHI_197380	hypothetical protein		0	0	0	QTH	8.37803e-06	3.93487e-06	IPFGNLIQTH						endoplasmic reticulum
EHI_054810	hypothetical protein		0	0	2	FHL	3.91935e-06	3.91935e-06	EKTFKELFHL						cytoplasmic
EHI_197800	hypothetical protein		0	0	0.5	QNE	3.91086e-06	3.91086e-06	LYEKKYDQNE						nuclear
EHI_030710	60S ribosomal protein L12, putative	Ribosomal protein L12	0	0	0.5	PEN	7.42278e-06	3.90684e-06	NNGEIEVPEN						nuclear
EHI_194870	hypothetical protein, conserved		0	0	0	EVK	3.89813e-06	3.89813e-06	NEKPEHKEVK						nuclear
EHI_163680	hypothetical protein		0	9.8	1.5	KKK	3.88574e-06	3.88574e-06	SKETNNDKKK						nuclear
EHI_142950	hypothetical protein	SH3 domain containing protein	0	0	0	IIN	3.8836e-06	3.8836e-06	FPSNYVQIIN						nuclear
EHI_163460	hypothetical protein		0	0	1	IKK	3.87253e-06	3.87253e-06	EQFLLKFIKK						nuclear
EHI_118860	methyltransferase, putative	NOP2 Sun domain family member	0	0	1	VRK	4.09917e-06	3.86073e-06	GFFVALFVRK						nuclear
EHI_001090	hypothetical protein		0	0	0.5	LSQ	3.85459e-06	3.85459e-06	DGFKQLDLSQ						nuclear
EHI_134960	Skp1 family protein	s-phase kinase-associated protein	1	0	0	FAH	3.85179e-06	3.85179e-06	LEELKKKFAH						cytoplasmic
EHI_029540	dolychil-diphosphooligosaccharide-- protein glycosyltransferase subunit, putative	ribophorin I	0	0	1	YSA	3.98212e-06	3.84703e-06	GFFLFIKYSA						endoplasmic reticulum
EHI_159170	acyl-CoA synthetase, putative	Acyl-CoA synthetase long-chain family member	2	0	1.5	EHY	4.45172e-06	3.84488e-06	LFLKWIKEHY						nuclear
EHI_010380	hypothetical protein		0	0	1	STK	5.38621e-06	3.82941e-06	TLKIKSSSTK						nuclear
EHI_128090	hypothetical protein		1	0	0.5	IDF	7.30168e-06	3.82207e-06	RRIVLLEIDF						nuclear
EHI_151870	glycosyltransferase, putative	N-acetylglucosamine-1-phosphate transferase, alpha and beta subunits	0	0	0.5	FEI	3.81963e-06	3.81963e-06	IYPNKTPFEI						Golgi
EHI_069230	hypothetical protein		0	0	1	KNN	3.81138e-06	3.81138e-06	KRQQQKTKNN						cytoplasmic
EHI_141050	hypothetical protein		0	0	1.5	PHD	3.80257e-06	3.80257e-06	CHELASSPHD						nuclear
EHI_186320	hypothetical protein		0	0	1	DSI	3.93914e-06	3.79066e-06	IALEWKKDSI						nuclear
EHI_008360	ankyrin repeat protein, putative	Ankyrin Repeat Protein	5	0	0.5	LQW	3.78597e-06	3.78597e-06	NYNELKNLQW						cytoplasmic
EHI_039050	hypothetical protein, conserved		0	0	1	KIY	4.53243e-06	3.78314e-06	YFHMYINKIY						endoplasmic reticulum
EHI_030900	Rap/Ran GTPase-activating protein, putative	GTPase activating protein	2	0	0	QEK	5.19824e-06	3.77231e-06	DDKEPTKQEK						nuclear
EHI_111580	hypothetical protein		0	0	1	EHD	3.86866e-06	3.76866e-06	IPEQQKNEHD						mitochondrial
EHI_028960	hypothetical protein		0	0	0.5	PPK	4.05624e-06	3.76674e-06	STYSPSIPPK						nuclear
EHI_188940	60S ribosomal protein L32, putative	ribosomal protein L32'	0	0	0.5	VSQ	4.54285e-06	3.76557e-06	ARIKKQEVSQ						nuclear
EHI_151990	RNA-binding protein, putative	nucleolin protein Nsr1	0	0	0	RFD	3.74761e-06	3.74761e-06	KNDPKHIRFD						nuclear
EHI_152540	protein kinase, putative	p21 protein (Cdc42 Rac)-activated kinase	0	0	1	AEE	3.91678e-06	3.72637e-06	QEDDEIPAEE						cytoplasmic
EHI_194390	Rho family GTPase	rho family, small GTP binding protein	0	0	1	VLL	8.12613e-06	3.71644e-06	SKERKCCVLL						nuclear
EHI_173430	hypothetical protein		3	6.4	1	QNI	3.98346e-06	3.71127e-06	STRHKASQNI						nuclear
EHI_196950	hypothetical protein		0	0	1	HSQ	3.85505e-06	3.6985e-06	IIFFTMFHSQ						endoplasmic reticulum
EHI_192520	transcriptional coactivator, putative	RNA polymerase II transcriptional coactivator	0	0	0	WIK	3.88152e-06	3.66696e-06	NIDKIKKWIK						nuclear
EHI_198830	hypothetical protein		0	0	1	IQI	3.59706e-06	3.59706e-06	LVGSVPEIQI						nuclear
EHI_006990	hypothetical protein		0	0	1	QSY	3.69201e-06	3.59201e-06	AGSYYSYQSY						nuclear
EHI_201940	clathrin heavy chain, putative	clathrin heavy chain	0	0	0.5	PGE	3.58451e-06	3.58451e-06	ALIAANSPGE						nuclear
EHI_139960	Rap/Ran GTPase activating protein, putative	GTPase activating protein	0	0	0.5	INN	4.84169e-06	3.58352e-06	YFMNNEIINN						endoplasmic reticulum
EHI_193440	hypothetical protein		0	0	0	FGR	3.70011e-06	3.57693e-06	GFGQTTGFGR						cytoplasmic
EHI_029520	hypothetical protein		0	0	1.5	VKI	3.5703e-06	3.5703e-06	DVVVENEVKI						cytoplasmic
EHI_129340	hypothetical protein		0	0	1	GNF	3.83846e-06	3.56746e-06	HCPDDFDGNF						nuclear
EHI_072520	hypothetical protein		0	0	1.5	KKK	3.56027e-06	3.56027e-06	RKELSKPKKK						nuclear
EHI_179390	Translation initiation factor, putative	translation INITIATION FACTOR	0	0	1	HGF	4.14154e-06	3.55557e-06	LPENIKIHGF						cytoplasmic
EHI_137050	hypothetical protein		0	0	1	IRE	3.76724e-06	3.54983e-06	RNIFCSYIRE						cytoplasmic
EHI_078270	hypothetical protein		0	0	0	ITS	3.70303e-06	3.54865e-06	QEKLIQKITS						nuclear
EHI_051030	zinc finger domain containing protein	RING	0	0	0	LTN	3.64786e-06	3.54786e-06	RSPNKCQLTN						nuclear
EHI_002140	hypothetical protein, conserved	DSBA-like thioredoxin domain	9	0	1	SFN	3.6431e-06	3.5431e-06	LSVIQKYSFN						cytoplasmic
EHI_177160	signal peptide peptidase family protein	signal peptide peptidase	0	0	0.5	ISQ	3.54263e-06	3.54263e-06	TEELTIQISQ						endoplasmic reticulum
EHI_159880	inositol polyphosphate 5-phosphatase, putative	Synaptojanin	0	0	1	IKK	3.87253e-06	3.52996e-06	EQFLLKFIKK						cytoplasmic
EHI_010720	Ras GTPase-activating protein, putative	Neurofibromin 1	0	0	0.5	GQN	5.82852e-06	3.52103e-06	RGNSLNRGQN						nuclear
EHI_055390	hypothetical protein, conserved		0	8.1	1.5	NQM	3.51591e-06	3.51591e-06	SVILNINNQM						nuclear
EHI_014200	hypothetical protein	GDSL-like Lipase/Acylhydrolase	0	0	0	IIH	4.99656e-06	3.50611e-06	LLPQIEQIIH						cytoplasmic
EHI_098790	hypothetical protein		0	0	0.5	PYQ	4.41143e-06	3.50247e-06	IKTNEMMPYQ						nuclear
EHI_167160	ankyrin repeat protein, putative	Proteasome (Prosome, macropain) 26S subunit, non-ATPase, 10	0	0	0.5	HWK	3.61725e-06	3.4565e-06	TQNWIVQHWK						cytoplasmic
EHI_062480	cysteine protease, putative	cathepsin	0	0	0.5	GWI	3.59154e-06	3.45263e-06	LINRHRLGWI						cytoplasmic
EHI_186820	protein kinase domain containing protein	calcium-dependent protein kinase	0	0	1	HSD	6.41995e-06	3.42432e-06	TRPVPVYHSD						cytoplasmic
EHI_020300	60S ribosomal protein L15, putative	Ribosomal protein L15	0	0	1	YRS	3.65045e-06	3.42166e-06	NLLQLKRYRS						nuclear
EHI_019170	translation initiation factor eIF-2B beta subunit, putative	translation INITIATION FACTOR	7	0	1	SGN	3.67097e-06	3.40966e-06	EDTFFIESGN						cytoplasmic
EHI_169660	lipid phosphate phosphatase, putative	sphingosine-1-phosphate phosphatase	1	0	0	LPN	3.57366e-06	3.39417e-06	AMNPEMILPN						endoplasmic reticulum
EHI_055970	hypothetical protein		0	0	0.5	FIF	5.30041e-06	3.3908e-06	KMKIPQKFIF						mitochondrial
EHI_027700	molybdenum cofactor sulfurase, putative	Molybdenum cofactor sulfurase	0	0	0	MVE	4.6098e-06	3.38407e-06	AIKEFIKMVE						endoplasmic reticulum
EHI_001430	helicase domain-containing protein	excision repair cross-complementing rodent repair deficiency complementation group	0	0	0	IPR	3.61407e-06	3.32573e-06	NPKLRMWIPR						nuclear
EHI_148810	EF-hand calcium-binding domain containing protein		0	0	1	LKK	3.6595e-06	3.2749e-06	NKFLEIYLKK						cytoplasmic
EHI_049610	guanine nucleotide exchange factor	FYVE, RhoGEF and PH domain containing	0	0	0.5	DSK	4.48677e-06	3.26778e-06	IPSSPKPDSK						cytoplasmic
EHI_017570	hypothetical protein		0	0	0.5	ENG	3.26326e-06	3.26326e-06	TEELEQKENG						nuclear
EHI_192760	copine, putative	copine family	0	0	0	YLN	4.65773e-06	3.2603e-06	LCCKKLGYLN						cytoplasmic
EHI_008080	hypothetical protein		0	0	0	MIR	3.6871e-06	3.25743e-06	PLPNPSTMIR						nuclear
EHI_197000	phosphatidylinositol-3,4,5-trisphosphate3-phosphatase, putative	PHOsphatase	0	0	0	FFK	3.23644e-06	3.23644e-06	XXXXXLKFFK						nuclear
EHI_009920	hypothetical protein		0	0	1	CCD	3.2341e-06	3.2341e-06	QSLPSNTCCD						nuclear
EHI_120280	NAD-dependent deacetylase 1, putative	NAD-dependent lysine demalonylase and desuccinylase that specifically removes malonyl and succinyl groups on target proteins. Has weak NAD-dependent protein deacetylase activity	11	0	0.5	DNN	3.35875e-06	3.22918e-06	SIKKRENDNN						mitochondrial
EHI_110730	nucleoside transporter, putative	Nucleoside transporter	0	0	0.5	PDQ	3.21088e-06	3.21088e-06	FILNYILPDQ						endoplasmic reticulum
EHI_186780	hypothetical protein		0	0	0	IFQ	9.80736e-06	3.19743e-06	SRCSNPGIFQ						nuclear
EHI_147490	pre-mRNA splicing factor, putative	PRP31 pre-mRNA processing factor 31 homolog (S. cerevisiae)	0	0	0.5	KMN	6.17034e-06	3.18542e-06	DPLNLKKKMN						nuclear
EHI_054140	CCAAT-binding transcription factor, putative	Nuclear transcription factor Y	0	0	1	IHP	3.2816e-06	3.1816e-06	VQLKDLNIHP						nuclear
EHI_081680	hypothetical protein		0	0	1	QVL	1.01731e-05	3.16397e-06	FKPDTVVQVL						cytoplasmic
EHI_167470	hypothetical protein		0	0	1	SFD	3.24987e-06	3.14987e-06	TELSSKLSFD						nuclear
EHI_131900	hypothetical protein		0	0	0.5	WNN	3.75223e-06	3.14469e-06	VYIRVYQWNN						nuclear
EHI_085720	hypothetical protein		1	0	0	XXX	3.24284e-06	3.14284e-06	XXXXXXXXXX						extracellular, including cell wall
EHI_138460	papain family cysteine protease domain containing protein	NA	0	0	0	IPQ	4.63512e-06	3.13506e-06	KGPYIMNIPQ						cytoplasmic
EHI_160970	hypothetical protein		0	0	1	NLI	3.23382e-06	3.13382e-06	NSSCIYKNLI						nuclear
EHI_130360	modulator of drug activity B homolog, putative	modulator of drug activity B	0	#N/A	1	KIF	3.13338e-06	3.13338e-06	EYELHLKKIF						cytoplasmic
EHI_124310	hypothetical protein		0	0	0	FEE	3.19879e-06	3.09879e-06	TDSFLGKFEE						nuclear
EHI_023230	histone H4	Core component of nucleosome. Nucleosomes wrap and compact DNA into chromatin, limiting DNA accessibility to the cellular machineries which require DNA as a template. Histones thereby play a central role in transcription regulation, DNA repair, DNA replication and chromosomal stability. DNA accessibility is regulated via a complex set of post-translational modifications of histones, also called h…	0	0	0	GYS	9.28714e-06	3.09716e-06	RQGRTLYGYS						cytoplasmic
EHI_012260	hypothetical protein		0	0	1	ERE	3.43442e-06	3.07379e-06	TILVINQERE						nuclear
EHI_021230	Rho guanine nucleotide exchange factor, putative	FYVE, RhoGEF and PH domain containing	0	0	1	ESY	3.13884e-06	3.03884e-06	PPELPQYESY						nuclear
[truncated: 5,750 more rows]
