# Supplementary material for: Anaerobic peroxisomes in Entamoeba histolytica metabolize myo-inositol
Source: PLoS Pathog. 2021 Nov 15;17(11):e1010041. doi: 10.1371/journal.ppat.1010041 (PMC8629394; doi:10.1371/journal.ppat.1010041)
Supplement: S8 Table — (XLSX) [file ppat.1010041.s016.xlsx]

## Sheet: List1
Table S8. Cellular localization predictions of putative inositol dehydrogenases
Accession number	Species	Group	PTS1	PTS1 Predictor		ChloroP v1.1	TargetP 2.0
				Score	Prediction classification	cTP	Other	Signal peptide	Mitochondrial transfer peptide	Chloroplast transfer peptide
m51a1_g5305	Matigamoeba_balamuthi	Archamoebae	NP	-33.473	Not targeted		0.995027	0.000504	0.001661	0.002146
m51a1_g7332	Mastigamoeba_balamuthi	Archamoebae	AKL	11.816	Targeted		0.994853	0.001130	0.000705	0.003283
Pelo3967	Pelomyxa schiedti	Archamoebae	SKL	11.447	Targeted		0.003388	0.000056	0.001796	0.988473
Pelo3265	Pelomyxa schiedti	Archamoebae	NP	-30.262	Not targeted		0.994074	0.000252	0.000011	0.005572
Pelo11053	Pelomyxa schiedti	Archamoebae	NP	-47.675	Not targeted		0.770321	0.008163	0.096882	0.123821
Pelo13800	Pelomyxa schiedti	Archamoebae	NP	-35.712	Not targeted		0.997562	0.001469	0.000915	0.000046
EMO_026700	Entamoeba_moshkovskii	Archamoebae	PKL	8.714	Targeted		0.603849	0.002594	0.392686	0.000609
XP_001741249	Entamoeba_dispar	Archamoebae	PKL	7.284	Targeted		0.765224	0.008349	0.225336	0.000606
XP_008856764	Entamoeba_nuttalli	Archamoebae	PKL	7.284	Targeted		0.844654	0.004592	0.150376	0.000237
XP_656504	Entamoeba_histolytica	Archamoebae	PKL	7.285	Targeted		0.884561	0.003250	0.111837	0.000158
PRP87257	Planoprotostelium_fungivorum	Variosea	SKF	-9.956	Twilight zone		0.894885	0.041260	0.048146	0.015038
XP_005778861	Emiliania_huxleyi	Haptophyta	NP			Y	0.002484	0.003802	0.020280	0.972095
EWM21326	Nannochloropsis_gaditana	Ochrophyta	NP			NO	0.864	0.0052	0.093	0.0375
TFJ80368.1	Nannochloropsis salina CCMP1776	Ochrophyta	NP			Y	0.003871	0.432297	0.112201	0.415373
CBN80215	Ectocarpus_siliculosus	Ochrophyta	NP			NO	0.0409	0.0003	0.9548	0.0039
XP_002286611.1	Thalassiosira pseudonana CCMP1335	Ochrophyta	NP			Y	0.002501	0.900147	0.052847	0.042896
KAF0690082.1	Aphanomyces stellatus	Oomycota	NP			NO	0.848147	0.000698	0.108167	0.042616
TYZ62879	Pythium_brassicum	Oomycota	NP			NO	0.990686	0.002140	0.007145	0.000022
OSX69689.1	Porphyra umbilicalis	Rhodophyta	NP			Y	0.000154	0.000013	0.879037	0.120794
XP_005537672.1	Cyanidioschyzon_merolae	Rhodophyta	NP			Y	0.043662	0.000015	0.949438	0.006178
XP_009860374.1	Ciona_intestinalis	Tunicata	NP				0.921751	0.072656	0.005344	0.000228
CBY13724	Oikopleura dioica	Tunicata	NP				0.882068	0.017679	0.097067	0.002964
XP_006813946	Saccoglossus_kowalevskii	Hemichordata	NP				0.994354	0.002489	0.002997	0.000156
XP_033097870	Anneissia_japonica	Echinodermata	NP				0.953649	0.002297	0.000740	0.042174
PIK55789	Apostichopus_japonicus	Echinodermata	NP				0.227353	0.052038	0.703673	0.016676
XP_033327252	Megalopta_genalis	Arthropoda	NP				0.998851	0.000618	0.000458	0.000049
XP_026326790	Hyposmocoma_kahamanoa	Arthropoda	NP				0.996087	0.003180	0.000128	0.000472
XP_033364925	Bombus_vosnesenskii	Arthropoda	NP				0.997842	0.000944	0.000499	0.000253
XP_026765274	Galleria_mellonella	Arthropoda	NP				0.998568	0.000815	0.000247	0.000289
XP_017761639	Eufriesea_mexicana	Arthropoda	NP				0.998610	0.001289	0.000091	0.000005
XP_013791504	Limulus_polyphemus	Arthropoda	NP				0.999632	0.000250	0.000110	0.000005
XP_022649036.1	Varroa_destructor	Arthropoda	NP				0.999367	0.000195	0.000431	0.000003
ODM94418	Orchesella cinta	Arthropoda	NP				0.999697	0.000243	0.000002	0.000058
