# Supplementary material for: Anaerobic peroxisomes in Entamoeba histolytica metabolize myo-inositol
Source: PLoS Pathog. 2021 Nov 15;17(11):e1010041. doi: 10.1371/journal.ppat.1010041 (PMC8629394; doi:10.1371/journal.ppat.1010041)
Supplement: S9 Table — (XLSX) [file ppat.1010041.s017.xlsx]

## Sheet: List2
Table S9. List of primers
Gene ID	Name	Primer designation	Sequence (5'-3'; restriction site recognition in lower case)	Restriction site(s)	Nr. bp	Notes
EHI_125740	IDH	Ehi_125740-FW	GTAGCAggtaccATGCAAAGCAATAAAGTTAG	BamHI	32	Cloning into Saccharomyces cerevisiae vector pVTU-dsRED
		Ehi_125740-RV	ATGAATgagctcTTAAAGTTTTGGTATTACCAAAG	XhoI	35
		I2DH-FW-NO-CUT	ATGCAAAGCAATAAAGTTAGAATT	-	24	Preamplification
		I2DH-FW-KpnI-V5-BglII	ggtaccATGGGAAAACCAATTCCAAATCCATTATTAGGATTAGATTCAACAagatctATGCAAAGCAATAAAGTTA	KpnI, BglII	76	N-terminal V5-tagging and cloning into Entamoeba histolytica vector pNeoCass
		I2DH-RV-BamHI	ggatccTTAAAGTTTTGGTATTACCA	BamHI	26
		d3-I2DH-V5-FW	ggtaccATGGGAAAAC	KpnI	16	Amplification of N-terminally V5-tagged I2DH without 12 C-terminal aminoacids (incl. PTS1)
		d3-I2DH-V5-RV	ggatccTTATATTACCAAAGGAATTCTCT	BamHI	26
		Ino2DhqFW	TGGAGTTGTAGAACCATTTAG	-	21	qPCR primer pair
		Ino2DhqRV	TTTGGTTGGTGTACTTATCC	-	20
EHI_051440	MYB-like	Ehi_051440-FW	CATATActcgagATGACTGAACTTGATTCTC	XhoI	31	Cloning into Saccharomyces cerevisiae vector pVTU-dsRED
		Ehi_051440-RV	TTATCAggatccTTACAATTTACTTTTTTTAATATGTG	BamHI	38
EHI_179030	PEX5	PEX5-KpnI-FW	ggtaccATGAGTCAAATACAAATTACC	KpnI	27	Cloning into Entamoeba histolytica vectro pNeoCass
		PEX5-BamHI-His-BglII	ggatccTTAATGATGATGATGATGATGagatctATGTGTTATCGTATCAAACA	BamHI, BglII	53
		EhPex5qPCR-Fw	TGTGGACAGAAGCAGTAGAACA	-	22	qPCR primer pair
		EhPex5qPCR-Rv	CAGCTAAGTCATCATATCCACACA	-	24
EHI_103470	PEX11	PEX11-KpnI-FW	ggtaccATGAATTCTGTTCTTCTGAA	KpnI	26	Cloning into Entamoeba histolytica vectro pNeoCass
		PEX11-BamHI-His-BglII	ggatccTTAATGATGATGATGATGATGagatctTTGCAATGATTCAACACA	BamHI, BglII	51
		EhPEX11qPCR-F20	AAAGTCAGGAGGGATGCTTG	-	20	qPCR primer pair
		EhPEX11qPCR-R22	TACCAATTGGACTGGTGTATGG	-	22
EHI_194840	PEX14		ggtaccATGAAAGAGCGAGTG	KpnI	21	Cloning into Entamoeba histolytica vectro pNeoCass
			ggatccTTAATGATGATGATGATGATGagatctTTCTTCTTTTTGTGTTTTATG	BamHI, BglII	54
		EhPEX14qPCR-F28	GAAGAAGTTCAAGAGATGATGAGTAAAG
		EhPEX14qPCR –R24	CACCTATAATTCCTCCTCCAATCC
EHI_024620	PEX16		ggtaccATGAATCTCTTAAAATCTCTTG	KpnI	28	Cloning into Entamoeba histolytica vectro pNeoCass
			ggatccTTAATGATGATGATGATGATGagatctATTTAATAAAAACAACAAACTT	BamHI, BglII	55
		EhPex16qPCR-Fw	CCATCATGTTATTATTTCTTCTC
		EhPex16qPCR-Rv	TCTACATAAGGAGAAATTATAGTC
EHI_198710	Pex19		ggtaccATGATTGAACAAGAGAAAAA	KpnI	26	Cloning into Entamoeba histolytica vectro pNeoCass
			ggatccTTAATGATGATGATGATGATGagatctTTCAGCAAGACATTGAACTA	BamHI, BglII	53
		EhPex19qPCR-Fw	TGACTTAATAAACCAAATTAATC
		EhPex19qPCR-Rv	GTCGTAACATACTAATTAAAG
EHI_142730	Actin	EhactinqPCR-Fw	AAGCTGCATCAAGCAGTGAA	-	20	qPCR primer pair
		EhactinqPCR-Rv	GGAATGATGGTTGGAAGAGG	-	20
EHI_098420	Pyruvate Kinase	EhPKqFwd	CTCGTTCACAACCAAATCTTATC	-	23	qPCR primer pair
		EhPKqRev	GTGAGTCCCTTGAGAAAGTAG	-	21
EHI_103590	Phosphofructokinase	EhPFKqRev	GTACAAAGACTAACACCAGAAATAG	-	25	qPCR primer pair
		EhPFKqFwd	GAAATTGTGCCATAACCTCTG	-	21
EHI_088020	Alcohol dehydrogenase	EhADHqFwd	TTCCAGAAGATGCTAGAGTTATG	-	23	qPCR primer pair
		EhADHqRev	GTGTTGGATTAGCTTCAATTCC	-	22
EHI_125740	Inositol dehydrogenase	EhIDHFwd	GTAGCAggtaccATGCAAAGCAATAAAGTTAG			Amplification of putative Inositol dehydrogenase gene. For clonning to pTVU-DsRed vector.
		EhIDHRev	ATGAATgagctcTTAAAGTTTTGGTATTACCAAAG
EHI_051440	Myb-like protein	EhMybFwd	CATATActcgagATGACTGAACTTGATTCTC			Amplification of putative Myb gene. For clonning to pTVU-DsRed vector.
		EhMybRev	TTATCAggatccTTACAATTTACTTTTTTTAATATGTG
