# Supplementary material for: Anaerobic peroxisomes in Entamoeba histolytica metabolize myo-inositol
Source: PLoS Pathog. 2021 Nov 15;17(11):e1010041. doi: 10.1371/journal.ppat.1010041 (PMC8629394; doi:10.1371/journal.ppat.1010041)
Supplement: S1 Dataset — (TXT) [file ppat.1010041.s018.txt]

>tr|Q54XC3|Q54XC3_DICDI dd HtrA serine peptidase [Dictyostelium discoideum]
MVNNFSSNGSDFINNINNNNNNNSNNNSNNNNYNYSNKFNLEEERIPNLRRSCCIVRVSGIDQSNGTNPNLQSTRSRSFSYSSNGKIIFSCSGFILDLEKGLIITSPTIFLPFILQQQNDNKRNINNNNNNNNNNNNNNQMTESNITKNTKNSIEKILSLINIDIILESDIINIRNNVNENNNNNDYSDDKIYDPVNSWRSCKFIDYLSCSQKTINTLNQLKNHFILSNQSSGFESSFGLIVLEINDKSSLIINQQQQQQRQQIEHQQHQHQQQQQRINSSVIIGNSVDVRSGNSVYVVGSPFGFISPTMFLNSISNGIVCNCIQSSSSSSSSLFLIDARSLPGNEGSGVFNKDGLLIGFIAPPIRSKNDKLPFTLSPVLPIHSFLPRIESQLSIYPKYRLSNSLSVSCFDPIQQSVNDCQNSIVLVQFKNSWGSGVLISESGYILTNAHLIIPSIPLIQQQIQQQQQQQQQQQQQQQQQQQQQQTNQTKQTKSSQQQQQQQQQQQQPQPFPIELYKDKKVDLRISSNSIINNNQSSSLHQSSNSSFIWCKGTIEYISHTHLDIALIKIDQHDLSILLNDNNNNNNNNNNNNNNNNNNNNNNNNNNNNNNNNNNNNNNKNNNNNNNQKKHEPIKFQHVICNPILNPKYGESVFVLGYPLIPPTQNPPISVTKGIISNIVYVDNCAVSYQTTASVHSGNSGGGLFDLKGNFLGIVTCNAKQKNGLIITELNFSIPATSLIHFFHYANGTDEMGLNLMRSTSTDKFLKALWKLQITPPPLSNTNKNINNTNTNNNNNNNNNNNNNNNNNNNNNNNISTSTSPIAGKKYSEFLTKMNQQQQQDNNNKIQSKL
>XP_012758456.1 as
MQRNDGGDDESTVIAQVIADDDGGGVQSINHLRQCCVVVRVRGPEESTLRSNRSSSSLVSTFSHSFDGRTTFSCSGFIVNKEQGLILTSASIFTPFLKVRPSANGVANNSDDSLEMIKDTEIDIMCNYNKDIKHDDVATSNQLSIYKVAEERVYDPLKDWIPCRYQSMLPVHPSVIEIVDQIKSYFSVSTPRALSLVLLRATTPLVDPAVRAITFANTSVASRTGEKLTIIASPFGFISPTIFLNSVSSGILCNAIAARPYDHPSLFLTDARCLPGSEGAAVFDSHGHLVAVVTAPIRAKDDKIPFNLSPLIPSHTFITNLNLQGQIHMSSHTDQLVRNYKSSISSRIGSNSLVNSRLDQQKHSIVLVKFKDTWGSGVLISENGYILTNAHLLGPSIPSIHKSDISGAYPPSMYKNYSVDLRIDYSAMKGKETIKGHVWLQGNIEYISHTHLDIALLKIRDEDTTLFNHVDCNMLLNVKHGAEVSVLGYPLLPPTQNPPISVTNGIVSNIIFVEGMAVSYQTTAPVHSGNSGGGLFDHQGNFLGIVTCNAKQKNGSIITDLNFSIPVASLVHFFNYANGQDKHGLEVMRRTSTNKFLKALWKLQITSSPQPSTTTDGRGKKYSEFMEKMTKTPITQKEEIDQARLRSKL
>PRP88860.1 pf
MRHESWTNGSSVSIRISGPDPRSTKQTSRPFYLPMNLDTGLEDGSLCYSVSGFLLSPGVVVTTATAVTPFINHEKVNRLDSVIMEARDRDGVWERMRCVNIIEIPEIRRSLNTLLGGLSEFERSWRLAWLVPRGDTPINQRTQSMWSSIAVLSFDRKFISDDPTPMNVGRVNVRDDIYIVGSPFGVYNDSLNHSVVGGIISNQIECDGATGLILSDSKCFPGMEGAPVYRSDSIIGMLLPPIMRRDRYPVKFTFIAPIQPILCSLGSVVQNISKEVDKGRFQMEDNLVALQYDSSWASGFKDKKVDEKNVRIRVRTNQVKERQFEAKLIWTSTTELDIAILRYDSNLFPVSKSSISSELHQGQPIYVLGYPIFEPGNIPPTWSSGIIQKITTYRGQPIIIQTSAAVHRGNSGGMLMNRDGQVLGIVTSNTTLNLPTDFEAPEGMSEEPAWEEIKRRKALVLARLNFSIPCQELSVLFSGEFEKIAEGDDESVQKWIGERLGKKDEQKAKLWEWRDVDEERPIQSKL
>ACA1_295710-t26_1-p1 ac
MRGVCVRVTGRDPRQSLAPGWPARLHKDGATWVGASGVALAPGPADGGAELVVTTGTVLVPFMTTPTAIDASSSPWSSSPALAAGTRVEVLLPDAGEVWREARLERVYCPREAVEALLQLTGGRDQSTWGLGWREGDGLHVYGSPYGLLAPHVFFNCLATGVVSGRLEAPPPLVHDDHHDHDHGHDDDDQAKKSAQPQPATRFPLLLTDARCIPGCEGGPAFNDQRQFAGLNLIIAADVAMSIVQQHHLAAAAARGSTAASSSVMRSVPPRERKPTEPSAAVRRAQKSLVLLEVGNSWASGIVLSATGYILTNAHVVRPYLSAIEDSVLQAGISVRVRVEDDQHSAGYSWLKADLVFASSSCIDVALLRLKNDRKWPPLVPASFAQQTPRVGDSIFVIGYPLFFPSIGQGCLCTGGQVAKVVTTSDGKPGAIQTTAAVHNGNSGGALINNAGRVVGMVTCNMRRKGTEDEAAGVIIPRLNFSIPVHLLAPVLSFIRDPSSSDARVALAPLNEAGRELDEVWKLQRLSAFPSLPPDSKFGRFVRAFAPDPRTASTTTTTPSSSAAADDSPPARGPPFASSL
>KYR00117.1 hypothetical protein DLAC_03266 [Tieghemostelium lacteum]
MDSTRNDSNICSLKKSCVMVRVSGNDKPSANRIFSYKVNGKTIFSCSGFIIDLERGIIITSSVIFLPFLFNNSTSSTSIH
SESLSNIVTPQSIEKIINEIKIEILLNCNTNVTLESIDPQLGNVASEHQRIYDPLNNWKQCRFLNFMSCNDNTMLLLNKL
KNNFTLVNSNVLNATLDLSFGFVVLQLIKDREAENFEKQLLLDQVTVGNSLEENSGSPITVVGSPFGFVSPTMFLNSIST
GVICNKISPPKQYSSPSIYLVDARCLPGNEGSAVFNQQNQLIGIIAPSIKSKNEKLPFTLTPVIPIHCLIAQLERVNVQP
KYCLYNNLQYFNDSLSKVQNSIVLVQFKTSWGSGVLISDNGYLLTNAHLIIPSIPQILELTSSSVPPKSFPKRFYKDLLV
DIRVSNSAFQGRENLKGYKWLKGSIEYISHTHLDIALIKIKDYESIIENTSSLDQDYQSIDNNNNNSYNNSNSKNSSSGT
HIKFHHVECKPLLNPQHGTKIAVLGYPLIPPTHNPPLSITRGIVSNIVSVDGMSVSYQTTASVHSGNSGGGLFDMSGNFL
GIVTCNAKQKNGSIITDLNFSIPSTSLLNFFNFANGQDPLALESMKNTTTNKFLKALWKLQISPSILETASHNPLQSKL
>XP_020434785.1 hypothetical protein PPL_04362 [Heterostelium album PN500]
MTITHGSLSACDISKLRQCCVVVRVKGNDISTASNYGSSSSSSALKSNKSSSSQVPTFSHSSEGKITFSCSGFIINREQG
IILTSSSIFMPFLSRRNEQAHYEIHRDTEIDIMCNNNRQIKEEDIKSSNSGGSGGSGSGQSIYNKSSDERIYDPLKDWIQ
CRFHQLIEVDQSIMDIVDLLKSYFVIGSSKSLSLVLLKASSPLTVDPAIDQVRFAQSTHIKTGERISIVASPFGFISPTI
FLNSVSSGIICNKIAARPYSHPSLFLTDARCLPGSEGAAVFNSRGEVIAIVTPPIRAKDEKTPFNLASLLPTHTFLEYLL
KTDLVAKPLISNSVLSLSPLQTSLSLLDRQKHNIVLVKFKDTWGSGVLISSNGYILTNAHILAPSISALHKASNDSNNAV
GYPAHMFKDYRVEIRVDYAALIGKETIGGHMWYNGRIEYISHTHLDIALLKIVCDDSLVFHHVECNTLLNVQHGTEVAVL
GYPLLPPSQEPPVSVTHGIISNVVCVDGMAVSYQTTAPVHSGNSGGGLFDERGNFLGIVTCNAKQRNGSIITDLNFSIPA
TSLVHFFNYANGQDIQGLEIMIRSKTNKFLRALWKLQITSSPHSSSQNNINQKHLQPLQKQPPQTTGNGRKYAEFLEKIT
NTPQTSAANCNTENINSLMAKL

>sp|Q54LT2|URIC_DICDI dd Catalyzes the oxidation of uric acid to 5- hydroxyisourate, which is further processed to form (S)-allantoin (By similarity) [Dictyostelium discoideum]
MATLIDNRYGKARVRVLRVFKGPNEYHKVFDFDCRVLLRGAEFSETYLTGDNSKVVATDTMKNTVYVIAQKEEFKSLEEYGILLGKHFLATYSWVNGVEVVMRENQWRRIKTSNGKEQAHSFQRDREIHSVTVTSSRDKSPVVVSGIDDLLIMKTTQSGFEGFHRDKYTSLKETKDRVFATVVTANWTYNTLSVDYSKVFEQFKLSVFDIFAQTYSRSVQETLFLIAKDVISKVPQVEQVHLSLPNKHAFGFDFSRLNIENNQTVFQPVEEPSGLIEGTIKRSHSRL
>XP_012757455.1 as
MATLIDNRYGKAKVRVLKVNKNKDFHSVLDLDCCVLLQGQFEETYLTGNNEKVVATDSMKNTVYLLAQREHFKSPEELGIILGKHFLNTYSHVSHVHVTIRENVWERMKSTYEKKEHDHSFVRAREVHTASVTSMRGRPPQVKSGIQDLLIMKTTGSGFENFLRDKYTTLPETKDRVFATAVTAEWTYNTTENVNYPNVYQEFKGAVFDIFSLQYSKSVQETLYIIGKTAIDRVKEIDEINLSLPNKHAFGFDFNKLGTKNENTVFQPVEEPSGLIEGTVKRLNAKY
>PRP86181.1 pf
MPVACMCGSRVYKVKITMPETKRESTGFELTKQRYGKNNVKFLRVVRDGPKHEVKELRVRILLEGAFEISYTQGDNSTIVATDTQKNTLFALAKLHPIEPLEQWCLQVANDFLARHKHISAVNLKVEEHPWDRIRVSGKEHDHAFEKGSGGIRIVKLRMPRNGTPSLSAGFRDLEILKTTQSGFEGFIRDEYTTLPETRDRVFATKMKCEYTFNRFSRTAFSSIQEKVKEIALSTFAGNIEGGTYSPSVQQTLYQTAQKVLNTIPEVETISFSLPNVHYYLCDFKNFKTNVPNNNEVFHTYDGPSGLIEATVSRNSASHLGRAKM
>PRP82005.1 pf
MCGVYKVKITMPETKRESTGFELTKQRYGKNNVKFLRVVRDGPKHEVKELRVRILLEGAFEISYTQGDNSTIVATDTQKNTLFALAKLHPIEPLEQWCLQVANDFLARHKHISAVNLKVEEHPWDRIRVSGKEHDHAFEKGSGGIRIVKLRMPRNGTPSLSAGFRDLEILKTTQSGFEGFIRDEYTTLPETRDRVFATKMKCEYTFNRFSRTAFSSIQEKVKEIALSTFAGNIEGGTYSPSVQQTLYQTAQKVLNTIPEVETISFSLPNVHYYLCDFKNFKTNVPNNNEVFHTYDGPSGLIEATVSRNSASHLGRAKM
>ACA1_220120-t26_1-p1 ac
MATLSANRYGKDLVRVVRVTRNGPVHDIKDVAVRVLLEGGKLETSYYNGDNSWVVPTDTIKNTVYVLAKKHPFTDIEVFGITIARHFLNEYAHYSKAEVTISERPWNRMVIEGKPHDHSFLPGSGEERTAVVRLARESMDAPQVTSGMRNLLVMKTTGSEFVGFPKDKYTTLKEATDRIFKTTVTVEWDYVCQRKPVDYTAVYNRAKETILHVFATTYSKAVQQTVWEMGRQIIAKNDDVKNVHFTLPNQHNWLFDLKPFGLENNNEIFVPQADPQGYIQGTVSRDNGPKKAAL
>XP_003291473.1 urate oxidase [Dictyostelium purpureum]
MATLIDNRYGKARVRVLRVFKGPNDHHKIFDFDCRVLLRGDEFQETYLTGDNSKVVATDTMKNTVYVIAQKEEFKSLEEF
GIILGRHFINTYSWVSGVEVSMKENMWHRIVTSNGKPHGHSFTRDREVHTAVVTSTRGKSPVVVSGIDDVLIMKTTQSGF
EGFHRDKYTSLKETKDRVFATVVTSNWTYNTLDVDYTKAYETLKQSVFDIFANTYSKSVQETLFLIAKDAIGKCSAIEQV
HLSLPNKHAFGFDFSRLNIENKNVVFQPVEEPSGLIEGTIKRVHARL
>KYR00112.1 urate oxidase [Tieghemostelium lacteum]
MATLVDNRYGKAKVRVLRLFKTGDYHKIFDFDCCVLLLGDEFKETYLTGDNKRVVPTDTVKNTIYVLAQQETFKSLEEFG
IILGKHFIKTYSHVQGVHATMKENSWARMGTGKQQDHSFVREREIHTIQVNSSRGQEPQVTSGIDDLLIMKTTQSGFEGY
NKCQYTTLKETSDRVFATVVTANWTYNTLNVDYTKAFEIMKQSVFEIFSSTYSKSVQESLFLMAKLALERCPQIETIKMS
LPNKHAFGFDFSRLNIQNQNTVFQPVEEPSGLIEGTIKRSVSSKL
>XP_004366475.1 urate oxidase [Cavenderia fasciculata]
MATLIDNRYGKARVRVLKVNKNGDHHSVFDFDCCVLLKGDFSDTYYTGANDKVVATDSTKNTVYLLAQSEQFKSVEEFGV
IVGKHFLATYSHVSEVQVTIKENVWDRMRVTYEQREHDHSFVRSRDVHTASIISVRGRPAQVTSGIEDLLIMKTTGSGFE
GFYRDKYTTLKETKDRVFATMVTASWTYNTATNVNYVNAVAEFKKSVFDIFALTYSKSVQETLYIIAKTALERVKEIDEI
KLSLPNKHAFGFDFTRFEGVKNNNTVFQPVEEPSGLIEGTIKRAASKL
>XP_012757455.1 hypothetical protein SAMD00019534_027030 [Acytostelium subglobosum LB1] ??
MATLIDNRYGKAKVRVLKVNKNKDFHSVLDLDCCVLLQGQFEETYLTGNNEKVVATDSMKNTVYLLAQREHFKSPEELGI
ILGKHFLNTYSHVSHVHVTIRENVWERMKSTYEKKEHDHSFVRAREVHTASVTSMRGRPPQVKSGIQDLLIMKTTGSGFE
NFLRDKYTTLPETKDRVFATAVTAEWTYNTTENVNYPNVYQEFKGAVFDIFSLQYSKSVQETLYIIGKTAIDRVKEIDEI
NLSLPNKHAFGFDFNKLGTKNENTVFQPVEEPSGLIEGTVKRLNAKY
>XP_020431416.1 urate oxidase [Heterostelium album PN500] ??
MATLIDNRYGKAKVRVLKVNKNKDYHTVFDLDCCVLLQGQFEETYLTGNNERVVATDSIKNTVYLLAQKENFKSAEDFGI
ILDLLIMKTTGSGFENFYRDQYTTLPETKDRVFATMVTAEWTFNTTDNVNYPHIYQEFKNSVFDIFSLQYSKSVQETLYL
IGKTAIERCKEIDEINLSLPNKHAFGFDFAKLKTKNENNTFQPVEEPSGLIEGTVKRLNAKF

>sp|Q8T2K9|MASY_DICDI dd malate synthase [Dictyostelium discoideum]
MLRGIEIRGKVDKNVKSILTEECLTFLGELERRFGGIRKNLLQKRLDRQIDINNGILPSFLKDSDCKRATDKNWKCSSVPLEIQDRRVEITGPTDRKMVINALNSGAKVFMADFEDANCPNWENSIHGQQNMIDANNRTISFTSAEGRKYELNKQVAVLFVRPRGWHLNEDHLAIDGLSMSGSLFDFGCYIFHNHQILKNRNSNPYFYLPKMESHLEARLWNDVFVFSQNYLGMPIGTIKATVLIETILASFEMDEILYELRDHSAGLNCGRWDYIFSFIKKFQSYPDKMLPDRAKVTMTSPFMDSYVKLLIYTCHKRGVHAMGGMAAQIPIKNNEQANNAAMEKVRLDKQREVRAGHDGTWVAHPALIPIAMEQFNTHMKSQNQISYIPSSTAPNFEEIAKSLLSVDPVKPGDITEDGFRSNIVVGILYLEAWLNGNGCVPIHNLMEDAATAEISRSQIWQWIKHKAPLPDGKSFVTLQYYNRIFKEESDKLEKAHPNSKTLTDAIQIFNNLIVSPNFIDFLTPSCYKFVVDSERKTFSPKL
>tr|Q54RR4|Q54RR4_DICDI dd [Dictyostelium discoideum]
MEKINEFLKVLHLEFEGKRQELLKERILIQSNITQSLGKCLKKPIETFEIRNDSTWKIREIPKILQDRSVDIVCLDVTNYQSMVECVESGSNGVQVDFDDGYSPSHSNNLKAQSNINKIVNDNRLNQSNKALLLVRPRSMNLDEINHCVDGVPISGTIFDLGVFLFNNAAKLIEMNRGPFLYIPKIENYREAQWWDSLLKRCEQLLSIPPFTIKAIVLIENILASFEMEEIIYYLRDHCIALNTGRWDYIFSYIKKFSQLPNYNIPSKSMLSFNQEFLVSYYNLLSNISHKRGCLATGGMAPHYPTNVGQTLSDKELLSIFNGKKEEAKMGFDGALIAHKSAVSACRNAFKEVIGNDNTNHLSSNRLFKFSPIQCDQYFSNLIKTCKGLTLENKFNHNYPIASVSIQDVKSYLTVLYIYIGNWIFKEKGASSINGVIEDLATSEINRVLLWKWLKFGVAIKEDNNKLLNISTILINLNDIEKSLKQQQQQDDIKFTNNQHETIKRLIIQFLTSNQLIDFMPTLLYPYLLNLNKDIIILKSNL
>ACA1_360150-t26_1-p1 ac
MNNEQRTTLLVRHGIEILGPIEKGYEQVLTVDALVFVAELHKRFDARRRTLLAARDERQSRIDAGEMPDFLHETRHIRESEWRCGSIPEDLKDRRVEITGPVDRKMIINALNSGAKVFMADFEDSSTPTWENGITGQINLYDAIRRTISMKVGEREYKLKNQTATLMVRPRGWHLDEAHVLVHGKPVSGSLFDFGLYIYHNGHALLSRGSGPYFYLPKMESHLEARLWADAFRYAEQRLDIPHGSIKATVLIETILAAFEMDEILYELRDHSAGLNCGRWDYIFSTIKKFINHKDAVFPDRALCTMRSHMMASYVDLLIKTCHRRGIFAMGGMAAQIPIRNDNAANQAALAKVRDDKLREVKAGHDGTWVAHPDLIPIAMEIFNEHMKTPNQIHVRRDDVRVTSDDLLKFPKGDITLNGLRDNVRVCLVYLRAWLSGRGCVPINNLMEDLATAEIGRSQVAQWIRHGVKTTDGTQVTISLALKILKEETDALRGSTPASKTPSGAADSLALAHDIFAKVIVAAPATFYDFFPTLAYQHILTLQPPFHPRF
>XP_003289287.1 hypothetical protein DICPUDRAFT_48509 [Dictyostelium purpureum]
MLKGIEIRANIDQNVQKILNNECLEFLSQLERRFGGIRDNLLQKRKERQDQINGGILPEFLESTKAVRSGDWKCLPVPQE
IQDRRVEITGPTDRKMVINALNSGAKVFMADFEDANCPNWENSIYGQINMIDANSRTISYTSPDRREYKLNKDVAILFVR
PRGWHLNEEHIYIDGKAMSGSLFDFGCYIFHNHQILKNRNSSPYFYLPKLESHLEARLWNDVFVFSQEYLKMPIGTIKAT
VLIETILASFEMDEILYELRQHSAGLNCGRWDYIFSFIKKFQNYPNFILPDRSKVTMTSPFMDTYVKLLIYTCHRRGVHA
MGGMAAQIPIKNNKDANDAAMEKVRLDKLREVKAGHDGTWVAHPALIPIAMEQFNQNMKNANQIDYIPQTPNFSQIQKSL
LEVSKIKPGDITEEGFRSNIVVGIEYLEAWLNGNGCVPIFNLMEDAATAEISRSQIWQWIRHRAPLPNGKPIDINYYNNL
LSEEVSKLEKAHPKSTTLKQAISIFNNLIVSPTFIDFLTPSCYNAIVSSEKVNSPSGSAKL
>KYQ93716.1 malate synthase [Tieghemostelium lacteum]
MSQSRSGVEIRGVIDKSVNYILSVECLSYIVELERRFGLVNRNLLQKRQERQLEINSGKFPQFLQSTVQVRQGNWKCLPV
PAEIQDRRVEITGPPDRKMVINALNSGAKVFMADFEDANCPNWQNSIQGQINMIDANKRTISYQVPGDTTGKVYKLQSEP
AVLFVRPRGWHLFEEHIYVDGRAMSASLFDFGVYLFHNHRILKERNSAPYFYLPKMESHLEARLWNDVFVFSQQYFKMPH
GTIKATVLIETILASFEMDEILFELRDHSAGLNCGRWDYIFSMIKKFQQFPKFVLPDRAKVTMTSPFMESYVKLLIYTCH
RRGVHAMGGMAAQIPIKGNKQANDAAFEKVRLDKLREVKAGHDGTWVAHPALIPVAMGEFNQHMKTANQIHLIPPTPNLV
AIEKQLLTVPELQAGDITEEGMRSNIVVGIEYLDSWLNGLGCVPIHNLMEDAATAEISRSQLWQWIRHKAKLSNGELIDL
SFFKKVLNQEVEKLKTTSKSKTLDQSISIFHDLIVSPQFIDFLTPMAYHCIIQREQLAGSSKL
>XP_012747643.1 hypothetical protein SAMD00019534_125930 [Acytostelium subglobosum LB1]
MNSTLRNVEIRGQLDKDVNTILSTEALAFLVELERNFGARRIDLLAARRKRQQEINNGVFPDFLSQTAAVRAGQWRCAPV
PAEIQDRRVEITGPTDRKMVINALNSGAKVFMADFEDANCPNWSNSIQGQLNMIDANRRTIEFSSSDGRKYSLRKDNVAV
LFVRPRGWHLNEEHIYVDGHPMSGSLFDFGLYFFHNTNILLNRGSAPYFYLPKMESHLEARLWNDVFVFSQNYIKVPVGT
IKATVLIETILASFEMDEILYELREHSAGLNCGRWDYIFSFIKKFNQYPQFVLPDRAKVTMTSPFMEAYVKMLIYTCHRR
GVHAMGGMAAQIPIKDNKAANDAAMEKVKLDKEREVKFGHDGTWVAHPALIPIAMEQFNLHMKTPNQINQSPVNPHITAK
DLLNVTPVSPGDITEAGFKSNIIVGVDYIEAWLNGNGCVPINHLMEDAATAEISRSQIWQWIRHGAKFSNGTTITLAYFR
SVLAEVEKVAKPRPTLKHAIGIFELLVASPEFVDFLTPSAYDYIVAKERQQSKL
>XP_020431259.1 malate synthase [Heterostelium album PN500]
MNSNLRDLEIRGAPFEESRRILTPDALVFLVQLERRFGGVRRDLLAKRKERQLELNRGVLPDFLPQTASVRSGSWRCAPV
PADIQDRRVEITGPTDRKMVINALNSGAKVFMADFEDANCPNWANSITGQQNMIDANRRTISYTSPDGRQYNLKKEVAVL
FVRPRGWHLDEEHIYIDGRPMSGSLFDFGLYLFHNHKILADRRSGPYFYLPKLESHLEARLWNDVFVFSQKYLNMPNGTI
KATVLIETILASFEMDEILYELRDHSAGLNCGRWDYIFSVIKKFNQLPQFVLPDRSKVTMTSPFMEAYVKLLIYTCHRRG
VHAMGGMAAQIPIKDNKAANDAAMEKVKQDKLREVKFGHDGTWVAHPALIPIALEQFNTYMKTPNQIANIPTNPGITAKH
LLNVPPVSPGDITEDGIRSNIIVGVEYIDAWLNGNGCVPINYLMEDAATAEISRSQIWQWIRHHSKLPNNQPITIQYIDG
VLRDIENKVFSKSKSQTIKHATSIFYTLISSPEFIDFLTPSAYNYIVKQERVAQQPKL
>XP_004359780.1 malate synthase [Cavenderia fasciculata]
MGETKASTESDEIIMSKTMSNSNNNNNKTSGNEQDEIITVDQLQSLVKQRIDLEEELQTLRDYLIKGGGSLFGLNGSFVD
KEGYPVILVMNDTNQQDTYLARCFYRLDYIWSPHLDIIIEVKKARARIACIQTDYKILMKSIEDGMLKLHAQNKPQQQTV
PKPSSISTPTTSSSLTKESSIQSPAANPSSASAVGSALAPATATLATPVKNEEPFMDKGYNRMDLEIKIALDHHARKILT
TEALAFLVELERKFRSARTVLLAKRQERQADLNRGIFPDFLKNTENVRKADWKCAAMPRDIMDRRVEITGPPERKMVINA
LNSGAKVFMADFEDANCPTWYNSIHGQINMIDINNRTISYKAPDGREYKLKPEVATLFVRPRGWHLDEEHVYIDGMPMSG
SLFDFGLYFFHNYRIAMNRGSAPYFYLPKLESHLEARLWNEVFNFSQHYVGIPIGTIKATVLIETVLASFEMDEILYELR
EHSAGLNCGRWDYIFSIIKKFQQHPQFVLPDRAKVTMTSPFMESYVKLLIYTCHRRGVHAMGGMAAQIPIKDNKQANDVA
LEKVKADKLREVMFGHDGTWVAHPALIPTALEQFNLHMKTPNQIHIIPPNPSFTAKDILSIPEIKSDDISEEGLKGNIIV
GVEYLDAWLNGNGCVPINHLMEDAATAEISRSQIWQWIKHKSKLSNGKVITLEYFNQILKELQPVLENRNKKSTTLKDSI
PMFQSLIASPTFVDFLTPTAYQYVIRRERTAFNPKL
>PRP84535.1 malate synthase [Planoprotostelium fungivorum]
MSLQQQLNAALAKDGIEIRGPVTQEYAAILTPDALRFVASIHNRFEETRRQLLQNRQKAQVEISAGRFPDFPAETKQIRE
SDWKVAPIPKDLTDRRVEITGPVTRKMIINALNSGAKVFMADFEDSNSPTWTNNVEGQINLRDAVNRSISFNDPNGKKYT
LIEKPATLMVRPRGWHLVESHVLVNGQPIAGAFFDFGLYFYHNAKNLLQRGSGPYFYVPKMEHYLECRLWAEVFQFSEQS
LSVPTGSIRATALIETILAAFQMDEFLYELRNYSAGLNCGRWDYIFSFIKKFYDHPQFVMPDRGSVDMLQPFMQAYVSLL
IKTCHRRGIHAMGGMAAQIPVRDNKQLNDAAMEKVRKDKLREVQAGHDGTWVAHPGLIKIAMDIFNEHMQTPNQIHRVTE
AQVKAADLMAVPTGKPSLNGLRGNIEVGLKYVEAWIKGNGCVPIHNLMEDLATAEISRVQIQQWMRHGVKLSDGEIVTEQ
LVRKTLDEETSKLFDLQKGDVSVKKAKDIFEKMFFGGNGIGDFMSLEMYPYVITDVAGKAKL
>XP_004354843.1 malate synthase [Cavenderia fasciculata]
MKRMFDTLNESLKNDGVCVVAASSMTCATVGLTVLTVDSLRFLSLLHRKFNNDRLQLLNNRINIQSILDTSFVANSNPST
SSTSTSSPSLKLPTLLKETEFIRNDKNWRVEKIPGVLMDRRCDIVCLDVTSKYNLLECIKSGANGVQVDFDDGYAPTWDN
GLRAHSNINELAKECFQETDALLIMRPRSLNLDECHVLVDGQPVAGALFDYAMFMFHNGRALASQGRGPFFYLPKLENHR
EAIWWNGVIVYGEQLLNLTHGTSKVIVLIENILATFEMEEIIYYLRDYIVALNTGRWDYIFSFIKKFGQSTQHIFPDRSC
MGLDQPFLASYYRLLVDVCHRRGCLATGGMAPQYPSSTTHLSAEELALVTKGKETEAAMGFDGALVAYYQAVSLCKEAFT
KYFPTTTSVNQMDKRVNIDHAQLYQMVTQVPKGTISTKEVYASTYILCNYILSWIRGQGALPLNNIVEDLATAEINRVLL
WKWIKYHSKTTEGYVITFSLVRSFMDQITQKMYMNIREKEYLDQAITILLTSRPCIDFMPSILYPFITTIYKPVAKL
>KYR01269.1 malate synthase [Tieghemostelium lacteum] ??
MVDKIRILNETRNQLITKESLDFIVQLHKRFNQKRLELLKERIVIQSKINSNAFKLERDAKSFEIRNDSSWRVGEIPELL
RNRKVDIVCLDVANKKTLIECLKSGANGIQVDFDDGYSPSWSNNLQSQLNLYEIVHDGKYSGKECPLLLMRPRSLNLDEF
HLLVNGQSLSGAFFDLGLYLFWNGKTLLEQKRGPFFYLPKLENYQEALLYRDILAFCEDYLKFPSGSIKVIVLIENILAS
YQMEEMIYALKDNIVALNTGRWDYIFSFVKKFSASSEYILPAKSSLGLDQPFLESYYRLVVSISHKRGCLATGGMSPQYP
SNGRLELTEKEKLTVYNGKKTEALMGFDGALVAHASAVEQCRKAFDSVIGQQLDNSQCQGVKQSKITYGFDPVLNQKYFN
MLSIAPKGFPVCENDVKDCVYALYKYIYYWIQGKGAVEMNGIIEDLASIEINRALLWKWLSESVILKEGIPFTFKCLLIH
FQNLEKEFNPLNINHQQIQFLIELFLTSRDFIDFMPTVLYPILCQNSIKLTSSL

>sp|Q9NKW1|MFEA_DICDI dd peroxisomal multifunctional enzyme [Dictyostelium discoideum]
MALNFKDKVVIVTGAGGGIGKVYALEFAKRGAKVVVNDLGGSHTGQGSSSKAADKVVEEIKAAGGTAVANYDSVEDGEKIVQTAMDSFGGVDILINNAGILRDVSFGKMTDGDWDLVYRVHAKGAYKLSRAAWNHMREKNFGRIIMTSSAAGLYGNFGQANYGSMKMALVGLSNTLAQEGKSKNIHCNTIAPIAASRLTESVMPPEILEQMKPDYIVPLVLYLCHQDTTETGGVFEVGAGWVSKVRLQRSAGVYMKDLTPEKIKDNWAQIESFDNPSYPTSASESVSGILAAVNSKPADGESVLVRPPKVAVPKALAATPSGSVVVDGYNASKIFTTIQGNIGAKGAELVKKINGIYLINIKKGTNTQAWALDLKNGSGSIVVGAGSTKPNVTITVSDEDFVDIMTGKLNAQSAFTKGKLKISGNMGLATKLGALMQGSKL
>XP_012759564.1 as
MSAELSYKDRVVIITGAGGGLGRVYALEFAKRGAKVVVNDLGTASSGEGADVKAADKVVNEIKAAGGVAVANYDSVEDGEKIVATALNAFGRVDVLINNAGILRDVSFGKMTDSDWDLVYRVHCKGAYKLTRAAWNHMRDNKYGRIIMTSSAAGLYGNFGQGNYSSMKMALVGLSNTLAQEGKSRNITCNAIAPIAASRMTETVMPPDLLALMKPEFVVPLVLYLCHESTTETGSIFEVGAGWVSKLRLQRGAGVLIPDITAEKVKENWAAVEDFSNPTYPTTPTESFSGIMTALNNPVKVSIAPVKAAAPAAAAAGASVVVAGYKASNVFETIQKTIGSNGAELVKKINGVYFIKVTQGGKSQTWTINLKTGNGAISIGEVGKQDVTITAADEDFVDIMTGKLNAQTAFMKGKLKINGNMGLATKLGNIMQKSKL
>PRP84988.1 pf
MSNQLRYDGQVAVITGAGNGLGKVYALFFASRGAKVVVNDLGGSMSGSCRSLLYHFANYVTGDGASNRAADLVVEEIKKAGGEAVADYNSVSDNGAGIIKTAVEKFGRVDILINNAGILRDTSFVKMTEKDWDAVYSVHVKGTFLVTKAAWDVMRKQSYGRIINVTSTAGLYGNFGQANYSMAKLGLLGLAKTLALEGEGKGILVNTIAPLAASRLTETALPAEILNFLKPEAVIPLVGYLCHSSCSENGQVYEVGAGWFAKLRWQRSEGLLLDPKKGLTPEDVRDQWNKVEDWNRVSYPVSASDSFAEIMKAKL
>XP_003290103.1 hypothetical protein DICPUDRAFT_48962 [Dictyostelium purpureum]
MLMFKDRVVIVTGAGGGIGRVYALEFAKRGAKVVVNDLGGSHTGQGASSKAADKVVDEIKAAGGVAVPNYDSVEDGEKIV
QTALDNFGRIDILINNAGILRDVSFGKMSDNDWDLIYRVHAKGAYKLSRAAWNHMREKSFGRIIMTSSAAGLYGNFGQSN
YGSMKMALVGLSNTLAQEGKTKNITCNTIAPIAASRLTESVMPPEILDQLKPDYIVPLVLYLCHEDTTESGSVFEVGAGW
VSKVRLERSAGFYDKNLSAEKLKDNWGKVESFDNPSYPTSASESVSGILAAVNNKASETGASPLVRPPKPAAPAAAAAAP
SASVVVDGFESSKVFQTIQKTIQSNGADLVKKINGVYLFNVKNGSKVQSWVLDLKNGSGSISVGSESKGKPNVTIAVSDD
DFTQIMTGKLNAQSAFMKGKLKIQGNMGLATKLGSIMQKSKL
>KYQ88875.1 peroxisomal multifunctional protein [Tieghemostelium lacteum]
MTGELKFKDKVVIVTGAGGGLGKIYALEFAARGAKVVVNDLGGSSTGEGASSKAADVVVNEIKSKGGVAVANYDSVEDGE
KIVATAMNNFGRVDILINNAGILRDVSFGKMTDQDWDLVYRVHMKGAYKLTRAVWNHMRDNKFGRVVMTSSAAGLYGNFG
QANYGAQKMALVGFANTLAQEGKARNVNVNTIAPVAASRLTESVMPPDLLQQLKPEYIVPLVLYLCHEDTQETGSVFEVG
AGWVSKVRLQRSSGVYIKDITAEKIKENWAGIENFDKPQYPTSASDSVSGILSAVSSQPATSAPLHRKPSTSAPTPSPST
SESVEVAGFASSSVFKTIQQTVATNGEELVKKINGIYLFNVKSSGKQQQWTLDLKSGKGSIQKGAGAKPSVTINVEDQDF
VDIMSGKLNAQTAFMKGKIKIAGNMGLATKLGQIMQKSKL
>XP_004359963.1 peroxisomal multifunctional enzyme [Cavenderia fasciculata]
MSSELLFTDRVVIITGAGGGLGRVYALEFAKRGAKVVVNDLGTSSSGEGNNAKAADKVVNEIKAAGGQAVANYDSVEDGE
KIAQTALNAFGRIDIVINNAGILRDVSFGKMTDQDWDLVYRVHVKGAYKLTRACWNHMRDNKYGRIIMTSSAAGLYGNFG
QANYSSMKLALVGLSNTLSQEGKARNINVNAIAPVAGSRMTESVMPPEILQMMKPEFVVPLVLYLCHESTTESGSIFEVG
AGWVSKVRFQRSAGVHNGNITPESIRDSWSQIESFDNPQYPTNATESVSGILSAVNNKPTTGPVLVKPTKPAASAAAAAA
PASVKVDGFKASEIFEQIQRTIATDGAALVKKINGAYQIDIKNDAGKSQSWSIDLKNGNGSITVGPATAKQVTITVGDED
FVQIMTGKLNAQTAFMKSKLKISGNMNLATKLGAIMQKSKL
>XP_020437459.1 peroxisomal multifunctional protein [Heterostelium album PN500]
MFVMAELSFKDRVVIITGAGGGLGRVYALEFAKRGAKVVVNDLGVASSGEGKDQKAADKVVNEIKAAGGVAVANYDSVED
GEKIVATALNSFGRIDVLINNAGVLRDVSFGKMSDADWDLVYRVHTKGAFKLTRAAWNHMRDNKFGRIIMTSSAAGLYGN
FGQANYSAMKMSLVGLSNTLAQEGKARNIHCNAIAPVAASRMTETIMPPEILELMKPEYVVPLVLYLCHESTTETGSVFE
IGAGWVSKVRLQRSAGVFIPQITAEKVKEQFEAISDFSNPQYPTSAPESVSGIMSAVNQPSQVKFKQTPAAAAAAAPAAP
AAAAAASVKVEGFKSSEIFDTIQKTIATNGADLVKKINGVYHIKVTQGSKAQTWTIDLKNGTGSIAVGETAKQNVTISAA
DADFVDIMTGKLNPQTAFMKGKLKIQGNMGLATKLGNIMQKSKL
>PRP84988.1 hydroxysteroid (17-beta) dehydrogenase 4 [Planoprotostelium fungivorum]
MSNQLRYDGQVAVITGAGNGLGKVYALFFASRGAKVVVNDLGGSMSGSCRSLLYHFANYVTGDGASNRAADLVVEEIKKA
GGEAVADYNSVSDNGAGIIKTAVEKFGRVDILINNAGILRDTSFVKMTEKDWDAVYSVHVKGTFLVTKAAWDVMRKQSYG
RIINVTSTAGLYGNFGQANYSMAKLGLLGLAKTLALEGEGKGILVNTIAPLAASRLTETALPAEILNFLKPEAVIPLVGY
LCHSSCSENGQVYEVGAGWFAKLRWQRSEGLLLDPKKGLTPEDVRDQWNKVEDWNRVSYPVSASDSFAEIMKAKL
>XP_004339611.1 hydroxysteroid dehydrogenase, putative [Acanthamoeba castellanii str. Neff]
MGDSLRFDGKVVVVTGAGGGLGKTYALLFASRGASVVVNDLGTSHTGEGAGSKAADLVVEEIKKAGGKAAANYDSVENGE
AIIKTAIDNFGRVDIVINNAGILRDVSFVKMKQADWDLIYKVHLHGAYSVTKAAWPYMRDQGFGRVIMTSSAAGLYGNFG
QANYSAMKLALVGFAKTLAAEGKSRNIHVNTIAPVAGTRMTATVMPPELIEALKPEFVSPLVAFLCHESTPGNFYDVSKG
LTPEAIRDNWAKDSKQAPSAPAAKAAGGNENVDPSQVVGFEFPVTKVQYTEKEVMLYALSIGAAKNPTDPAELKFAYENS
DGFSVLPTFGVTFPNFSNVLSIPGLKFNPMMLLHGEQYLEIRKPIPVNATLTNHGRVKHLYDKGKGALLVVEADTKDEKG
EVVVHNESYLFIRGIGGFGGERGPSGNENQPPNRAPDAVHKEKTRDNEALVYRLASGDMNPLHADPSMAAMGGFDRPILH
GLCSFGYASRAVLKHFCDNDPANFKDVKVRFSKHVFPGETLVTEMWKEGDKVIFQCKVEERGEYCITNAAVTVSSAASSS
SASASAAAAAASSAPAFKAEAVLNNLSKLLDVAGEAVVKKVNGIYHFHITDGPNGAKESWVVDLKTGPKGTITRGAPTKP
VGVTLTLGDDSFQQLFSGKLNAQQAFMQGKLKIKGDMGLATKLGELIKQQAKL

>tr|Q54I12|Q54I12_DICDI dd Glycerone-phosphate O-acyltransferase [Dictyostelium discoideum]
MVVLANFYAGKTVLITGATGFVGKVLLEKMVRDLPDIEKIYIIIRGNAKERFEEDILQSRIWDTCKAKMGEAAFNAHIHNKVVAIGGDLSKEGLGLSSEDYQTVVDQVNVIIHCAASIDFRERLDKAISSNLYASLNMLDLSKRLKNVVAYVHCSTAYVNSNREGWLDEELPVLDFNPEEMVDLIMKQDIQTLERITPNLLGAYPNTYTFTKAITERILALKRGDIPMCFLRPTIVGGSLKEPVPGWVDSVAAIGAVMLYCGVGLVQFMKGDGRMVADIVPVDHVANALIASAVAIGNQNVLKIHQIGTSHRNPVAWNRISHYVTEYWRNHTPKKSIARSQFSFHSSTVMYEAHFFMRYGVPSALLQVLSTLTGSEDTKTKAEGFKKMTRAARLICDTFKHFTAHEWVFSVTALEKVYQDLLDGEDRVKYNCDAAEINWQSYFCYFCFGLHKYVMKEEGVRPPTELLNTSIITKSDVNQSGFFQWVFADISWASTSYRHVTQTPLPPRAPTEIRSLVMNSPRVQQAMEKVSREEGVLVSEIEKRANQIMERMQSNLNVSVVRVLGWFLKKVWRKIYQGIHVDEKGIELIREAIKKSPVVLIPTHRSYIDFLIISYIFFEYNLPLPHIAAGEDFLSIIIVRWFFRNAGAFFLRRTFHGDSLYWAIFSEYVQRLVIDNQPMEFFIEGKRSRTGKSLHPKMGLLSMVCQPFFENRVQDVHIVPIGISYEKVLEGELYSNEMMGESKTKESFNGLLRASKVLKMNFGRINVVFTPPISIKQYSEDKSNEISSLRRLNPLSYNINNNNNNNNNTNSNNTSTNNNNNNNNNNTNSDEQSNIIKPVVNTNSANISEGDFETQISKPDTRSIGTYFDPFNNDDDRRLLIQDLGYQVVRDLNKSAIITTTSAVATILLSFRRGINREELISKVEWIREEIFARGGDVAFEGPSDALVDHSLKLLSNLVSKRRNMYEPGSAQLGVTNKNYRKNILVLNFYRNQLLHLFLWDGLVSLVILSILQSRSTIEQPAAAAVQQSTINTNNVSTTTTTTLNLNSVDQETLITEVRFLAKVLSQEFVNQPGYDTDEFILKEINRMVSRGIISKEVSGTTSCYGVKSEGACGFYANLFYPLIEGYMAGILTLFSIQPEMCIKKNQFLQRMGWFSEKMFEEGKLNFYESCSMEILSNSIQLFEQMKVVERKRLEEVVGKRTTRSTNSNKKPQKQQNQRRKPAPEEYLQLLPPYQDKDGLLKELAERLSKYKKSPQSKHQINDLRRTVVEDFPLLSSKL
>XP_012749802.1 as
MVIPQFYAGKSLLITGCTGFVGKVLLEKIIRDLPLVEKVYIVIRGNAKDRFEDDIVASRIWDVMRERLGGNEQFEKMLRAKVIPLSGDLSKDDMGLCAEDLKVICEEVNIVLHCAASIDFRERLDKAIESNLYGTLHCFEVAKRLKHLAAFVHCSTAYVNSNREGWLDEELPVLDFNPEEMVELIMKQDVSNIEKITPNLLGAYPNTYTFTKAITERILALKRGDMPLCFVRPTIVGGSLKEPVPGWVDSVAAVGAVMLYCGVGLVQFMKGDGRMVADIVPVDHVANAMLAVVPNVAYQNALNIYQIGTSHRNPVAWNSAAYYVSEYWRNHTPKKSIARSSFGFHTNLLMYEAHFFMKYGIPSVMLQVMAFVTGNEETKSKAEAFKKMTKAARLITDTFQHFTGHEWVFSVSTLEKVFQEHLDADDRIRFTCDAAQINWQSYFCHFCHGLHKFVLKEEGIRPPTELLNTSLITKSDMHQTGFLQWVFADVSWAYTSYRHVTQTPLPPRAPGEIRSLVMNSPRVQMAMEKVSREEGVLVSEIERRAAQIMDRMQSNLNIMVVRVLGWFLKKVWRKIYQGIHVDEKGIEAIRASIQKSPVVLIPNHRSYVDFLIISYIFFEYDLPLPHIAAGEDFLGIIIIRWFFRNAGAFFLRRSFHGDTLYWAIFSEYVQRLVIDNQPVEFFIEGKRSRTGKYLYPKLGMLSMVANPFFENKVQDVHVAPIGISYEKVLEGELYSNEMMGESKTKESFNGLLRATKVLNMNWGRINVVFAPPISLKRYTETVTQEITEARRLQPVTEAASPANQQQVPTPIAGNISEGDFENLSSNTGNTRQPGLAFDAFTNSEDRRLLIQHLGYQIVNDLQKSTIVTTTAAVATILLSYRRGINRDELITKVEWLREEIFSRGGDVAFEGPSDALIDHSLKLISNLVAKRRNMYEPAGSQQTNTLNYRKNILVLSFYRNQLLNLFHWDGLVSCILLSLSNRIKQQQQNTNNQSSSTQSHSIDQEQLLKDLRFLFKITSIEFVNRPGLDTDAFMLAQVEKMVQRGLISQETTGGVTRYAVKNDGIVSFMASLFWPIIEGYMVGFMALFSIQPQITIKKNVLLQRMAWFAEKMYEEGNLSYYESCSMELLSNALQLFIDMQVVQKKKTVEVVGKRTTRQNTKKERKPRRSERNQEPEEYIQLLPQYQEKDGQLRNLADRLSSYRRVLPTQQNVSYLQRAVVEDFPILSKL
>PRP88456.1 pf
MSLSVRGAFRGKGVLLTGCTGFVGKALYEKILRDIPDVGRIFILIRGKADERFWTEIHGSPIMVTLQSRYQGRENALDSFVRSKVVPVRGDVQKADLGLSKSDYKLLCEQVNIVVHCAATVDFRERLDVATMQNVMGTLNIFELSRTFQRLDCFLHVSTAYVNSDRRGTHMETLPPLDCDAEEMVQLILHTNPDELEKATPSIIGNYPNTYTFTKALTEVILAKRKGDIPVAILRPTIVASSNAEPIPGWIDSVSAVAAAVLFGGLGIMHSLVGNTDVVADIVPVDMVVNGILLGVASQIGRRDLTIYHCGTSKLNPIKWLGVVRWASAYWRQHNVEKRIDPTPLRFRMYQSRAVHRGKFFVEKQIPANLYAQYAKWFGSEKQKKNSQMLLKANKNALSVSDAFVHFTTNEYMFDTSNLEERVRQLVPDEKNVFGVDFKLIDWERYMRFLCYGLQRFVLKEEVRPPTEVLKIDLVNEPRRLPGEKSFFKSLFDDANWAFSRKYHQSTGIDSLNTLRTTVETKAMVLKSTKVKEAINYIVRLENITSAEGEKRAEQIFDRMAHTMTLKIVRGLGYFLRKVFRRIYSGIHVEEKGIDRLRQVLGQGPILLVPSHRSYVDFLIISYIMYEYDLPLPHIAAGEDFLGIFFVNWVFRNSGAFFLRRSFKEDVLYSSIFSEYVQRLVADWSPIEFFIEGKRSRTGKSLHPKFGLLNICMEPFIQKKVPDLMIVPISITYEKALEAELYSNELQGEQKVKESFSGLLKARSILNTDFGRINIIPNEPISVKQFIEQNYDGKIDPFTDEVARKRVSTDIGYAVTKALNDGLVITSTAILATILLAYRKGISFDDIVVKVEWMRDDIVRRGSSVAFEGTSKELARDGLALLGNLVSKVRNVHIPSTFNQIGKQNRSALILDYYRNQLIHLYGKDGIFAAVFQVFNENGKLQKEKLLAEAETLTNILWLEFINNPDTPIKQELNEGLNNMIHRGLLSQDNQGNITVGPKSETRLHFVSQMVWPLVDAYWVGSISLLSLQPDLRVQRKIVVERMQWIAEKMFAENNMHHYESSSMETLQNCVDLLTRQGLTTCTPTVIGKKGKSPGTEVEVVELTARYKDTTSEGEGSKRLHEWVERVAMFRKPSNNYATIHGLRNAVVTDFPVLAKL
>ACA1_171250-t26_1-p1 ac
MEGPGAPILDWPIQRLPGVVFITGVTGFLGKILLEKMLRDLPGVSKYFVLIRPKKDCSAEERFQKEVLSSPLFNPLRKALGGDRAFAELVKDKVEVLKGDILDEDLGLSAEEMKKVVEEVTVFIHCAATISFTEPLLDAINQNVVAALRVLKIAKSAKRVKIFTHVSTAYVGCNRTGFIEEKAYPFPFEPEQLLNRLLTMHPKDVEKQTKKLLGRYPNTYTFTKSLAEHMFLKKRGNLPLAICRPAIINAVNRDPVPGWIDTLAAAGGLYAACGFGILKFLPGHLENATDQVPADFVVNCIIAATAYNAGKDRYAIYHSGTSHRNPLRWSHIVKCLLPYWLMNPPKRMLGRPSFQFISGPYPMYEITYFLKWTVPAMIYQLLARTVGDKKVRKNAKMLDQIDKRLTKFTETFRHFTENVWIFAVDNSDELLQSMTPDEKEVFNFDASKLDWEDYLMRYAYGLRTYALNEKGLRPPKKGDYLVYSGLSLTRKPFADIMFAMKSNLIVNNAGISRTGEQLKLLVLSSPRVQRAIAREVSTKQVSIQVAESRAKNILEVMGAEASPAVLRSLAWAFRKIYRRLYSGVVINQVGLEAVKELFGTTLKKEKSAVVLIPSHRSYIDFLIVSYIFYSFQLPVPHIAAGDDFLNMLLVRWIFRHSGAFFMRRSLGEDELYREIFTEYTQRLLLDGYPVEFFIEGTRSRSGKMIQPKMGLLSIITDPFFEEMLKPNRSTRNAGSAKKQTLEDVHFVPIGVSYEKVVEESQHVKELMGESKQKPSLRALLAAAHWFGNPISLRSFMSQEVATNPDKRALGPHGDCPPLPFDIYSLPGLPTAVPAKVDAAGPSPSESQVAVRPEAEPYNPWTNKNHRRIAINNLAFKICQEIEANIVSMSTGIVAALVLTQRNGIKVEDLIEKFSWLKELIIAKGGWNDPILHPVNYVVTRAIRLLQPLIIERNRRLEPNYITIQDQRNWVHLGYYRNQIVHLFKDECIMAVALYSFGRSTVIGDAGAGQVGVRKDELFARIAFLCSLLKFEFIPTGKEDYEQLLGWFIEKGLFQSKTSADHQHSLIFVPPHGERYFTFLCLLFWPFIDSYWLASLALFSALHDRTVQGTTLIDNAQWFADHLFKSGVLQHFDANSKDTFHNAFTVFKHWGILKARGERYTSGREVLLHLSPYWQEEKALDALVHHIGSFRREPLRQGVLDRKALLADFPVVARL
>ACA1_368680-t26_1-p1 ac
MADVTEASGGPHGHGEAEEQVQISNEEESTEAQNIEGEKGTAAVPVQEEEMLGQQRLNAAEYSHENLFRQRRIRSENFVVRRLVGNFFDLWKAYAGYQHLPGAHEPFPRTENIIKNAILKDERVIRATQKYAIEKKMSEEAAKRHVAEMIGNMIASFSSRITRSFEYVMTKILKRLFVSIHVDDQGLRMVKELEEKGVPVVLIPTHKSHIDYIVMSIICFHYNLPLPYIAAGDNLNIPIVGYLFRRAGAFFIRREFAGDPLYSLLFRCYVEQILNESSVLEFFIEGGRSRSGKVLRPKMGMLSVITNTVLEGQVDDAMVVPVAISYDKVIEGEAYKKELLGGQKEPETVAGVIRAARLLKFKFGRVDVNIGDAISIKQFIANQYVRHQLRAETGPDDPAVRRLVSALAYRVLYECNKVTVARPTALVATALLTHTGRGLPITQLRNKVLQLRQMIVERGGFVASLKEDKISALRITENALNVLDNLVEKHKQGTHETVYQPKQRLELTFYKNSIIHWFVLEGIVSAALYASIKPHIRVAQPEDISKFKVNKRDLLNDVRFVSQLLKLEFIYKPSPDIEVNFEQTLNQMQERGILKQEQVARTALPEEEQEDEESPTMVSIQASEDAQEMFLFLCSLFWPFIDSYWLVINAFKSLLPSIIMEKNSFLERVRVFSMAQYYSGELSFIEALSTEGLSNALEFFHEQRVIRLDRVSHSKVVTIKLRHQYHQGQGEKLEELIYNIGRFRRATFRGLAFTFKTKKEKKRINFPKSSAKL
>XP_003286670.1 hypothetical protein DICPUDRAFT_54421 [Dictyostelium purpureum]
MVVISNFYEGKNVLITGSTGFVGKVLLEKMVRDLPGIQKIYIIIRGNAKERFIDDIIGSRIWDLLKAKLGGEEEFNKLIH
NKVVPVSGDLSKEGLGLSPEDTQTIIDNVNVIIHCAASIDFRERLDKAIQSNLYASLNMLDLSRKLRNIKAYVHCSTAYV
NSNREGWLDEELPVLDFNPEEMVDLIMKQDIQTLERITPNLLGAYPNTYTFTKAITERILALKRGDVPLCFVRPTIVGGS
LKEPVPGWVDSVAAIGAVMLYCGVGLVQFMKGDGRMVADIVPVDHVANALIAAAVSMESQNSLKIFQIGTSHRNPVLWNR
ISHYVTEYWRSHTPKKSVARSSFSFHSHIMYEAHFFMKYGIPSALLQVLAVLTGSEDTKTKAEGFKKITKAARLICDTFK
HFTGHEWVFSVQTLEKIFQDLFDGEDRIKFNCDAAEINWQSYFCYFCYGLHKYVIKEEGVRPPTELLNTSIITKSEVNQS
GFFQWVFADISWASTSYRHVTQTPLPPRAPTEIRSLVMNSPRVQQAMEKVSREEGVLVSEIEKRASQIMDRMQSNLNIMV
VRVLGWFLKKVWRKIYQGIHVDEKGIELIREAIKKSPVVLIPSHRSYIDFLIISYIFFEYNLPLPHIAAGEDFLSIIIVR
WFFRNAGAFFLRRTFHGDSLYWAIFSEYVQRLVIDNQPMEFFIEGKRSRTGKSLHPKMGLLSMVCQPYFENRVQDVHIVP
IGISYEKVLEGELYSNELMGESKTKESLNGLLRASKVLKMNFGRINVVFTPPISVKQYTEQKVQEVASQRHLPAPALPAP
SILSTPASIAPPSSTKNSNISEGDFEINFNKPDSRATGAIYDPFNNNGDRRSLISDLGYQIVRDLNKSIIITTTSVVATI
LLSFRRGINREELITKVEWLREEIFARGGDVAFEGPSDALVDHSLKLISNLVSKRRNMYEPGSAQLGVTNKNYRKNVLVL
NFYRNQLLHLFLWDGLVSLVILSILQTRDQQSNENILNTNNVNNKQPKDTVSEETIICEVRFLAKVLSIEFVNQPGYDTD
EFIKGQINRMAIRGIINKEQTNEQTFYGVKSEGACSFFANLFYPLVEGYLSGILTLFSIQPEMMIKKNQFLQRMGWFAEK
MFEEGKSNFYESCSMEILGNSLQLFEQMKVIQRKKLEEQVGKRTTRSSNGNKKQQKKPTRRERKQEPEEYIRLLPPYQDK
DGLLKELTERLSKYKKSPQTKHQLNDLRRTVVEDFPLLSSKL
>XP_020427174.1 hypothetical protein PPL_11725 [Heterostelium album PN500]
MVIPQFFAGKSILITGCTGFVGKVLLEKIVRDLPDVVSVYIVIRGNAKERFEDDIVGSRIWDVMRERMGAEQFDRYLRGK
VFPISGDLQKDQMGLSADDLKTVCERVNIILHCAASIDFRERLDKAIESNLYGTLHAFEVAKRLKNLIAFVHCSTAYVNS
NREGWLDEELPVLDFNPEEMVELIMKQDVANIDKITPNLLGAYPNTYTFTKAITERILALKRGDIPLCFVRPTIIGGSLK
EPVPGWVDSVAAVGAVMLYCGVGLVQFMKGDGRMVADIVPVDMVANAMLAVVPSIANQNTLQIYQVGTSHRNPVAWNTAA
HYVSEYWRNHTPKKSIARSSFNFHTNIMMYEAHFFMKYGIPSVLLSLMSTLTGNEETKAKSEAFKKMTKAARLITDTFQH
FTGHEWVFSVTTLEKIFQEVLDAEDRVRFNCDAAEINWQSYFCYFCYGLHKYVLKEEGVRPPTELLNNSLITKSDMNQSG
LLQWIFADVSWAYTSYRHVTQTPLPPRAPVEIRSLVMNSPRVQMAMEKVSREEGVLVSEIERRAAQIMDRMQSNLNIVVV
RVIGWFLKKVWRKLYQGIHVDEKGIEQIRAAIQKSPVVLIPTHRSYIDFLIISYIFFEYNLPLPHIAAGEDFLAIIIVRW
FFRNAGAFFLRRSFHGDALYWAIFSEYVQRLIIDNQPVEFFIEGKRSRTGKSLYPKMGMLSMIANPFFENKVHDVHVAPI
GISYEKVLEGELYSNEMMGESKTKESFNGLLRATKVLNMNWGRINVVFAQPISLKQYTDNLTRDMSSVRTTLPPSPPAAV
ASSSSPNIAPPTSGNISEGDFENLSSNAGNTRQPGASFDAFNNADDRRMLIQNLGYQIVADLQKSAIVTTTSAVATILLT
FRRGISRDELISKVEWLREEIFARGGDVAFEGPSDALVDHSLKLLSNLVTKRRNMYEPAGGQHTINYKKNILVLNFYRNQ
LLHLFLWDGLVSCVLLSLRNRLSAATAGSSAASKEQNESIDQQSLLQDVRFLSKIMSTEFVNKPGMVTDEFLMTQIDKMV
SRGLIARQVNGESIRYSIKNEAIVGFIGNLFCPIIEGYMVAFLTLFSIQPEITIKKNQLLQRMGWFAEKMYEEGSLNYYE
SCSMELLTNATTLVTEMKVVQKKKHTEVVGKRTTRQNNKKERKPRRSERNQEPEEYIQLLPPYQEKEGQLRTLAERLSSF
RKTLPIRHQVSDLRRAIVDDFPILSKL
>KYQ91002.1 hypothetical protein DLAC_07895 [Tieghemostelium lacteum]
MVVISNYYNGKQVLITGCTGFVGKVLLEKMLRDLPGISKIYLIIRGNAKERFEDDILGSRIWDFLKEKMGGQDKFLEYIR
SKVIPLAGDLSKTDIGLSAQDLQMVIENVHINIHCAASIDFRERLDKAIESNLYGSLHMLELSKKLKNCLGFVHCSTAYV
NSNREGWLDEELPVLDFNPEEMVELIMKQDIRTLEKITPNLLGAYPNSYTFTKAITERILTLKRGDIPMAFVRPTIVGGS
LKEPTPGWVDSVAAIGAVMLYCGVGLVQFMKGDARMIADIVPVDLVANCLIAAAPSISNQNILKIYQCGTSHRNPVPWIR
ISHWVTEYWRNHTPKKSIAKSSFNFHTSSLMYEAHFFMKYGIPSTILSLMALITGNEETKYKAESFKKVIKAARLICDTF
KHFTGHEWVFSVSTVEKAFQEIFDQEDRNIFNCDAAEINWQSYFQFFCYGLHKYVMKEEGVRPPTDLLNTSLITKSDINQ
NGLLQWIFADVSWAYTSYRHVTQTPLPPRAPAEIRSLVMNSPRVQMAMEKVSKEEGVLVSHIEKRAIQIMDKMQSNLNII
VVRVLGWFLKKVWRKIYHGIHVDEKGIELIREAIQKSPVVLLPSHRSYIDFLIMSYIFFEYNLPLPHIAAGEDFLGIIIV
RWFLRNAGAFFLRRSFHGDALYWAIFSEYVQRLVIDNQPVEFFIEGKRSRAGKSLYPKMGMLGMICTPFFENKVPDVHVA
PIGISYEKVLEGELYSQEVMGESKTKESFNGLLRASKVLKMNFGRINVVFSQPISIKKYTADKQKEFEKQISNANNNNTA
FDPFQNTNDRRQIVSDLGFQIIQDLNKNTIITTTSVVATIILAFRKGINREELNHKVEFLREEIFARGGDVAFEGPSDQL
VDHSLKLLSNLITRRRNMYEPAGTQQGLTNTNYKKNILVLSYYRNLLLHLFLWDGLVCCAILSYVNRRFENYDPNHIHEA
QSLNNLNISNASAGQSNSNKMDQDRLLSDVKFLAKILSNEFVFQAKDITDTFILNQIHRMTSRGIIQREQQGDQILYQIK
SETHANFLSNLFWPLIEGYKTGLLTLFSIQPEISMKKNLFLQRMGWFSEKMFEEGKLNFFESCSMELLNNSLSLFEQMKI
IIKKKPNTEVVGKRTTQSKKNEKKPRRSASKQETEIEYIQLLPPYQEKDGKLKDLAEKLSHFRKSQHSDLRKSVIEDFPM
LSKL

>sp|O77229|CATA_DICDI dd Occurs in almost all aerobically respiring organisms and serves to protect cells from the toxic effects of hydrogen peroxide (By similarity) [Dictyostelium discoideum]
MSAPVLTTSSGSPIDNNLNSMTAGVNGPILIQDFTLIDKLAHFDRERIPERVVHAKGAGAHGYFEVPSSDVPKWCKAKFLNKVGKRTPIFTRFSTVGGEKGSSDSERDPRGFAVKFYTEEGNFDMVGNNTPVFFIRDPSKFPDFIHTQKRNPQTNCKDPNMFWDFLGQTPESTHQVSILFSDRGTPKSYRHMHGFSSHTLKFVNAQGKPYWVKLHFTSETGIQNYTAEEAAKMSMNDPDSATRDLFETIAKGGEPAWKVSIQLMEFEDALKYRFNPFDVTKIWSHKDYPLIQIGRMVLNRNPENYFAEVEQAAFSPSHMVPGIEPSPDKMLQGRLFSYPDTHRHRLGVNYQQIPVNCPFAVKGGVKNYQRDGFMAVNGNGGKGPNYQPNSFGGPEPHPEFAQHKFDVSGFAARQPYNHPNDDFVQPGDLYRLMSEDAKSRFVSNLVGHMSGVTIKEIQVRAVSNFYKADKDLGARLCKGLGIDVNDVIKFAARSNL
>XP_012758538.1 as
MSHPILTTSNGAPVDNNLNSQTAGNPGPVLIQDFHLIDKLAHFDRERIPERVVHAKGAGAHGYFEVTNPDVPKWCRAKFLNKVGKRTPIFTRFSTVGGEKGSADSDRDPRGFAVKFYTEEGNWDMVGNNTPVFFIRDPSKFPDFIHTQKRNPQTNLKDPNAFWDFMSLTPESTHQFTILFSDRGTPKSYRNMDGFSSHTLKWVNQQGKAYWVKLHFKTESGIQNFTAEESGRLAGSDPDCATRDLFDTIAKGGEPAWKVNIQLMEFDDAAKYRFDPFDITKVWPHKDYPLIPIGRMVLNRNPENYFAEVEQAAFSPSHMVPGIEPSLDKMLQGRLFSYPDTHRHRLGVNYQQIPINCPYAVKGGVKNYQRDGSMAVNGNGGKGPNYHPNSFNGPDVAPDAAWHKFNVSGVAGRQKYQHPNCDFVQPGDLYRLMDEGAKSRLVANIVGHMKAVTIREIQLRAISHFYKADKDYGTRIAKGLGIDVNDVIKFAARSNL
>ACA1_031660-t26_1-p1 ac
MAQRPLFTTSHGSPVHDDNNSLSAGPDGPLLLQDYQLVDKLAHFDRERIPERVVHAKGAGAHGYFEVTHDISKYCKAKFLNRVGKRTPIFTRFSTVGGEKGSADTARDPRGFAVKFYTEEGNWDMTGNNTPVFFLRDPSKFPDFIHTQKRNPQTNLRDANMFWDFLSLTPESLHQVTILFSDRGIPKDYRHMNGYSSHTFKLVNKEGKQYWVKFHFKTEQGIENLTQEEGDRIAGENSDHATEDLFNSIAKGEFPAWRAFIQVMEYEDAWKYKFNPFDVTKVWSHKDYPLIPFGRLVLNRNPENYFAEVEQSAFSPASLIPGIEASPDKMLQGRLFSYNDTHRHRLGTNYLQIPINAPFATKVRNQERDGGMTVNGNQGSAPNYFPNSVEGSPAPCPQTLDTHPFDVSGPVARHRPNHPNDDFVQPGNLYRNVMTPEQRTRLVNNIVGHLKNARKDIQLKMVEIFSKADKDYGARIRDGLVAAGAKL
>XP_003292836.1 catalase [Dictyostelium purpureum]
MTTPVLTTSNGAPVDNNLNSMSVGNPGPLLLQDFHLIDKLSHFDRERIPERVVHAKGAGAHGYFEVTNPDIPKWCRAKFL
NKVGKRTPIFTRFSTVGGEKGSSDSERDPRGFAVKFYTEEGNWDMVGNNTPVFFIRDPSKFPDFIHTQKRNPQTNCKDPN
MFWDFLGLTPESTHQVMILFSDRGTPKSYRHMHGFSSHTLKMVNQQNKASWVKFHFISETGIQNFTAEEAGKLSSTDPDS
ATRDLFESISKGVEPAWKVSIQVMEHDDAFKYRFDPFDVTKVWPHKDYPLIPIGRMVLNRNPENYFAEVEQAAFSPSHMV
PGIEPSFDKMLQGRLFSYPDTHRHRLGVNYQQIPINCPYAARGGVKNYQRDGFMAVNGNGGKGPNYQPNSFNGPEPNPEF
TQHKFEISGVGARQPYTHPNDDFIQPGNLYRLMDEGAKSRLASNLVGHMQGVTVREILLRAVSNFYKADKDLGARLCKGL
GIDVNDVVKFTTRSNL
>XP_020434691.1 catalase [Heterostelium album PN500]
MSQPILTTSNGAPVDNNLNSITAGNPGPILLQDFHLIDKLSHFDRERIPERVVHAKGAGAHGYFEVVNADLPKWCRAKFL
NKVGKRTPIFTRFSTVGGEKGSADSERDPRGFAVKFYTEEGNWDMVGNNTPVFFIRDPSKFPDFIHTQKRNPQTNLKDPN
AFWDFASLTPESTHQFTVLFSDRGTPKSYRHMDGFSSHTLKWVNQQGKQYWVKLHFKTETGIQNWNAEEAGKLAGSDPDS
ATRDLFETIANGGEPAWKVYIQLMEYDDAFKYRFDPFDVTKVWSHKDYPLIPIGRMVLNRNPENYFAEVEQAAFSPSHLV
PGIEPSLDKMLQGRLFSYPDTHRHRLGVNYQQIPINCPYAVKGGLKNYQRDGQMAVNGNGGKGPNYHPNSFGGPEVLPEA
GIAKYNISGVVGRQKYQHPNDDFVQPGDLYRLMDEGAKSRLVSNIVGHMKGVSVREIQLRAINNFYRADKDYGTRIAKGL
GIDINDVIKSNAKSNL
>AGC69744.1 catalase [Tieghemostelium lacteum]
MSTLTTSNGAPVDNNLNSITAGNQGPILIQDFHLIDKLSHFDRERIPERVVHAKGAGAHGYFEVTNADLSKYTKAKFLNK
VGKRTPIFTRFSTVGGEKGSSDSERDPRGFAVKFYTEEGNWDMVGNNTPVFFIRDPSKFPDFIHTQKRHPQTNLKDANMF
WDFLGLTPESTHQVTVLFSDRGTPRSYRHMDGFSSHTLKWVNAQGKAYWVKYHFKTETGIQNWTSDEAGKLSSSDPDSAT
RDLFETIAKGGEPAWKVYVQLMEYDEGYKYRFDIFDITKVWPHKDYPLIPIGRMVLNRNPENYFAEVEQAAFSPSHMVPG
IEPSLDKMLQGRLFSYPDTHRHRLGVNYQQIPINCPFAVKGGVKNYQRDGFMAVNSNGGKGPNYHPNSFGGPDVDTSAQM
HKIEVKGQAYRQPYTHPNDDFVQPGNLFRLMDEGAKSRLVANIVGHMKAVTIRDIQLRAIGNFYKADKDYGTRIAKGLGI
DINDVVKFQTRSNL

>sp|O96759|ADAS_DICDI dd alkylglycerone phosphate synthase [Dictyostelium discoideum]
MSGEKKEYPKEHIDLYQQIKWNGWGDTRKFLHQLKPSGTIAMTTPEVSSVPLPSLRGFIKKELTLPGEEDKPFVLDETPALQIENIHVDPPKQYPEFVRELKAFFLPDQLKDDKLARITHTFGKSLRDLIRVRIGQVKNAPDLIVLPHSHEEVERLVQLAHKYNVVIIPMGGGSNIVGAIEPVSNERFTVSIDMRRMNKVLWVDRREMTACIQVGIMGPELEKQLHKQGVSLGHDPDSFEFSTLGGWLATCSSGHQSDKYGDIEDMAVSFRTVTPTGTLELRNGARSGAGINYKHIILGSEGTLGIITEAVMKVHAVPQAVEYYGFLFPTFAHAVSALQQIRSSEVIPTMIRVYDPEETQLSFAWKPSKGAVSEFTSAMVKKYLHYIRSFDFKNVCLSIIGFEGPKKVVDFHRTSVFDILSKNAAFGLGSAPGKTWAEKRYDLPYIRDFLLDHNMWVDVAETTVSYANLQTLWKDAKQTFVKHFKDQGIPAWICAHISHTYTNGVCLYFIFASKQNENKDMAQYIEAKKLMTDIIFKYGGSLSHHHGVGYEHVPWMTRYATRGWINVYRSLKETIDPKDICNPRKLIPTIKEENNKEPFLFDVVNVKYPKL
>XP_012747990.1 as
MEINNSAATTSTGDRPELTKFPEHQIDYYQQIKWNGWGDTRKFIHTVKPSGQVAITTPTQSAVPLPSLLGYIQKELMLNGKATQLNHTPAMPLDDIKIADPRPINPAFSRELNSFLTVSQIKQDKFARITHVYGKSIRDLVRLRIGQINNAPDMIILPQSHDEVEKLMQAAQKYNVIVIPYGGGSNIVGACEPVCTDRYTVSVDMRRMNKVLWVDRREMTACIQVGIMGPDLERELRKSGVSLGHDPDSFEFSTLGGWLATCSSGHQSDKYGDIEDMAVSFKTVTPTGTLELRNGARAGAGINYKHIILGSEGTLGIITEAVMRVHPIPPAEEYYGFLFPSFTHAINALEQIRRSDVLPTMIRIYDPDETRLSFAAKPSKGALAEFISSTIKQYLHYVRSYDFNQVCLSIIGFEGSKKQVDFARKNVFDILHKNGAFGLGQSPGKSWAEKRYDLPYIRDFLLDNNMWVDVAETTVSWSSLLPLWKEAKKAFNDHFHSKGIPSWICAHISHTYSNGVCLYFIFASEHNAQREMTPYTEGKRLMTDIVLKHGGAISHHHGVGYEHVPWMTRYASNGWVHIYRKLKEIIDPKNICNPRKLIPSIEEDNGQQKFLFDVLNVKQPKL
>XP_003290452.1 alkyl-dihydroxyacetonephosphate synthase [Dictyostelium purpureum]
MEKKEFPQNQVDLYQQIKWNGWGDTRKFLHQVKPEGFVALTTPSVSAQPLPSLKGFIKKELSLPTDDPNKPFELEETPSL
RIEDIKIHAPKQYPEFVKELKAFFSADQLKDDKLARITHTFGKSIRDLIRVRIGLIKYAPDLIVLPHSHEEVEKLVQLAQ
KWNVVIIPMGGGSNIVGAIEPVSDDRFTVSIDMRRMNKVLWVDRKEMTACIQVGVMGPHLEEQLNKQGVSLGHDPDSFEF
STLGGWLATCSSGHQSDKYGDIEDMAVSFRTVTPTGTLELRNGARAGAGINYKHIILGSEGTLGIITEAVMKVHAVPQAA
EYYGFLFPSFNHAVAALQQIRSSEIIPTMIRIYDPEETALSFASKPSKGPIAEFMSAAVKKYLHYVRSFDFKSVCLSIIG
FEGPKKVVDFHRNSVFDILSKNGAFGLGSAPGKTWAEKRYDLPYIRDFLLDHNMWVDVAETTVSYTNLVPLWKEAKQAFQ
QHFRSQGIPSWICAHISHTYSNGVCLYFIFASKQNSDKDMKQYIEAKGLMTDIILKYGGALSHHHAVGYEHVPWMTRYVS
KGWIQVYRKLKETFDPKDICNPRKLIPTIKEENNQEPYLFNVINIKNPKL
>KYR01179.1 alkyl-dihydroxyacetonephosphate synthase [Tieghemostelium lacteum]
MGSNNELNNYPKEQKDIYEQIKWNGWGDTRKFLHLIKPSGDIAITTEKYSAVPLPSLRNFIKKELTISGQSGTDLEETPS
VEWEKIQLNAIKPYPEFMREIKSFFSADQLKDDKFARITHTYGKSLRDLVRLRIGQIKQAPDLVVFPHSHEEVEKLVQLA
HKYNVVVIPYGGGSNIVGACEPVCQERFTVSVDMRRMNKVLWVDRREMTACIQVGVMGPDLEQQLHKHGVSMGHDPDSFE
FSTLGGWLATCSSGHQSDKYGDIEDMCVSFKTVTPTGTFELRNGARAGAGINYKHIILGSEGTLGIITEAIMKVHTIPPV
VEYYGFLFPSFTHATSALEQIRRSDVLPTMTRIYDPEETKLSFASKPSRGAFSEFMSAAVKKYLYYIRSFDFNNVCLSII
GFEGTKKVVDFHKASVFDYLSKNSAFSLGQAPGKTWAEKRYDLPYIRDFLLGNNLWVDVAETTVSWTNLLPLWKEAKAAF
VEHYKQQGIPAWICAHISHTYSNGVCLYFIFASKQNSEKELSNYVQGKKLMTDIVLKHGGAISHHHGVGYEHVPWMTRYA
TNGWVGAYRQIKQIFDPKNICNPRKLIPTVEEDKQQQPFLFNILNVKQSKL
>XP_020429128.1 alkyl-dihydroxyacetonephosphate synthase [Heterostelium album PN500]
MQLEVEDNKVGGTNTTATIAPERQELAQFPQDNVDYYQKIKWNGWGDTRKFLHTLEPSGTIAITTPTASAVPLPSLANYI
KKELTLNGQTSNLENTPSIQLDQINIAAPRPINPSFERELQSIFTPDQLKTDKFARITHVYGKSIRDLVRLRIGQINNAP
DLIILPQSHDEVEKLMQSANKYNVIVIAYGGGSNIVGACEPVTTDRFVVSVDMRRMNKVLWVDRREMTACIQVGIMGPDL
EKELRKSGVSLGHDPDSFEFSTLGGWLATCSSGHQSDKYGDIEDMAVSFKTVTPTGTLELRNGARAGAGINYKHIILGSE
GTLGIITEAVMRVHPLPQAEEYFGFMFPSFTHAINALEQIRRSDILPTMIRIYDPDETRLSFSSKPSKGAFSEFISSAIK
HVCLSIIGFEGSKKQVDFHKKSVFDILSKNGAFGLGQSPGKTWAEKRYDLPYIRDFLLNHNMWVDVAETTVSWSSLLPLW
KEAKQAFNDHFRSKGIPSWICAHISHTYSNGVCLYFIFASKQNADNEMTPYTEGKRLMTDIVLKHGGAISHHHGVGYEHV
PWMNRYVSNGWINVYRKIKEVVDPKNICNPRKLMPTQEEENGQKKYLFDVLNVKQPKL

>sp|Q54GQ6|ACOX1_DICDI dd acyl-Coenzyme A oxidase [Dictyostelium discoideum]
MYCPKAYENEKKNEDLEFERSQSTFSVSELNFILNNNDHNIINIKNEIKKFIDNDEIISKPQEIHFLSREEQYKRALYVSSKLIEIKKRFGEIGRDQYYQSLFEEIPFVINDIVFACAFKSLASDEQMNRLYSKFENYQYFGSYSQTEIGHGSNVQGIETTCTFIKETGEFELNSPNLTSTKFWIGGLGKLATHTIVFAQLLIPSSIDGKLKNYGPHPFILQVRSLDDHSPLPGVTVGDIGPKLGFNSIDNGFLRLDHVRIPRENMLSRFFRVNEQGEYEKPKHPKLIYAGMVGVRSSMIENSFVSLSRAVTIAIRYSTIRKQFKSNRLDKQEKKIIEYSNQMNRIIPYLAQTFAYFFTGKRFSIEFDQMMKAVKHNQDTTLLSELHANSSGLKSLMTQSTSDGIESCRLSCGGHGYSQFSGLPYLWSNYVHMSSAEGESNLLPQQTTKYLLTILRKVLSGGGGSSDTTTADDDNKPIGKSVKYINDEFQSSFENINQFIQEKGLNSIIHPDSLLQLFKHRSFILIKSIAESIQEQMSNGNKDIPQIWSDLNVEINHCSKAHCQLYVIQSFYDQILLLSSNSSSCSSSITTVLIQLLQTYSIWIINSNLVDFLQDQYVELSQIDFLKKSLINFYKLLRPNLVPLVDSFDLCNTTLGSALGSYNGDVYSTLYKWASTQPFNKNSLPLGFNETIKPLINSKL
>XP_012750796.1 as
MTYYKDNVHPDLKAERAKTSFNIETLYKFIHNNDPSVLELKRAIRAEFEKDQVLSGNPEFINFLSREEQFKRTMDITHRLIDMKKRLNLLDASSVEILRECYSETPLLLHDVVFVPCLRSLASDSQLKVWLPQALNYKMIGSYSQTEMGHGSNVQALETTAHYHADTDEFELHSPTLTSTKWWVGALGKICTHTVVFAQLWLKNENGTLTNHGPHPFLLQVRSTKDYTPLKGIKVGDIGPKYGYNCVDNGFMRLDKVRIPRANMLNRFFNVTREGKYVPPAHPRLVYAGMVSTRVYIISDSCAAVGRAVTVAARYSAVRRQFSGAPNTPELQVLDYGNQQTRIIPGIATAYALVFVGRRLKEVFSNVMYAAMTRSDTSQLPEMHALTSGLKSLVTYITAKHIDDARLACGGHGYSIMSGLPRLLVNYSHLITAEGENNLMPQQTTRYLLARYKDVMINGKKQLAESVQYIVREADDASPKTLTQLLDGGKRKLTDLDVLEHVLGHRAYAQLARLAGLIQAGLETRPLGEVWSEYNIDAVKVSDAHCQLYIVHCFASCLTTAPLDARPVLIRLCQLYALVNIEKLAADVLVDGYFTPEQVELVSAEVRRLLKELRPDVIGLVDTFNYADHTLGSALGRYDGQVYEAINHFVANNPLNTADVGMNEFILNPVLLAQGAPQQSRL
>PRP84162.1 pf
MDHIEVQTGVSRLERVAKDNFAKERDSAAFSIREMTHLLNGGKERTDARERAEQLMERDPEIKATNFFDNDRPTDRARTMALLRRHRELHVELEGKDDLLSEWLLSTMESYDRSSSMRLYVHQVLFRETIWAQGTSEQWKEYEQDIHHMRVLGCYSMTELGHSSHLPGLETTATFDRQRDEFVIHSPSITATKWWIGMSGQAATHTVVLAQLMIDGKNHGLHWFIVPLRSRDTGRLHPGVTAGDIGAKVGRQGLDNGWIQFSQVRVPRKNMLARWATVTREGKYTPPQSQALVYASLIGERLLVLPGLYDMVSQAVTIAVRYGVARVQGGINKQLMDFQAHQTSLMPIVAITYGLNINAKVYQEEWKKRLNLSQVKGREKEFIELSQEMHSISAGFKAWFGWWAAEAFETIRRTMGGHAYSSYNAVGGLIADFGVITAGGGDNTVLAQQTARYLFSGLKRSQQKKSLAESIKYLERAEQSHAHKFDLNTEKDRIESMEFLSLSCLRRAAQGLMDRVSEGGKMEDAWNHNMGSLLDASKSHTYYLMIHTFWKYIQTVEREDLRKVLTDLLELSSFHFLERLASLLMEHQILQASEISFIRGRVVELCAKLRHQALPLVDAFGESIELVPFLIDRTAWPDWIIKAPLGRYDGAIYSNYHNIIKSAPRCFGTPDYWATSVAPLTKSNL
>PRP79929.1 pf
MTAPNSLASMIFRPSNCVDILNHVIFRQSGVIQEAVEFSDRQWSTNLPSSMEPTPLLQTSHHVPEDNPQMQLMKRARAMISFDVQKLTAVIFGSEEAARDHEDVRLDHELQMEETDPSILPRIYRGSGRKKQYHDGLMWGKLYLEQDSLNSRFVSYTPKYNIFSASPFGHQLELFGATVKLLGDEEQCNHCTFAQTELGHGTLVRGLQTTATFDPFTDEFILHTPCVTATKYWPGGMGYSASHALVMARLIVGEMDHGVHAFLVQIRSLVDWKPVTGVDSGDIGTKMGWGSVDNGYLSFDRVRIPRRHMLMKNTKLSANGIYTPSPHDKLLYGGLTKGRVGVALTAAFQLAQPVTIATRYSTVRQQGYMGGVEEVPIIQYKTQHARLLKHSATSYAILFSIKDLSETYQTHTSRLEKRDLSLLPFTHFATSGLKAICTEMAASAAEDCRRSLGGIGYSFLSGIPHIVGDITSLVTVEGENYVMYQQAARYLMKAVKAVREEREVHPSLAYLKSFLGNACPSNTNFEDTNAQLQLYQHRAARLLFECHDALSSLSGTPEQLWNEYLLELVAATRAHFHLFLLESFLRHVSHIQDASVKRVMKHLSDLYALTEVVYSSEGSLGFVEDGYLSQRQMIRIREIIRQKHRLLLPEAVGLTDAWNFSDASLQSAVGQRDGNVYKTLMGWTRQLPMNVEVRREGGVENIGYQKYIQPLMAVGRVKSQL
>ACA1_377390-t26_1-p1 ac
MEAGQVVRSGAGLLAAERKGASFPVRDLTLLLDPATPRRENFRALVAKDREFDNRDQHFRNRTERYQHALGLVKHLHLYKTKLGLNQTDMRLLTEEALTEFLPTLLHEIAFVPFIRSQASPEQAQKWLPLAEQYRIIGAYAQTELGHGSNVQGLETTATFVPETDEFELHTPTLTATKWWPGCMGKTATHVVAMAQLIIHGKRVGVHAFIVPIRSLENHMPLPGVTVGDIGPKLGTDSNDNGYLRLDHVRVPRDHMLMGFAKVDREGRYSKPAHDKIAYFGMLYIRASLVEEASRTLSKAVTIAIRYSAVRCQFAPGKGEPEKQVIDYRMQQYRVFPYLAAAYALKFTGRYMRKLFDELAQGITSGNLSSLPEVHATSSGLKSLTTTITAEGIEVCRRACGGHGYTHSSGLGSLFADYVGVLTAEGENFLLTQQTGRYLLKAYEKLRRGSAASSAEPKIKYLENVDDLLQAKCSAKSAEDFLCPQRQLHAYMHVCARLLHELSLGMLHQVQSGTAPHEAWNNSLVEIAHLSKMHCLFTIVFSFSATLESEVKPRHPQLYPPLYQVEQETRFFLEGGYLSSEQAVMVRQAVRGLLVALRPDAVALVDAFNFSDHSLNSCLGRYDGRVYEALYEFVQREPLNQSPVAPGYEHIRPLIRGELLPLAAGETKANL
>ACA1_048410-t26_1-p1 ac
MNPDLKRERKGASFDATATRERFQKLVADEPVFANDDKYFLSRVQNYERVLQKVVRGIQMCIEHNITPEDAEYLFHFIGEEFMVALHWSMFIPTLQGQATNDQKLQWLPLAQTFQIIGCYAQTEMGHGSNVRGLETTATYDKATQEFVLHSPTLTSTKWWPGGLGKTSTHCVTHARLLVEGKDHGVATFIVQIRSTDDHAPMPGVTVGDIGPKFGYDTQDNGFLRFDHVRIPRDQMLMKYKQVSPEGVVTEAPKKLSKLSYGTMMYIRSRIVGGASSTLARACTIAVRYSAVRRQFSDADNEPEKQVLDYRMQQYRLLPLLATAYAFHFTGRYMRNIYDELMRNIQSDDVSALPEVHATSAGLKAVTTWMTADGIEECRKCCGGHGYSKFAGISDIYVNYVPACTYEGDNVVMCLQTARYLVKTARGAAKGEPLVGSVQCPAQKVADFLCPRTWVDAFALRARFCVFETVKKLDALKGRGLNDKQVWNEAQIDLVKMTKAHCYYTIVRNFANAVEKVEDKQLQAVLHKLCMLFALYQVQRDLGDFTCSGYLAQEQVPLLNEAVEVLLSELRKDAVPLVDSFDFSDHFLNSSLGRYNGDVYEHMYKWAQKEPLNQAPYATQPPGYEKYLKRLLNGEVLQEAIQNKMTKANL
>XP_003288289.1 hypothetical protein DICPUDRAFT_33780 [Dictyostelium purpureum]
MYCNKYKNNKTNKDLEFERNQATFSVEELNRILNDNDQNSINIKNEIKNLIESDPIISKPQEIHFLSREDQFKRVLYVCS
KLRGIRQKYGEAGVMQYHNNLFEELPYIINDLVFASAFKSLASEEQLNKWYHHFLNYEYLGSYSQTELGHGSNVQAIETT
ATYIKETQEFEINSPTLTSTKWWVGGLGKLSTHTIVFAQLLLQDPENPNKLKNYGPHPFLVSVRSLENHQPLKGITIGDI
GPKLGFNLIDNGFLRLDHIRVPRDQLLNRFFNVTADGKYIKPKHSRLIYAGMVGVRSAIIENSFVSLARSTTIASRYSVI
RKQFKLSPKDNEERKVIEYANQMQRIIPHIASTFGFYFTGNRFAKEFDQMISQIKVNQDTTLLSELHANSSALKSYLTYA
AAQGVSECRLSCGGHGYSHFSGIPYLQANQLHIVTAEGENNLLPQQTTKYLLSIIKKLSTSEDVDQVKLGKSVEYLRDEM
KSTLKNIEEYYSGKDTSILHPDTLLQLFKHRSFNLLRILSENLQDAMMNSKDLASVWGDLNVEINHIGQAHAQLYVLQSF
YDQLLKIKNSNQVSEPIKSLMDQLFQCYCLYTINNEMVDFVQDGYLDLKEVDQLRKSLTNVYKQLRPNIIPIVDSFDLCD
ATLGSALGNYSGNVYDTLFNWASTQAFNSNTNYTNEINNIINKSLYSKL
>AOE43306.1 acyl-CoA oxidase, partial [Coremiostelium polycephalum]
PNIGQPQNYHFLSREEQFTRALAVSSKMIQVKKKLGLLEMSPNIFYYHLNAEIPFLLHDVVFLGCIKSLASDEQLKEWLP
LALNYKLIGCYSQTELGHGSNVQGLETTIHYIKETDEFEINSPTLTSTKWWVGGLGKLCTHTVVFGQLWLKDEHGQLTNY
GPHAVLVPIRSLEDHTPLKGVTVGDIGPKLGFAGVDNGYLRLDHVRVPRSNMLQRFARVSPEGLYIKPPHSRLIYAGMVG
VRVHIVEDSFTHLSRAITIATRYSVVRRQFKGPNDPKTESKVLDYSNQMNRIFPHIATCYAYFFAGKHLSSCHERMKADI
KARKDISLLPELHANSAGLKTVVTYGTSEGIEACRLACGGHGYSKFSGLPTLQNNYVHVVTAEGENNILPQQTARYLLKM
LKSASEGKPITGDSVRYIQDEFSSEFNSINQFMSANKLSTLFDLRVLLQLFKRRSFMQIRSMAMAIQDGLSSNSENVASV
WSELNVEALRVNKAHCQYFVLNSFITSINSIPADGPIRNVLTRLCKLYALYNLERDLSEFLQESYLSINEIEPIRREIRT
LFKEIRPDAVSLVDAFDIPDFTLGSALGRYDGRVYETLWEWAHNQPFNKNSVVNGYDQYLKPLIKSKL
>KYR03091.1 acyl-CoA oxidase [Tieghemostelium lacteum]
MSNQDLLDERKKCTFNIDTLNIIVHENDIKAIELNKLIRKEFENDSILSTPEVHYFLSREEQFKRSIIICSKIIQIKKKF
GLLQSAPLDLYRNLCHDYPLMLHDIVFSGALKSLASDEQLQYWLPLAQNYRMFGCYAQTEIAHGSNVQGIETIAHYISST
DEFEIHSPSQSATKWWIGGLGKMATHAIVFAQLYLEGKCYGPHPFMVPIRSLSDHKPLPGIIVGDIGPKYGFNCVDNGFL
QLNKIRVPRNFMLQRFAKVTESGKYVRPTHPRLIYAGMVGVRVAIIQDSFYGLSRATTIATRYSVVRRQFILPGENSKNA
KESQVLDYQNQMNRILPYIAKSFAYLFTGFRFEKSFKQVLHDIKVNDKVDALSELHANSSGLKSVMTYGTYEGIESCRLA
CGGHGYSLVSGIPTLLSNYVHVVTAEGENNLLPQQTTRFLLKAFSKIVETEGQVSDLGESIKYLQEEFINDSNQISDIYK
FSKTDENGKIDLENPANLLQLFRHRSYFQLKNLSNIIQDLLQIEGNTILSIWGDLNLECIRVSKAHCHFYIIDSFYQHIQ
SVVNVTNPNEKEIHRVLWQLFNLYSLFLIDQNLMEFTQDGYFKNKDINYLRQEIHKLFKLLRPNAIGLVDSLGISDTALG
SAIGQYNGNVYETLLKWAKNQPFNQNPVVDGYNEFLKPILKSYL
>AOE43305.1 acyl-CoA oxidase [Synstelium polycarpum]
MNFLSRPDQYKRALDISKRVVDIKRKLGLLDTLGTDIYRALYCEIPIVLHDLVFGGCLRSLASDEQLAQWLPNVVNYRWL
GSYAQTELGHGSNVQGLETTIHYIVCTFIKETDEFEINSPTLTSSKYWVGALGKLCTHAIVFGQLMLADPKTGKVRSYGP
HPVLVQVRSLEDHMPLKGIVVGDIGPKFGYNTIDNGFMQMDHIRVPRTNLLSRFFSVTRDGVYVPPPHPRLVYAGMVGVR
VHLIEESFTALARATTIATRYSVIRRQFTDGPNGSLVERKVMDYGNQQNRIIPGIAASYAFLFMGRRLGIAFYSMMDVIK
RNGDTSSMAELHALSSGLKSTVSYITARGIEDARYACGGHGYSEASGLPRLYSSYTHIITAEGENNILPQQTARILLKIY
KDAVLNNTAVPAGPTTKYIVQELACPHTTLAQYMAEHGGNLVSIPNLVKLYRHRAFSQVANMARLLQEDPDVPMMERWRQ
LNVEAQRLSDAHCQLYILESFVTSLASAPADSLAALTRLCQVYALTHIDRSLADFLEDSYLDRSDIEVVRKGLRSLFAQL
RPDLVGLVDSFNIADHTLASAIGRYDGQVYEAMLQYSLKQPFNSKPVVDGYEEFIRPLLKSSL
>XP_004366278.1 acyl-CoA oxidase [Cavenderia fasciculata]
MSTTTQALQDIKNERSKASFHVETMTNIIYDQESLDTKVKPTTQRINIKRKVKEAYSKDPVISKPEQHYFLSREDQFSRC
LDVVSRVINIKKNLGLVNTPGLEFHRELGHEMPLLLHDVVFAGCIKSLASDEQLKEWLPKILNYQWIGSYSQTELGHGSN
VASLETTIHYIEETDEFEINSPSLTSTKWWIGALGKISTHTIVFGQLWLKEKATGELKNYGVHPVLVQIRSLDDHIPLKG
VEVGDIGPKFGFNMVDNGYLRLDKFKVPRSNLLSRFFQVTRQGHYIAPPHPRLVYAGMVGVRAHLIEDSFTQMAKAITIA
TRYSIVRRQFKTNSIIENMVLNYGSQQMRIFPSIAATYAFAFMGKRLYQSHVAMMTAIKKNHDVSRLSELHSLSSGLKSL
CTTIACKAIDDCRLACGGHGYSNLSGLPTLYAGYAHVLTAEGENNILPQQTARYLLKVFKDVLLSGQTKVGETVQYLVNE
SNDQSHATLEQFLGLPVGQFATGQTLLKPEVLLKLYTQRSFSELARLAFLLQDATANGDDLAQTWTELNTDCIRVSHAYC
QVYILSSFFDEINRLPTSPSKDVLVKLAQLYALVQLETSAGDFLRSGFLLPKHIDTIRGLIPYLLRQLRPDALPLVEAFE
VSDLALASAIGRSDGKAYETLFNLVKSQPFNQPKVVDGFNQYLQPIIKSKL
>XP_637610.2 acyl-CoA oxidase [Dictyostelium discoideum]
MLQFKPSNNDVQQKINDQNSKSKLSLSDKLKNWSIQGFENHNIRDELNRIMSTSEVFKVKELDMTKEANRVLVLKQVLEI
TRGVFEKGLIQISDLRDDPSKILAFIDIVSQFDDASLMTKLIVNNFLFGAAVFNLGTERHHKLLPDIQSGRLLGCFAMTE
LGHGSNVRSLETTATYDPKTDEFIIQTPYRTSTKWWIGNAGHAQISSVFARLIMDDGKDHEVHCFLVPIRKSNGVDLLPG
VKIGDVGSKFGLHGVDNGWIQFDNVRIPASNLLDRFGSVENGIYSSPIKNPSRRFANILAQMITGRITISFGSTRTLKSG
LIIATRYACKRLQFGPTSTGPEIPILSYPTHQLTIMPMIASTYAFDAIKIYLGKRFQERTDEAEIHVLASGLKAITSQFT
TVSLMELRRLCGGHGYGGYSRLGKLVAAIDVGRTFEGDNTLLLQQVAKDLLTQFKKEYSGNKFTGTLKYLGKNTSLLLSG
MNPITTMRSDDNHLLSFQFLLDCMEFRSSKLLIQSAQTVSKNYKKSKESFTAWNQSLEILIHLAKAHTETIILQKFIEKI
QSEKDLELASILKKLCQLYGLYIIREDFEFFRNSNYLKKGKAKAIIKLIGQLCSDLSQQAMLLVKGFGNEEYLMNSPLGM
EDGDLYENICNQVGGPFTKDNYIQSKL
>XP_004362274.1 acyl-CoA oxidase [Cavenderia fasciculata]
MDNTMLQFPKGDQSSSLDQQSSSNKEKKLEKKQIMDILHDKSIYNVDLDVTKDQNRLTVLKQLLHFLPLTFGKGIVNISD
LRNDPGRVVALIDSLSQFDDCKRKRENESLMTKMVVNNFLFGASVFNLGTERHHTLLPDIQSGKLLGCFAMTELGHGSNV
RALETTATYDSEKNEFVINTPVRTATKWWIGNSAHAVIATVFARLIIDGVDNEVHAFLVPLRKSNGYDLLPGVKIGDLGM
KFGLNGVDNGWIQFDNVRIPASNLLDKFGGVENGVYRSPISSPSKRFATILAQMITGRISICAGTIRNLKIGLAIACRYA
TKRLQFGPDLKSTENAIMDYPTHYLSLMPMVASVYAYDATRSYLAKKFQERTGEDEIHVLASGLKAFLTQYTTTSLLEMR
RMCGGHGYWGLSRFGRLIASNDIGRTFEGDNTLLLQQVAKDLLTQFKKEYTSNKFTGTLKYLSKNTSLFMDRINPITTRR
SDEKHILSLKFLLDAMEYRSSKLLIDSANTVAKNYKETKKPFDSWNVSLEILVHLAKAHTETIIVTKFIESIKAVQDREL
KDSLKKLCQLYALCKIREDFEFFRNTNYLKNGKAIAIGKIISTLCFELSREAITLVEGFGNDEELLESPLGLADGDLYEN
ICKKVGGPFSPANYLVTPSKL
>XP_003287521.1 hypothetical protein DICPUDRAFT_97730 [Dictyostelium purpureum]
MVLKIMSSFKMESSEINANDAFKIGKGYNEMLPFPTAINENPKDQTSKLSLTEKLKNWSIQGFEHHNIRDELNRIMSDKS
LFHGDVNLGKEEQRVQTLKQLLAIAQGIFDKGLVQITDLREDPSKILAMMDIVSQFDDDSLMTKLIVNNFLFGAAVFNLG
TERHHKLLPEIQSGRLLGCFAMTELGHGSNVRSLETTATYDPKTNEFIINTPLRTSTKWWIGNAGHATISSVFARLIIDG
KDQEVHCFLVPIRKSNGIDLLPGIRIGDVGAKFGLNGVDNGWIQFENVRIPATNLLDRFGSVEGGVYSSPIKSPSRRFAN
ILAQMITGRITISFGTTRTLKSGLIIATRYASKRLQFGPTSTGPEIPILSYPTHQLTIMPMIASAYAFDAIKVYLGRRFQ
ERTDEAEIHVLASGLKAMISQYTTVSLMELRRLCGGHGYGSYSRYGRLIATVDVGRTFEGDNTLLLQQVAKDLLTQFKKE
YSGNKFTGTLKYLGKNTSLLISGMNPLTTMRSDDAHLLSFQFLLDSMEFRSSKLLIQSAQTVSKNYKQTKDSFAAWNQSL
EILIHLAKAHTETVIVTKFIESINKEKDIEVRSTLKKLCQLYGLYIIRQDFEFFRNSNYLKKGKAKAIIKLVGQLCSELS
QNALVLVKGFGNEEHLMESPLGMEDGDLYENICKQVGGNFTRNNYLNSKL
>KYQ92308.1 acyl-CoA oxidase [Tieghemostelium lacteum]
MESNETSNSILNFENSKANFIEGYSSMLTFQPVVPIQKHSISTTSTVPLYEKLKNWNIQGIEHQNLRTEIFKVLGNKQLF
YSDLDASKEQQRLNTLKQLQSLLSEIFGKDLIHISDIKDDPSKILALIDCLSQFDDSSLLTKLVVNNYLFGAAVYNLGTE
RHHKLLPEIECGKLLGCFAMTELGHGSNVRSLETTATYDPKTDEFIMNTPVRTATKWWIGNAAHAVVASVFARLILDGKD
HEVHCFLVPLRKRNGIDLLPGVKIGDVGPKFGLNGVDNGWIQFDQVRIPSSSLLDKFGSVTNGVYSSPISNPSRRFANIL
AQMITGRISISFGTIRSFKTALVIATRYALKRLQFGPSTNGPEIPIMEYPTHQLEIMPMIATTYAYDAIKLYLARRFMER
QDENEIHVLASGLKAVLSHYITVSILELRRMCGGHGYSSNSKLHRLLSSVDVGRTFEGDNTLLLQQVAKDLLTQFKKEYT
SNKFTGTLKYLSKNTSLLLSGLNPYTTNRRDESHLLSFQFLLDSMEFRSSKLLIQSAQLVSKNYNKTKNSFIAWNQSLET
LLHLARAHTETMIISRFIESINNEKDAETKKILTKLCQLYGLYRIRMDFEFYRNSNYLKKGKARAIIKLIQELCADLAQN
AALLVKGFGNEESLIDSPLGLEDGDLYDNICKRVGLFSDKNYPEPILKSKL
>XP_012755392.1 hypothetical protein SAMD00019534_044480 [Acytostelium subglobosum LB1]
MSTATKPLTTMVSDVTTNSLMMNTFPMDSTQPLHPKTGKEPLASKLARWSKINYEHPEIRKVVAEVIKDKSLFFTGADLP
KEKQRVQSLLQLKTFLAKIYGPGYVQISDLKGDPTKILAMGDVLSQFDDNSVSTKLVVNNYLFGGAVYTLGTEKHHRLIP
GIQTGELLGCFAMTELGHGSNVRALETTATYDPETNEFIIQTPKRTATKWWIGNACHAVMSSVFARLIINGKDHEVHCFL
VPIRKENGIDLMPGVRIGDCGPKFGLNGVDNGWIQFENVRIPYDNLLDKFGSIINGEYTSPIKSPSHRFANILSQMIAGR
IFITFASVRSMKILTSIAIRYALKRLQFGSNPSAPETPILEYPTHYLTLMPMVASLYALDAVKSYLAKRFKDRSDGSEIH
VLASGFKALTSHFTTVSALELRRLCGGHGYSAYSRFSILLATMDVGRTFEGDNTLLYQQVAKDLLTQFKKEYSSNKFTGT
LKYLGKNTKLLLSEINPASSFMSKDSNMMNITFLCHCLEFRSSRLLLSSAKVVSKAYRQTKDAFVAWNQSLETLIHLAKS
HTETIIATRFVDAVHSQKDPETREMLEKLCQLYLLTTIREDFEFFRGTSYLKKGQANVVGKLVSQLSLELSRHAQVLIDG
FDNEKELIDAPIGLVDGDLYENICARVDKPFSLDNYPEEMRMKAKL
>XP_020436621.1 acyl-CoA oxidase [Heterostelium album PN500]
MSNTLTNNPSAASSIEKPFGSVGIKAVEQNIMMNQFPMDRISGSLLSSSGKTKGTNTTLSDKLYAWSTINTEHQELRRTA
LDLFTDKSVFQPSSTETKERQRVIVLNQLQYFLSKTFGKGLINISDLRNDPSKICALMDCASQFDDNSFMTKMVVNNFLF
GAAVFNLGTEKHHRLLPDIQSGKLLGCFAMTELGHGSNVRSLETTATYIPETNEFVIQTPKRTATKWWIGNAGHAVMASV
FARLIVNGEDQEVHCFLVPIRQPNGVDLMPGVRIGDCGPKFGMNGVDNGWIQFESVRIPYDNLYDKYGSIVNGVYQSPIA
NPSRRFANILAQMITGRISISYGCARTLKVALTIAVRYSNKRVQFGATPTAPETPIIEYPTHYTVLMPMIATVYAFDAIK
SYLCKRFCERSDEGEIHVLASGLKATISHYVTTSILELRRLCGGHGYSSYSRFSSLIASNDVARTFEGDNTLLYQQVAKD
LLIQFKKEYSSNKFTGTLKYLGKNTSLLLSEHTYTTYRSDKDHLLNLQFLRSCMEYRSSKLLIDSANTVSKAYKVSKDAF
DSWNQSLETLIHLAKSHTEMMIVSKFIDSVKNVQDKETRETLKKLCQLYALKCIREDMEFFRNTNYLKKNKAKAISKLIS
SLCHDLSKQSLELVAGYGNEEALIESPLGQLDGDLYENICAKVGLFSKDNYPQHILDAKL
>XP_012755391.1 hypothetical protein SAMD00019534_044470 [Acytostelium subglobosum LB1]
MTRPQKRSLSLKQTQQMLSKVFGGGSVSLSDIRGDPTKILAHGDITCQYGDGSLAVKTFVNNFLFGGSVYNLGTEKHQKL
VPSIESGELLGCFAMTEMGHGSNVRALETTATYDPETNEFVINTPKRTATKWWIGNACHAVMASVFARLILNGKDHEVHC
FLVPIRKANGITPMPGVKIGDCGPKYGVDGVDNGWFIFDNVRIPYDNLLDRFGSIENGKYTSPIKSPSQRFATVLSQTIT
CRMLIAFNTGRMLKVLVAIATRYATKRVQFGAQPGAPETAIIEYPTHYTCLMPMIATSFAFDAVKSYLARRFKERSTDNE
VHVLASGFKAAISHYCTVAAAETRRLCGGHGYSGYSRFAQIIAGLDVCRTFEGDNTLLYQQVAKDLLTQYKKEYSSNKFT
GALKYLGESTRLLLSEHNPFAGDITDMDFLRHCMEFRSSRLLVDAANTVAKAYKETKVAFTAWNQSLETLVHLAKAHTET
IIAINFIEAVETEKDKEMKMMLEKLCRLHILTRIREDFEFYRGTRYLARGHVNSIVRAISALCLELSKQATLLADALGCE
EELINAPIAMVDGDIYEHIFARVGPFDLDNYPEEMRAKL


>sp|Q54XZ0|MFEB_DICDI dd peroxisomal multifunctional enzyme 2 [Dictyostelium discoideum]
MTVDVKKVINHKIKPIEYNLTRKDVALYAISLGCGKKHLKFVYEGSDNFSALPTLGVIFPGQMIVDVISEGIDGIEFDPMMLLHGEQELEILNEIPVEGVFVTESKITNLYDKGKGALLILQCITSEKSSGKPIFKNIFSFFIRGIGGFGGDRGPNEKPIQIPKDRAPDAISKQATSEDQAVIYRLAGGDLNPLHIDPEMSKIGGFEVPILHGLCTYGIASRGVLEHFCDNDPSRLKSIKTRFTKHVYPGETIETEMWKINPTTILFQSKTNRDGSYVLSSGVAIIEPIKKGSL
>XP_012760097.1 as
MTSNNQELVERALKHKFVPIETEITEKDVALYALGIGAGKENLQFVYEGADDFSAIPSMGVIFPFKVLLSLVTEGIEGLEYDPMKLLHGEQYLEIRGTIPTRGKLITTSKISNLYDKGKGILLIVDSITRDAQTGQDIVFNQFSLFLRGARGGTKSPSEKPVEIPKRNPDAVHTQPTTKDQALLYRLAGGDLNPLHADPSMSAIGGFDQPILHGLCSFGYAARGVLEHFCNNDPKRFKSLRVRFSKHVFPGETIQTQMWKVADNKVVLQSRVLEREGYTLTNAIAEIIPQGAAKL
>PRP85633.1 pf
MFGLPAGKSKMSNKSAKNAEILQKVKECQFQEVVSRYDEKDAILYALSVGEGEFGGTTILGDVRKELKVLLSELFNSRVLFPFSVLDQMIGSMGDYNPMMILHGEQYLELNGPLPLSATVKTSAEISAIQDKGKGALIVVKATTRDASNNKILEETHSTCRTWWSRQCESRHQVNSAVSYSMINPFQWGSKGKCEYPREKTSPGAAIFYRMMGDRNPLHCDPNLAAVAGFDQPILHGLCTFGHAGRAVLHHFCDNDVSRFRSIQGRFLKVVYPGETIITQMWREGNKILFQSKVEERPDGNVLVGAVEIVPRESKL
>ACA1_063620-t26_1-p1 ac
MGDSLRFDGKVVVVTGAGGGLGKTYALLFASRGASVVVNDLGTSHTGEGAGSKAADLVVEEIKKAGGKAAANYDSVENGEAIIKTAIDNFGRVDIVINNAGILRDVSFVKMKQADWDLIYKVHLHGAYSVTKAAWPYMRDQGFGRVIMTSSAAGLYGNFGQANYSAMKLALVGFAKTLAAEGKSRNIHVNTIAPVAGTRMTATVMPPELIEALKPEFVSPLVAFLCHESTPGNFYDVSKGLTPEAIRDNWAKDSKQAPSAPAAKAAGGNENVDPSQVVGFEFPVTKVQYTEKEVMLYALSIGAAKNPTDPAELKFAYENSDGFSVLPTFGVTFPNFSNVLSIPGLKFNPMMLLHGEQYLEIRKPIPVNATLTNHGRVKHLYDKGKGALLVVEADTKDEKGEVVVHNESYLFIRGIGGFGGERGPSGNENQPPNRAPDAVHKEKTRDNEALVYRLASGDMNPLHADPSMAAMGGFDRPILHGLCSFGYASRAVLKHFCDNDPANFKDVKVRFSKHVFPGETLVTEMWKEGDKVIFQCKVEERGEYCITNAAVTVSSAASSSSASASAAAAAASSAPAFKAEAVLNNLSKLLDVAGEAVVKKVNGIYHFHITDGPNGAKESWVVDLKTGPKGTITRGAPTKPVGVTLTLGDDSFQQLFSGKLNAQQAFMQGKLKIKGDMGLATKLGELIKQQAKL
>XP_003294681.1 hypothetical protein DICPUDRAFT_59190 [Dictyostelium purpureum]
MVDLQKVLNAKFNKYEYHLTTKQVSLYALSIGCGRKDLKYVYEGSHDFSALPTIGVIFPGQIIVDIISEGIPGLEFDPMM
LLHGEQYLEIKNPIPTQGIFETETKITGLYDKGKGALLLFDCLTSDKSNGKPIFLNRFSFYIRGIGGFGGPKQPVEKTEK
IPQRKPDATFSQKTTEDQAAIYRLAGGDLNPLHIDPEMSKIGGFKVPILHGLCTFGIASRGVVEHFCGNDPSKLKNIRVR
FSNIVYPGETIESEYWKVDDKVLFQSKTSRDGSLVLTNGIATIGSSTNSSL
>XP_020435033.1 hypothetical peroxisomal multifunctional enzyme 2 [Heterostelium album PN500]
MSNIDYQKVLNHKFAPIEFELTEKDVALYSLGIGAGTKNLKFVYENAEGFTPIPSIGVIFPFKVLLEVINGISGLSDFNP
MMLLHGEQYLEVRGKIPTKGSLVTYSKVNNLYDKGKGVLLVIDTITKERDSGREIVFNQFSLFIRGIGGFGGERGPSDKP
IAIPSRKPDAVHTQKTTTDQALIYRLAGGDLNPLHADPEMSKLGGFEVPILHGLCSFGVATRAILEHFCDNDPERFKSIR
VRFSKHVFPGETIQTEMWKLNDTQVVFQSKVLERDGYTLSNAIAEIKPAASSKL
>XP_004358510.1 hypothetical peroxisomal multifunctional enzyme 2 [Cavenderia fasciculata]
MTVDAQKVKKHVFRDVEYNLTEKDVALYAISIGADKSNLKFVYEQNEQFCAIPSMGVVFPYDILLQTLDGFEGLEFDPMM
LLHGEQYMEILSPIPTRAKLVTRAKVNNLLDKGSGALLVVDAITSDKETGKDIVFNQFSLFIRGMGGFDQNRSSTAKTAT
TTTVDLSTPPKKECDAKFNYKTSTDQAILYRLAGGDLNPLHVDPEMSKLGGFDVPILHGLCTFGIACRSILAQYCDNDPS
RFKSMRVRFSKHVFPGETIQTQMWTIPQAPNKVIFNSLVLERPGAYPLTGGIAEIIPSSKSKL
>KYR01300.1 hypothetical protein DLAC_11509 [Tieghemostelium lacteum]
MSKVNVEKCLAHKFTNTEYYLTEKDVSLYSLSVGAGHKELKFVYEQSSEFQALPTIGVIFPYPILLQVIDGIDGLEYNPM
MLLHGEHHLEVKNKIPTSGKLTTTSKVSGLYDKVKGVLLVVQADTSDQNGQLIFSNKISLFIRGIGGFGGDKGPKEKPFV
IPKRSCDAQSSFTTTEDQALIYRLSSGDLNPLHADPEMAKQGNFSKPILHGLCSLGIASKAVLEHFCNNNSDQFKSVQVR
FSKPVFPGETIITQMWLINPTLVHFIAIVKERNETVLSGGIVEIAPFKKSTL

>PRP88960.1 pf nudix (nucleoside diphosphate linked moiety X)-type motif_Planoprotostelium fungivorum
MTNRETMSYKSVDFWKGFDDNTFSGNPLDRKDVALLESMRKDEKARFLPFHELKVLVNTSSSNRTLGWLSWAELESLVGKEISLEGQGEGLSYKENSLVLLGKLNQVPHYAINVTHILDKDSLGEKSYKLEDVSTERERRQNDSEKARALASALPLQDTGMIAQARALLDWHVCHPHCARCGGMTKLTEGGNKRVCVECKRPHYPRTDSVVIVLVIAEKKKEGTDEKEEVCLLATRAQGYKGMYTCLSGFIEIGESLEEAIKREIWYHSSQPWPFPSQLMIGCLAKTNYAEPTVDAKELGEARWMNREQVRELLSRSLLPLDAGSTVDRVPPPLAIAHQLIKFWAVNDTNTPQSQL
>ACA1_143650-t26_1-p1 ac_Acanthamoeba castellanii str. Neff
MEDQTSASPYEISITFSGNPLDRVNNRRKDVAFLATQLESAASVCIPFHRLSPLLLRSSDESATPTREIRWKSLSEVTRLAGGVGEVVLLGLRNDTAHYAVELPGESAKALTDGDESAEFIDMRRVSPFLIHEEAGILAQARALLEWHAKHKYCGVCGSPTRSIEGGSKRQCTNAAPPKTDAVPATGGPKGCGNREYPRTNPVVIMLVIHPDGRQCLLGTQNRVSGLTNMWSCLAGFMDPGETIEEAVRREVWEESGIEVGKVEYFASQPWPFGTELMIGCFAHALKAEINVDRREIADARWFTPAEIENGVRQMAENPRLMWASAEWRIPAKSAIAHQLMAKWVASLPPPPATSTSSL

>sp|Q54E41|HAOX_DICDI dd Hydroxyacid oxidase [Dictyostelium discoideum]
MENQFKNNNNSSSIETSNQFSNKKTNRLDSFVSVSELHEEAKRLLPKMAYDYYASGSNDQITLAENENAFSRIKLVPRSLVDVSKVNTKTRIFGRDISTPILIAPWAMQRMASQRGELDTVEASKEFNTIMTLSSLSTTSVEDLSSATNGNPGWFQLYVFKDRKVSEELVKRAESIGYSALVLTVDTPFLGKRTADFKNSFKLPNGLSLKIFEKLMLSNLDGGLNQYIATMIDPSLTWNDLKWLKSITKLPILVKGIMCPKDAELALQYGADGIIVSNHGGRQLDTCPSTIEVLPYISKVVRGRVPLILDGGIRRGTDVLKALAFGANAVCIGRPIIWGLSTGGKDGVLKVLNLLNSELQLAMALTGITNISDINNSIIWDQNKYIKL
>XP_012753311.1 as_Acytostelium subglobosum
MKNKPISSYLNVDEFKQTAEKSLPRMVYDYYASGSDSQVTLSENENYYKNIKLMPRGMIDVSRIDLKTSVLGVDLSSPIMIAPTAMQCMAHPRGELETYTAAKNLGSHMTLSSIATTSVEELSEHANGNPGWFQLYVFKERSVTINLVKRAEKSGFKALVVTVDTPFLGRREADFRNDFSLPHGLLLKNFADLPLNKVQGGLNKYIGSMVDSSLTWTDITWLRTITKLPILVKGIMSPEDAHIAVQNGVDGIIVSNHGARQLDTCPSTIEVLPHIVRAVNGRVPVLVDGGVRRGTDVLKALALGAKAVMIGRPVLWGLATAGHEGIERVMTLLSEELRLAMAFTGVTTVSAINSSIIWNPSSASKL
>PRP87946.1_Planoprotostelium fungivorum
MASRGRDEDKKRLSEILSIQDLRSVSHSKMDQMAREYYDGGAGDGVTLKDNEAAYDRFIIRPRYLRDVSQCDPSTSLLDHPLTMPLGIAAAAMMKLAHPDGESAVARAAADFGSVVCLSTFSTTSLEDVHKAATTTTSMSGKRPCFLQLYIFQNRETTIKMLNRAMKAGYDAIALTIDSPYIGRRYNEVRNHFKLPSHLKLGNFEENSGVKVGGENLMEDIESKSRKQPDRYDPSLEWDKDIQWLRSVCGNMQIWLKGILTAEDAELALHHGVDGIIVSNHGGRQLDHVPSTLEALPEVVDVIRGRIPVHVDGGIRRGSDVFKAICLGADLCWVGRPILWGLAVAGQDGVRRALDILLEEFELTMKLAGCTHVKQLSRRMLAKRDAMGYQSRL
>PRP87041.1_Planoprotostelium fungivorum
MKAPIKRDEVAKHKEKNDCWVYDVTHFLDEHPGGAGTILAYAGKDATAGFQPIHNTDVLDLLPENCLLGQAEEGGKEETKAKPEDHKTAQKEADKQQLPESPGGKPPLDQMLNLMDFESVARDVMKKEGWGYYSSGGDDEITLRENHLAFQRIWLRPRVMVDVSKIDMRTTMMGSESSLPLYITATALGRLADPEGEVVLTRAAYSEGIIQMCPTLASNSLEEMIKARKPGQTQWYQLYVNKNRQLTEKIVKKAEDGGMKALFVTVDAPALGRREKDMRNKFAASAPDVQKGQVNRQQGTARAISTFIDPSLSWKDMQWLKTMTKMPIVLKGIQTGEDALLAYKYGAKAIVVSNHGGRQLDTARSGIEALAEVVEALKEVDREGKMEIYVDGGIRRGSDIFKAIALGAKGVGIGRPMLYSLAAYGQPGVERAIQLLKDELEMVMRLMGTPTIADIKREMIDTKSLSLHFVPAPRDHLTESIYEPMRAAKL
>XP_003285519.1 hypothetical protein DICPUDRAFT_97074 [Dictyostelium purpureum]
MNSAPAKIINTTIDKSNQFTNKATNPMDAFVTVAEMKEEARKKLPKMVYDYYASGSNDQSTLAENENAFTRIKLVPRSLV
NVSKVSTKTKIYGQDLSTPIMIAPWAMQRMAHPNGELDTLEAAKEFGTIMTLSSLSTTSVEDVSKHSNGNPGWFQLYVFK
DRKVSEDLVKRVEKLGYKALVVTVDTPFLGKRDADYKNQFKLPNGLFLKNFEHLLLSNLEGGLNQYMATMIDPGLTWKDL
EWLRSITTLPVLVKGVMCPQDAAEALKHGADGIIVSNHGGRQLDTSPSTIEVLPAISKVVQGKIPLILDGGIRRGTDILK
ALAFGANAVLIGRPVIWGLSCGGKDGVLRVLNLLNSELQLSMAFTGMNSIHEITENIIWDQNKYIKL
>KYQ88807.1 hydroxyacid oxidase [Tieghemostelium lacteum]
MLPAKELVDNFSNKKLTKLDYHINVEDFQKEAKNILPKMAYDYYASGSNDQITLKENESYFDRIKLTPRSLVDVSRVSTK
INILGHQLNTPILVAPWAMQKMASKEGECDTVRACKSVGTIMTLSSLATCSVEEVAEASGNGCSPGWFQLYVFKDRKISE
NLVRRVEKAGYTALVLTVDTPFLGKRLADFRNGFKLPEGLALKNFIDLPLSGIDGGLNKYMATMIDSSLTWKDIDWLRSI
TKLPILVKGVMCPRDAELACTHKVDGIIVSNHGARQLDTSPSTIEVLPYIAQVVKGRVPVILDGGIRRGTDVIKALALGA
NAVMIGRPTIWGLSVGGTEGVIKVLNILNDELKLAMAFIGTNSIHDINSNVIWSKPQTSKL
>XP_004350463.1 hydroxyacid oxidase [Cavenderia fasciculata]
MDKITNNPQKPAIVSDITLANSRTNRGQGRKSDSYLNIEEFRIVAERKLPRMVYDYYASGSDNQITLGENVNFYSRIKLT
PRCLVDVSNINTKTSVFGIPLSFPVMIAPTAMQKMAHPNGEIDTCLAARDMGTLMTLSSLATTSVEDLGKASGGNPGWFQ
LYVFKDRSISEKLVKRAEMAGFKAILLTIDTPFLGRRESDYRNEFSLPTGLQLRNFTDLPLADIQGGLNKYMATMIDSSL
TWNDLAWLKSITKLPVIVKGVMCPQDALLAVKYGADGIIVSNHGARQLDTSPSTIEVLPYVVRAVGGRIPVIVDGGVRRG
TDILKALAYGACAVMIGRPVLWGLAADGYDGVLKVLQLLRDELVLSMALAGVNSISKIDESLIWSSPNSLPRPKL
>XP_020428275.1 hydroxyacid oxidase [Heterostelium album PN500]
MSHNNYQDFVNIDEFKYAAEKKLPRMVYDYYASGSFDQITLAENQNYFSRIKLLPRCLIDVSNVDMRTNVLGIDLSFPLM
IAPTAMQKMAHPVGETATWSAANELGTSMTLSSLSTTSIEELSKHANGNPGWFQLYVFKDRAITKNLVQRAEQIGYKAIV
LTVDTPYLGRREADYRNGFRLPHGLKLQNFSDLPLADVEGGLNAYVATMIDSSLTWKDLDWLKSITKLPIIVKGVMSPRD
AEIAVTHGVDAIIVSNHGARQLDTAPSTIEVLPYIVKAVNGRCPVILDGGVRRGTDILKALACGAKAVMIGRPVLWGLAV
GGKDGVKRVLSLLHDELKLSMALAGVKSISQINKSLIWDPSEYTKL
>sp|Q556W1|OXDD_DICDI dd D-aminoacid oxidase [Dictyostelium discoideum]
MNQNKNNNNKNPKINLLIIGCGCIGLSTGIIALKSGNYKSVSIWAKDLPPNTTSNKAAALWYPFLCNPLDLVGKWSAETMQYYKDHIINDPKSGTITKKVNEIFRRPHPEDPEWKPYIKSFRRARKDELPDGYVDGYAIDDGFVMDTDMYMDYLVDQFKSLGGIIEQRHLVDIREAFVDHDVVVNCTGLGSRELFNDRTIYPGRGQIIVIKNSTDRSIMDEEDHIAYVIPRLTNTVLGGTNQEHDYNTNPTKKDTEEILKRVAMISPRFAKNRIEIQGVKVGLRPARHEIRLENEFFEGGSKLVVHNYGHGGSGFTVSWGCAIEAIKLVDQGLPKLLHFNKLISKL
>XP_012753348.1_Acytostelium subglobosum
MTQSNQKTKVIIIGCGCIGLSTGILLLKTQRYDVEIWAKDLPPNTTSNKAAALWYPFLSEPMDKVGRWSQETMDYFKQHILPLDVRDTGTLYKKVNEFFRVPKAENPDWSPFVPSFRRIKPDELLPGYVDGYAVDDGFVMDTDIYMDWLVQSFKKLGGRVDQRVVVDIREPFIYSDIVINCTGIGSRELIGDRHVYPSRGQIIVINHSRDRSLIDEEDDTKIAYVIPRVTNSVLGGTNQKHNYNLEPCPKDTKEILDRVATISPEFARDKIEIIGEKVGLRPSRYEIRLESELQQDGRKLLVHNYGHGGSGFTVSWGCANEVLKMVGEQLPKLKCSTSPSSPSCPIVRSKL
>ACA1_234140-t26_1-p1_Acanthamoeba castellanii str. Neff
MGAEACQGASSSSASPELVREQKCYEYFPHRLAADPYWKEIMPSYRRLNPNELPAEYADGFVVDALVVEVPQLLAQLREVHDLREAFHEFDVVINCTGIGSRWLCNDPHVYPLRGQILRVRQVGCDRTVSDEEGPNCLGYFISRQNDIILGGTAIKGIGSLTIVVGDDWSTNVDERTTEEILRKVENLSVGKLQKKDLEVLEVLVGLRPARTEVRLEKEEFSHGAAKKTVIHNYGHGGSGFTVAWGCAEEVVSLVQSALLPDARPHTPAHSNL
>XP_003285582.1 hypothetical protein DICPUDRAFT_91530 [Dictyostelium purpureum]
MSLNKVNSKTDILIIGCGCIGLSTGIVLLKTGKYNVQIWSRDLPPNTTSNKAAALWYPFLCNPPDLVGKWSAETMQYFKD
HIIGDPKSGTLIKKVNEIFRREHKEDPEWRPYVQSFRRARKDELPEGYVDGFAVDDGFVMDTDMYMDYLVQTFKSLGGSI
EQREVEDIREAFVHYDTVINCTGLGSRELFKDKLIYPSRGQIIVIKNSSERSIMDEEDHIAYVIPRISNTVLGGTNQEHD
YNTEPTKQDTEEILKRVAMISPRFAKNRIEIQDVKVGLRPSRHEIRLENEFFEGGSKLVVHNYGHGGSGFTVSWGCALEA
LRVMEAGIPNLLFYKKQQQPKPQSKL
>KYQ89370.1 D-aspartate oxidase [Tieghemostelium lacteum]
MVKDVLIIGCGCIGLSTGILLLKTKQYNSVKIWAKDLPPNVTSNKAAALWYPFLSNPPDKVGKWSAETMEYFQKHILNDP
KSGTLLKKVNELFRKPKKEDPDWKPFIKSFRRARKDELPEGYADGYAIDDGFVMDTDMYMNWLVDTFKALGGQIEQREVV
DIREPFIYSDIVINCTGLGAKELVKDGHMYPTRGQIVVVKNTSDRSIMDEEDYICYVIPRISNTVLGGTAQDHDYNMNPT
KQDTDEILKRVAAISPKFSRRKLEILGVKVGLRPSRYEIRLEPELLQDNSKLLIHNYGHGGSGFTVSWGCAQEVLNLIQQ
NIPNLKQSKSKAPILQSKL
>tr|Q54PA2|Q54PA2_DICDI dd Sterol carrier protein 2 [Dictyostelium discoideum]
MSSKFFNDLDATIKKDGTLAQKIKGIYQFDITENGTVKHYSVDLKTAPGSFKVGKHEKPECTIIVNEEDFVQILEGKLSEQTAFMKKKLAIKGNMALAMKFRSIVNAVKNNTKSAPAPAAATTTAPAAGGLDDGTLLGKEFEKLSKTVIANPDLVKKINGVYQFDIDTKKYTVDLKNNKGSVSVGPAPKADCTITMKEADFLSLMSGKLNGQTAFTKGLLKIKGNMGLAMKLGQITKAKPQAKL
>XP_012751904.1 as
MSAASIFTTLEAVLKKEGESVVKSVNGIYQFDINTAAGLKSWAVDLKNGSGSIKTEKHPKPECTITMLEADFIDLMSGKLNGQTAFMQKKLKIQGNMALAMKLNNIVKKLKDSPSGTAAAAAAAPAAPAAPAAAGSLDDGTPVGKMFADLAKTVAGKPELVKQINGVYQFNITGAAEKTYTVDLKNAPGVVKAGPPTKADCTITIKDEDFLNLMSGKVNGQALFGQRKLKIGGNMGLAMKLGQITKAKPAAKL
>PRP85415.1_Planoprotostelium fungivorum
MQSFVLREKQSSTPNAAVDRFKPPSTTHRAHIIIIMAAELKAAQVFKDLETRVTPDLIKQLGGVYQFDITKDGKTHQWTADLKNGKGSIAQGPAQKADCTITANDDDFTGMMTGKLNPQQLFMNGKLKVKGNMGLAMKLTKLQPPKSNL
>ACA1_237890-t26_1-p1_Acanthamoeba castellanii str. Neff
MASSVDQVFELITKNVAADPGLVKRVGGVYHFDIDGKVWTVDLKNGNGSVKSGKDGKADCTITIKGDDFLSLASGKLNGQTAFMQGKLKLGGNMGLAMKLGQLFENKSGAAPQQQASSGAIEVAFNEIQKNISADLSLVNKINGVYQFDITLASGDVQKWAVDLKTGTSPGSVSKGAPPKADCTLALKEEDFVNMLTGKADGQSLFMQGKLKMTGNMGLAMKLGQVVANKQPKQAKL
>XP_003288951.1 hypothetical protein DICPUDRAFT_55765 [Dictyostelium purpureum]
MASKFFSTLESVIKTDGAALVKKINGVYQFDIDGTSYSVDLKNGNGSFKVGKHEKPECTITIKEEDFIQILEGKLTEQTA
FMKKKLALKGNMALAMKFKHIVEAVKKASKGAAPAASSGASSGASLDDGTPLGKVFDTLQKTVIAKPELVGQIKGVYQFD
ITTPSGVKKFTVDLKNGKGSVTTGAAPKADCTITMAEADFLDLMSGKLNGQVAFTKGKLKIKGNMGLAMKLGKITQAKPQ
AKL
>KYQ94171.1 Nonspecific lipid-transfer protein [Tieghemostelium lacteum]
MSSADFFNQLEAIIKNDGKTLVKKIGGIYQFNITTADGVKEYAVNLKSGDGSFERAKHASPDVTISMKEEDFLDILAGKL
SEQTAFMKKKLSIKGNMALAMKFKTITSAVKSAAPAASKPASTTGAATATASTASLDDGTPVGKVFETISKTIAGKPELV
KSINGIYQFNIASKVYTVDLKTGKGGVKTGAATPKADCTITIAEENFLPLMSGKVNGQSLFAQGKLKIAGNMGLAMKLSQ
LTKAIPSPKL
>XP_004366972.1 Nonspecific lipid-transfer protein [Cavenderia fasciculata]
MASNIFTNLENVIKTEGESLVKTIKGIYQFNIATAAGEKIWSVDLKNGSGSLKADKHEKPDCTITMKEEDFVNLMNGKLN
GQTAFAQKKLKIGGNMAFAMKLSAIVKKLAAATPAAPSTTAAAPAAAAGGSLDDGTPLGKVFAELAKTVAGKPELVKQIN
GVYLFDVGTKKYTVDLKNEKGSVKAGVPAKADCTISIKEEDLINLMSGKVNGQVLFGQGKLKIKGNMGLAMKLGKITAAA
PKAKL
>XP_020434867.1 P11915 Nonspecific lipid-transfer protein [Heterostelium album PN500]
MSATAVFTTLESVLKKDGESVVKSVNGIYQFVINTASGAVTWAVDLKNGAGSIKNEKHAKPDCTITMSESDFVDLMAGKL
NGQTAFMQKKLKISGNMALAMKLNNIVKKIKEAEKSAPAAATPATTTPAAPAAAAAGLADGTPVGKIFDDLSKTVGTRPQ
LVKSINGIYQFNITGSGAPKTYTVDLKNAPGAVKSGAPAKADCTITIKDTDFLDLFSGKVNGQVLFGQGKLKIQGNMGLA
MKLGQITKPASKL

>tr|Q54JU2|Q54JU2_DICDI dd Glutathione S-transferase, C-terminal domain [Dictyostelium discoideum]
MSNKVILFGDLMSQPTRAVLWFMILNKIPYEFRLISIRNMEQRSKEFEKINPFKKLPVIQYENQRLFESHTILRWLSQQFKLPQYYDYNDLNNRCKVDMYLDWHHLGLRKATAGLFFQKFILPKFGKSESEDMVKDAELNIPRAFKEIESIFLANGNNNYLIGDQVTIADFSCYCEINQLEALNFDFKPYPILTNWMERMKQFNGFEESHKIIHKIASQSRL
>XP_003292609.1 hypothetical protein DICPUDRAFT_40819 [Dictyostelium purpureum]
MNKVILYADLISQPSRAILFFLIKNNINHEVKLVSIAKMQQTTDDYAKINPFKKLPAIEHGGRVFIESHNILRYLSQEFK
IDSMYGPTLIDKCNIDTYLDWHHLGLRRYASTLFFQKFVLPNFGKQSNESFIKDSEYNLPKSLKQIEDIFLKNGQNKFLI
GNNLTIADFSCYAEIKQLEMIKYDFSKFKILNDWMKRVEELDGCLQSNKILNRIVSKL
>KYR00885.1 hypothetical protein DLAC_02946 [Tieghemostelium lacteum]
MSSAKIIIYGDLLSQPVRAVVFFCILNNIPHTFKPVVIGKGENQSDEYAKINPFKKVPAMQDGDIILYESHTILRYLAHT
FRLDDFYHSRCITERCRVDTYLDWHHLGLRRYASTLFFQKFLVPRLNMKPSADFLKEAEKNLPTALEQIETIFLKDQNFL
CGIRPTIADFSCFCELKQLGIVNYDLSKYKTLSQWMKKMENLHGYQESHKTLNNLITKLNQPPQPKL
>XP_004362057.1 hypothetical protein DFA_06353 [Cavenderia fasciculata]
MASKLILYGDMMSQPVRAVRFMLLNHKIPHVFKAVKIASLEHLSDEYKRMYDQSKYIYIYLSNQSIEIKLTLLNCIYCSN
PLHLIPALQDGDLTLVESHTIMRYIAQKYKLDQLYSTTDLIQRCKVDMYLDWHHLGLRKASTMVFFSKFVAPRIGRAVNQ
AALDMEIMNLQTSLSKFESIWLGDKKFIVGDRPTLADYSAFTEISNLRFVPVEFFDLSKFPKIDAWLKRFESFDGYEESH
LIFKKVLSKL
>XP_004337203.1 glutathione Stransferase, C-terminal domain containing protein [Acanthamoeba castellanii str. Neff]
MSDSGGAGGSVFPSNWSSLLSFITSSRRNANHNANHNTNHKKKISTTKSQSAVDQAPLPSLYNSEADKDKLILLGNGMSQ
PSRAVMWFLEVNRIPYEFRLVRIMKGQHLSDQYATINPMRKVPVIIDHGDVVFESHTILRYLSQKYNTPDHWYPRSDLLK
RTRIDSYLDWHHLGFRKAVVAYIFAKSLGRPYDAKAVARTAKEVQKAMDILNDVWLMNGKKYLMGEEVSIADLSCVCELM
QLRMVDSDLGNRPQLQAYVERMAAWPGFEKVHKLFFQFVKMKKLDDYYYQHHDHDDIKKAKL

>tr|Q54DN0|Q54DN0_DICDI dd Short chain dehydrogenase ?? [Dictyostelium discoideum]
MLKGKTIFITGASRGIGEAIAIAAGKEGANVVIAAKTADPHPKLKGTIFSVQKAVEDAGGKCLACSVDIRFEDQIEDAVKKAVEKFGGIDILINNASAISLTGTLETNSKKFDLMMGVNTRGTYLTTQKCLPYLLKSKTAHVINLSPPLNMDKKWFANHPAYTMAKYGMSMCVLGMAEEFKGKVAFNALWPKTAIYTAAMEMLGGSDVGKQCRTVDILSDSVMWILKQPITTTGNFFIDEYCVKQAGITDLEKYSIVKGAKLMNDFFLEDDVDYSILPTPKL
>XP_003284223.1 hypothetical protein DICPUDRAFT_52772 [Dictyostelium purpureum]
MLKGKTLFITGASRGIGEAIAKAAAKEGANIVIAAKTADPHPKLKGTIYSVQKDIEALGGRCLACSVDIRYEDQIEKAVE
EAVKTFGGIDILVNNASAISLTGTLETPAKKFDLMMGVNARGTYLTTQKCLPYLLKSKDGGRVLNISPPLNMDKKWFSNH
PAYTMAKYGMSMCVLGMAEEFKGKVAFNALWPKTSIYTAAMEMLGGSDVAKECRTVDIMSDSALWVFKQPISNTGNFFID
EYCVKQAGVTDLEKYSIVKGAKLMNDFFLDDDVDYSIAKNQIHRTTPLSKL
>KYR02226.1 hypothetical protein DLAC_01046 [Tieghemostelium lacteum]
MIKSLKGKTIFITGASRGIGKEIAIASAKLGANIVIAAKTTEQHPKLKGTIYSVQKEIEDLGAQCLACICDIRFEDQIEK
SVKAAVDRFGGIDILINNASAISLTGTLDTPSKKFDLMMGINTRGTYLTTQYCLPYLLKSSHPQVLNISPPLNMNKKWFE
GHVAYTMAKYGMSMCVLGMAEEFRGKIAFNALWPKTAIYTAAMEMLAGSDVADKCRKPSIMSDSALWIFNQPLSCTGNFF
IDEYCVKQAGIKDLDHYAYNPKSSLMLDFFLDGDMNNESKL
>XP_020430363.1 hypothetical protein PPL_08889 [Heterostelium album PN500]
MSLKGKTIFITGASRGIGKEIALRAAKDGANIIIAAKTSDPNPKLPGTIFSAAKEIEAAGGKCLPCVCDIRSEQQIEDAV
RKGVERFGGIDILINNASAINLTGTLDTTSKKFDLMMGINTRGTFLTTQKCLPYLLKSSNPHVLNISPPLNMNKRWFKGH
TAYTMAKYGMSMCVLGMAEEYKGTIAFNALWPKTAIYTAAMSMLSGPEVKDDCRKPEIMADAAYWILTQPQASVNGNFFI
DEECVRRAGITNLDQYAYKPGHPLIIDFFLDEADYSNIKAKL
>XP_004357493.1 hypothetical protein DFA_02248 [Cavenderia fasciculata]
MSLKGKTIFITGASRGIGKEIALRAAKDGANIIIAAKTAEAHPKLPGTIYTAKKEIEDAGGKCLACICDIRNEEQIEAAV
QKAVETFGGIDILINNASAISLTGTLETPSKKYDLMNGINARGTFLTTQKCLPYLLKSKNPHVLNISPPLNMDKKWFKGH
VAYTMAKYGMSMCVLGMAEEFKGRVAVNALWPRTAVYTAAMEMIGGGGEVKDQCRKPAIMSDAAHWLLTQPITYTGNFAI
DDDIITKELGITDLDQYSYTPGASLITDFFLDEEIPKAKL
>XP_012751388.1 hypothetical protein SAMD00019534_090450 [Acytostelium subglobosum LB1]
MSLKGKTIFITGASRGIGKEIALRAAKDGANIIIAAKTADTNPKLPGTIYSAQKEIEAAGGQCVACVCDIRSEEQIEAAV
RKGVERFGGIDILINNASAISLTGTLETPSKKFDLMMGINTRGTYLTTQKCLPYLLKSSNPHVLNISPPLNMNSRWFKNH
TAYTMAKYGMSMCVLGMAEEYRGQIAFNALWPRTAIFTAAMEMLAGHSQEIKSECRKPAIMSDSAHWILTQPQASVTGQF
FIDEDIVSNRLGVKDLDIYAYVPGHALMLDFFLEEEGYAHQQMKSKL
>XP_004368042.1 short chain dehydrogenase, putative [Acanthamoeba castellanii str. Neff]
MNSNKIDLGLKGKTIFITGASRGIGLAIALRAAKEGANVIVASKTDSPHPALPGTIYSAAKEIEAAGGKALALKCDIRNE
EDVKKAVEEGAKHFGGIDICINNASAIFPKGTLDVPVKRYDLMQGVNTRGTFITSQACLPYLIESAKKGRNPHILTLSPP
LNIDAKWFKDHTAYTISKFGMSMCVLGMSAEFKDRGVAVNALWPKTGIATAAIRNVLGGDDLMNQCRTPDIMGDAAYYIL
TSPATECTGNFFVDEKVLRAVGQTNFDHYAYVPGTKEFWPDFFIEEQDGDGVGLRKARL
>PRP79639.1 short chain dehydrogenase [Planoprotostelium fungivorum]
MSTNQLKGKTAFITGASRGIGRAIALSTNSLAKEGVNIVIAAKSTEVNPKLPGTIYSVAEEIKQIGGQCLPVGCDIRSEE
QVVNAIKLAVERFGGIDILINNASAIWTQRTEDTPMKRYDLMNGINARGTYMCTYHCLPHLRESAKKGRQPHVLMISPPL
NMDPKWFQPHTAYTMAKYGMSMCVLGMAPDFEEYGIAVNALWPRTSISTSALKMIADGLDDMSRSVDIMSDATLVILKKD
SRCTANFFIDDEVLLDAGYTEKDLTKYSKPGAELQMDFFLDDTVPKQLRSKL

>sp|Q54P78|4CL2_DICDI dd 4-coumarate-coA ligase ?? [Dictyostelium discoideum]
MIRMIKGQIYFTSKYPNIIIPEKPIPHLILKHIRSKPDQVLLVDGLTFKEYSSHFVADTIEKVACGLNKLNIKKGDVLGVILPNLPEYVPIFHGTLLMGGITSLVNPDYTIEELSHTLATVSPRYLAVTLAVYEKIKNDLKRVFPSVEKVILVDIAGQTLKEIGQLTLSSDGIVMSFNQLINNNGKDYPIVRIDLKKDTAIIPFSSGTTGLFKGVCLSHHNLVSNTHQTQTVETTNYKKNDTVMGQLPFFHIYGLMTYLILMVKQGHCVVILPKFEFVRFLDLIQKYKVAISFIVPPIAIMFAKSPIVDKFDLSSLRTLFSGAAPLSREVEDLIKERFKGKLIIKQGYGATELSPACFVIPSGLIKSGSAGILLPNQLVKIISPETGENLGMGEKGEICIKGPNVMLGYYNNEKATNEVIDKDGFFKTGDIGYVDEDGYYFIVDRSKELIKCKGFQVPPAELEALLLSHPKVADACVVGLSKGDMGEVPRGFVVIKQNESLTEKELLDWAHPKIANYKHFRGGIFFIPAIPKSATGKLLRKNLKDINPPKL
>XP_003289891.1 hypothetical protein DICPUDRAFT_36508 [Dictyostelium purpureum]
MIIKSNNKIYYKSKFPDIIIPEESAPKVILNHLRSRENHCVFVDGISTREYGSHYIADTIEKVASGFHKLGLRKKDIVGF
ILPNLPEYSTLFHGTLLIGGVASLVNPEYTIHEYEHTLGTVKPKFIVTFPTVYDKIKDDIKRVFPLVEKVILCGVPYNNV
EAIHKAEKENPNLVMSYDSLINNDGKYPNIPIDSKKDMAVIPFSSGTTGLFKGVCLSHYNILSNTYQTQVIETSNYRKND
TVMGILPFFHIYGLMLFLMLMLKQGYRVVTLPKFEPIRFLQLIEKYSVSISFIVPPVALLFAKSPLVDKFDLSALRVLFS
GAAPLSENIEAEIKQRFKDKVIIKQGYGLSEISPACCVAPYGDNKSGSVGVLLPNQIAKIIDTMTGETLNAGAKGEICIK
GPNVMLGYFDNPKATAEVIDNEGFLRTGDIGYVDDDGFFYVVDRQKELIKVKGFQVAPAELEALLLTHPKIQDACVVGLP
RGEVGEVPRGFVVLKPGQAATEKEILDWAHPKIANYKHFRGGLFFLQAVPKSATGKLLRKELKNFTPPKL
>KYQ93918.1 4-coumarate-CoA ligase [Tieghemostelium lacteum]
MFKHNNEIYFKSKYPDIVIPTDKSLSELILSSLKQQADNIPMLINGFTHREFNTHEIIDLIEKCASGFHQLGAMKGDIVA
ILLPNLPEYAVLFHGALLNGCIVSLVNPEYTVDEFVKTIGTVQPKFVVSTTTILERVGGSFQSFLPTIKHTVLIGDVEIP
NTTSFQNLTRNEGKYPKVAINNMKDIAIIPFSSGTTGLFKGVSLTHHNVISNIYQVKVFESSLLYKKDSIVGTLPMFHIY
GCMLFLGLYLIDPHTVVICPKFDAVKFLEVMEKYEINIAYIVPPIVLLFAKSPLIDKYNLSKLRILFSGAAPLSDTVEQA
IKTRFNGNVIIKQGYGLTETSPATHITPSGALRSGSAGLLLPNQIAKIVSTETGKHLGPNERGELCIKGPNVMAGYFNNP
KATNETIDSDLFLHTGDIAYVDDDGYYFIVDRVKELIKYKGFQVAPAELEGLLLSNELIQDVCVVGVPDGDNGEVPRAFV
VLKPGNEGKVTQQQINDWLNPKISNYKRLRGGIFFISAIPKSATGKLLRKNLKSNL
>XP_020428928.1 4-coumarate-CoA ligase [Heterostelium album PN500]
MIKVENFELNSDKYFYSTFPEISIPDQSLTSYLLPYLQRHGKKTITIDGVTGREYSGLEIKSNIEKVASFLTKLGLKKGD
VVGVILQNVPEYLMIFHGILLIGCVASTITGDYQIEEIKKTIGTVNPKLLITQSIFQDKIAGITKEIPSIQNVVVVGDVI
PNTIPFQTALDTPINYPNVKINSYEDLAVLPFSSGTTGLPKGVMLTHRNLLSNMLQIQAVESPTYTYNEVVIGVIPYFHI
YGMIFFLCVCVKAGISSVSLPRFDALSFLKLIEKYKVTITFIAPPVAILFAKSPVVDKFDISSLRVLFSGAAPLSVSVEN
AIKQRFGGRIHIKQAYGLSEASPAIVITPYGANKPGTSGMLLPNQVLKIQDIATGEIKGAGELGEICVRGPNIMKGYFNN
PKATAEMIDADRFLHTGDVGRIDKDGYLYIEDRVKELIKYKGFQVAPAELEGLLLKHEKISDVGVIGIADEVSGELPRAY
VVKQANQQVTVEEIQTWLNGQIAHYKRLRGGIIFIDQIPRSSSGKILRRELKAKVLSLEQSKL
>XP_012756983.1 hypothetical protein SAMD00019534_022310 [Acytostelium subglobosum LB1]
MNPPEPNSISSTCSRGGTVKQLYYYSDYPDVLIPEDVSLTQYIMPYLERHGDRVLLVDGLTSQEYTACDVKSAIEKFASA
LSKLGFQKGDVVAFILPNSPQYVMAFHGALLVGCVPTAVSIDFQLPEILKTIGTVSPKGLVTIATNDKIADIQRDIPSIQ
HTIVIGDVDVPPPNTLSYSKLLATSTGEYPRVTVNGRDEVAFLPFSSGTTGMPKGVELTHCNLIANVVQIQSIECTTYKY
NDVVFGVLPYFHIYGMVFFFGIMLKVGVKSVIVPRFEPNSYLKLIQTHMVTISFIAPPVAIFFAKSPLIDNYDLSSLRTL
FCGAAPCSDNVENAIKQRFNGQVILKQAYGLTEASPAIVVTPYSLIKSGASGKILPNIVLKIQDHVTKELKEAGQSGEIC
IKGPNVMKGYYKNPKATQELFDQDGFLHTGDIGRIDPDGYLYLEDRVKELIKYKGFQVPPAELEGVLLRHESILDCAVMG
VPDEEAGELPIAFVVLRPNSTTTEEHIHEWFNPQVAYYKKLRGGIRFIEQVPKSAAGKILRKDLRTKYIQSAL
>XP_004351781.1 4-coumarate-CoA ligase [Cavenderia fasciculata]
MTYYYSRSPELAIPTNISVTQFVIEQMRKNGLSSKVLIDPTQNKEYTGAEMIYYIERVAKGLSMLGVKKGDRVGVILPNV
PEYFIIFHGILIIGAIATTVSPDYNMEEVKKTIGMVDPVVVISTHEALQKIGNLKKEIPSIKNIVTIGDESDSNTISISK
LIDNDGSYPKVKINGLEDVAVLPFSSGTTGLPKGVELTHSNLIANAMQVQNAEFQFYLATKDAVMSVLPMYHIYGMVFFL
IVCPSAGLKFVSLPKFNVDEFLRCIQDFKLTVSFIAPPVAVLLAKHPAVAKYDLSSLRMLFSGAAPLSSTIENAIRERFK
GKVTMKQGYGLTEASPTIFLTVFNMTKTGSVGTLLPNQVIKIIDTTDPTKLLGIGEAGELCVKGPNVMKGYYKNPKATAE
VIDQDGFLHTGDVGYIDEDGYCFITDRFKELIKYKGFQVPPAELEGTLLQHPLIIDCAVIGVPDETCGELPRAYVVIKPN
SQISPSEIQQWLEPKVAHYKRLRGGVVLIDVIPKSAAGKILRKDLKSKFLSSKL
>XP_003283624.1 hypothetical protein DICPUDRAFT_147305 [Dictyostelium purpureum]
MKVYINKKIYFKSDHPDIIIENNNLSNFILNSLKEKENKIILKDENLNSINSYDFIDAVQKVAKGFNLLGINKGDVIGIL
TPNMIEYTYCVLGVLLGGGIISQINPNSTANEIKNTLSTVEPKFIIINYSNYIRIKESIKDLFPQCRALILIYDCDNEQN
IKLSSESSLNIIHLNNFMDNDGIYNESLAKVESYNEIAALLFSSGTTGNYKGVCLTHSNFLASIKQVIVSEYSKYTEPQK
IIGCIPMYHIFGLITVFLCCITYGCCLYFIKNYSLKKLLTFIEKEKITLAFVIPTIGIDLAKSSLVDKYDCSSLTTILSG
GAPFPETIVKELQKRIGVTINKDNEPIKNLKIRQGYGLTESSAVALADPFKYETSSSGKLLSNLISKVIDFDSGVNLDVN
QIGHICIKGPNIMKGYYNNKNATDSTFDNEGFLLTGDVGYFRENGELYIVDRIKDLIKSYGYQVAPAELECILLGHPKVQ
EVCVIGVPSSENGEAPRAYIVLKPNEKATKNEIYKWLNPKISHYKSLNGGVVFVDSLPKSNAGKILRRNLKLQSKM
>XP_003288964.1 hypothetical protein DICPUDRAFT_88289 [Dictyostelium purpureum]
MKVKINNQIFFKSDFPDIKVANENLACHIIDSINSKKNEVILTDENLNRVSSYEIVSRIKKVAKGFNLLNLQKGDIIGAI
LPNMIEFSYGVLGGLLSGGVVSLINPGSTKDEINNTLSKVKPKYILIDIENYNRIKEFLKDLFQYCEVVIVLNDIYNKPI
LDLKLPQNYCGSFKVIDFKDFIENDGDYNKQSSIVRSNEDIAFILFSSGTTGNFKALCLTHRNILSNVKQTILAEKELNP
KNSVILCCLPFFHCFGLVVVLLSSLSYGAGFTFLKKYNVLKFLKLVQNEKITFSYIVPPIAVDLSNSPLVKEYDCSSLTV
LFSGAAPFPGELEDILKKRIGVSRSKNDEGTQRLIIKQGYGLTETSPVVSISNSISNKKGSSGFLVGSMQAKITCIETNK
NLDSNQIGELCVTGPNVMKGYFGNTSLNDTFDSSGYFKTGDIGYFDDEGQLFIVDRKKELIKSYGYQVAPAELESILLGH
PKIADVAVIAVPSSKGGEVPKAFVVLKENAAVSGVEICKWFEPKVSYYKYLRGGIVFIDKIPKSPTGKILRKRLGEFSLI
NKL
>XP_003283853.1 hypothetical protein DICPUDRAFT_26531 [Dictyostelium purpureum]
MKVYINNKIYFKSDHPQIIIENNINLSNFIITSLKEKENKIILKDGNLKSIYSYDLIDAVQKVAKGFNLQEINKRDVVGI
ITPNILEYTYCVLGVILGGGIVSQINPNSTVSEIKNTLSTVEPKFIIINYSNYIRIKENIKDLFPKCRALILIYDCDNDQ
NIKLSTESSFNIIHINSFMDNDGIYNESLAGVESDNDIAAILFSGGTTGNYKGVCLTHSNCVASIKQVIVSEYSKHTEPQ
KIISCIPMYHMFGFITIFLCCIAYGCCLYFFNNYNLKKLLTLIEKEKITFAFIIPTIGIDLAKSLLVEKHDCSSLKSIIS
GGAPFPETIVKDLQMRIGVSINKDNKPIKNLKVRQVYGLTESSAVALTNPFKYETSSSGNLVSNMISKVIDFDSGVNLDV
NKIGHICLKGPNIMKEYYNNKNATNSTFDDEGFLLTGDIGYFDENGELYIVDRIKDLIKSYGYQVTPAEIESILLSHPKV
QEACVIGVPSVENGEAPKAFIVLKPNEKATKNEIYKWLNPKISHYKSLNGGIVFIDSLPKSPAGKILRRNLKLLSKM
>XP_004338533.1 AMPdependent synthetase and ligase [Acanthamoeba castellanii str. Neff]
MEVPQIHQSRYPPVPLPSDISLADFVLNSAAFGSAPDRAILADPQGRTLTPLQLRRAVRAVAAGLHEDGVRKGDVVCLFA
PNVLEYPIAIYAIATLGAVCTTCSPQYTADELARQLNDAGATYLITFSQFLEKAEVALKAVGGAAAIKRVYVIGKSASSG
DAKPFTQLLACTSAPPQVKIDPKTDLVALPYSSGTTGLNKGVALTHFNLYVGMERSVGPGDVFLATLPWFHIYGMVIVMH
AGLYRGVKLVALPSFDLASYLRLTQEHRVTVAHIVPPIALLLAKHPSVAQHDVSSLRAVFSGAAPLSREVEDQLRQRLPK
VRIIQGYGMTEMSPLSHVCLLTDDAVPPGSLVPNCEAKLVHLETGQPLKSYDDEGELCVRGPNIMQGYLNRPDATKETID
ADGFLHTGDIAKVDREGYYFIIDRAKELIKYKGFQVPPAELEAKLLDHPAIADVAVVGIPDPYAGELPKAFVVKKADAGE
LRGKDVVEWLDKKVAPSKRLRGGVQFVEAIPKSASGKILRRLVKQLHREGTSADGHHHHHHPFPGSTPAKL
>XP_004339852.1 AMPdependent synthetase and ligase [Acanthamoeba castellanii str. Neff]
MDKNVHIYRSPYPTVQLPNVPYHKFLLDRMAQHDQAKPALVDSVTGRTLTYGALRSGIEAFGAWLLRRGFGKGQTLALIS
YNLPEYAIVFHGVVSTGGTLTTVNPHYTAEEMQKQLTHSNASIIFTIEEDLEKVKKAAEGRPIILFSTKQTDVAGTIPFR
ETMQPPTEEDLQRLHQQLTASEFAQVVIDPENDVAALPYSSGTTGLPKGVMLTHRNLTANVLQSVAAEGALHTSAVLVAV
LPMYHIYGMQCIMNCGLYHGVTLITMPKYQLKDFLHVCQHYGVTRAYLVPPIILQLTKDPLVAQYDLSKLRVINSGAAPL
GPELQAECQAKLNVIVKQGYGLTETSPTTHVTPDDPKTIKPASIGPLLSNTELRLVDTATGESVGPHKRGEIWMRGPQIM
KGYYNNEAATKDMITEDGWLKTGDIGYADDDSYFYIVDRVKELIKFKGLQVAPAELEAALLSHPAVADAAVIGVPDVEAG
EIPKAFVVLKKGHEHVTKADINAFMHSKLTSYKRPKEIEFIAVVPKSPSGKILRRELLRVELEKRSQSRSTAKL
>XP_004351505.1 AMPbinding enzyme domain containing protein [Acanthamoeba castellanii str. Neff]
MSVQYSPWADVALEYRANFTQWLLDNSEGRPADPCFIDGHSGETYTYGQVASLIRRTASALHLYHGLRKGDVLAIYSPNH
IQYPVLYHAVAILGGTVCTINPAYTAHEVEYHLKDSGARYLATLPELADAVWATAQQLRLRNVFTFSSTHPCPHREAIPV
SSLFELGNDALPHVSIDPMNDVVCLPYSSGTTGLPKGVCLTHFNLISNFLQMADIDPPDDDGHKVHLGLLPFFHSYGMLV
MNAALLGPHPLVVIQKFELKARNAYGQFQEFLGILEKYRVTHASLVPPIVIALAKHPLVNQYNLSLKRVGCGAAALGDGV
AKIVEKKFGCVLRQGYGMTELSPVATMSSLRKPIILEASGQLLPNTEAKVVEIGSDDDSDASGGRRRLLGPMEQGELYIR
GPQVMAGYHNNPAATRATIDADGWLRTGDIAYYDRDGYFYIVDRLKELIKTKGFQVAPAELEAVLLTHPKVADAAVVPSP
DERAGEVPKAFVVAKPNAGPLTEQEGTSVNADVALTSTGWIADVASVVVVMVVMEFVAGKVAHFKRLHFVEFVAAIPKTS
SGKILRRDLKERERQRIIARTTVARL
>PRP79129.1 Long chain acyl-CoA synthetase/AMP-acid ligase II [Planoprotostelium fungivorum]
MVAAVCKRHLADEVTFRTGRYSCDIFTCQLDHWVFGPSRRIAEKRKAAHNSTFTISLSYRSQPQTTTPEMTALSPDALFK
QCSSNLQRYDQWVNQSDANERVWLNYYGKTISYGESNVYTDKIAAHFAQHGVKKGDRVALFLQNVPEFLLSIIAAWKLGA
IIVSVSPMYKERELTHIINDSGSKILITFEGAFADIALNAWKDCPTLQHLIVTHPADLLPADRSDFPELELLLKQFSRKP
VGQVPSGKSAATYASILASSPKSVPPRVPLSLDDAAFLTYTSGTTGPAKGAINSHGNVVYQGHVSEVFWQMNRDSGIITF
APLFHITGLVSLGCCSIYLGCPLILNLQFHPSLIGRLVQKFKPYFGAGAITIFTALLNDKVALKCDFSSLTRCVSGGAPI
SVTIVEQFKKSFGIQIYTAYGMTETTAPSHFAPLGSAPPFNSEYNAISCGKSLPHSKCLVVDEDGKELPDGQIGELVTFG
PQVVKGYWKNEAETKKAFTADGGIRTGDVGVRDKEGWYYIVDRKKDMIIASGFKIWPREVEDVIMTHPSVRETAVVGVPD
EYRGETVKAYVSLKPNATLTPTELIEHCKKQMAAYKVVEIVQEVPKNLAGKILRREVRQMAVEESKKVKAKL
>XP_012756958.1 hypothetical protein SAMD00019534_022060 [Acytostelium subglobosum LB1]
MSFNINDTQPLVPINGLSLVHGRTDVPLLEWTIDQMLKDTVAKFPSHKAAVFRHQDLRYSWREFDFQVDLVAAGLMSQGI
VKGDRVGIWSTNRAEWVLVQFATARIGAILVNINPAYRLVELEYSLNKVQCKALVTARAFRKSNYLDMLLELAPELKTCR
HNELVSARLPHLKLVVALDTASDYCPGLMPYSQLILCGESFIPKYKSRLPEISRHLSQHDPINIQFTSGTTGLPKCATLT
HRNLVNNSRFTAAYMEMTPNDLLCIPVPLYHCFGMVMAVLACVSTGCAMVFPSDHFDAGLTLEAVSEEQCTLLHGVPTMF
IAELNHPELTRFKLKQLRSGIIAGAPCPVETMRQLSTKMNLTYLTIAYGMTETSPISFQTTMHDSIENRTETVGQIQPHL
QCKVIDPEGNIVKVGEVGQLCTKGYSVMLGYWGDEAKTKDSIKDGWMETGDLATIDSKGYCRIVGRCKDMLIRGGENIYP
REIEEYLFQHPKVESVQVFGVPDPLYGEESCAWILLKGGSEATVEEIKEFCRGRIAHYKVPRYIKFVNQFPMTVSGKVQK
YLMREQMIEEIKSGAVTHQHHTHQPSHNTGISVASNTLVRVKVNGMLLPQAKL
>sp|Q54R62|UCKC_DICDI dd uridine kinase ? [Dictyostelium discoideum]
MDSLEIEVIPRPDKDDRYTIKPLKDTLSFDKGFFLAVRAIQSIRKKSQGSVIVVGIAGPSGAGKTSIAQKIVSVLPKSILISLDNYLDSSRQIIEENYDDYRLVDFELLKKNISDLISNKPTDLPLYDFTKSGRYAYKRVQPPESKVLLIEGIYALHEEIRHLLDLRVSISGGVHFDLIKRIFRDVHRTGQQPHESLQQITDTVYPMYKAFIEPDLQLAEIQVVNKFNPFGGLLNPIYILKSVKQGVTVDMIHSVLNKSTIQENTARYYDIYLIPPNTTFANSSSCDWIRVRNADGQYSIMFSEEIKEGPFIISPRVDFVVGVNMLGGLMSLGYQMVAIIHRKSTIFKDGKIIISYDELEELGQTFVQIKGFDATSVQEAGKKLGLENNYLQKSYIELYQDKYKKSLSDNSTVTTLPIGGINNNNTINNNNNNNNNNNLSLSNFINSKL
>XP_003290019.1 uridine kinase [Dictyostelium purpureum]
MDTLEIEVVPRVDKEDRFTIKPLKETLSFDKGFFLSVKAIQMLRKKSQGKVVVIGIAGPSGAGKTSLAQKIVSVLPKSCL
ISLDNYLDSSRQIIEENYDDYRLVDFELLRNNISDLISNKSTDLPLYDFTKSGRYAYKKVQPPESKVLLIEGIYALHEEI
RHLLDMRISISGGVHFDLIKRIFRDVHRTGQQPHESLQQITDTVYPMYKAFIEPDLQLAEIQIVNKFNPFGGLLNPIYIL
KSLKNVTVEQIHSVLNKSTIQQHTARYYDIYLIPPNTTFSQTSSCDWIRVRNYDGQYSIMFSEEIKEGPFIISPRVDFVV
GVNMLGGLMSLGYQMVAIIHRKSTIFKDGKIIISYDELEELGQTYVQIKGFDANSVQDAGKKLGLEDNYIQKSYIELYQD
KYKKSLNNITNGIGAIKDENNNNLSLSTFINSKL
>KYR01765.1 adenylate cyclase domain-containing protein [Tieghemostelium lacteum]
MNTLDIEVNQKSDNKFTIKPLQDTLSFDKGFFLSVKAIQLLRKKNTSSVTVVGVAGPSGAGKTSLAQKIVSVLPKTVLIS
LDNYLDSSRQIIEENYDDYRLVDFELLRKNISDLVNNRSTELPLYDFTKSGRYAYKKVQPPESKVLLIEGIYALHEEIRD
LLDLKISISGGVHFDLIKRVFRDVHRTGQQPHESIQQITETVYPMYKAFIEPDLQLAEIKIVNKFNPFSGLLNPIYILKS
LNQVTIEQIHSVLVKPVTQQVARYYDIYLIPPGVKETSSTDWIRVRNADGQYSIMFSEEIKEGPFIISPRVNFVVSVNIL
GGLMSLGYQMVAIIHRKSTIFKDGKIIISYDELEELGQTYIQIKGYDSASVQEAGKKLGLDNNYIQKSYIELYQEKYKQQ
QLANTNQSNINQNNLSLGNFLNSKL
>XP_020432172.1 adenylate cyclase domain-containing protein [Heterostelium album PN500]
MPSDQRVKLCGKQSFDKGFFMSVKAIQLLRKKNASRVIVIGVAGPSGAGKTSLAHKIVSVLPKTVLISMDNYLDSSRQIL
EENYDDYRLVDFELLRKNITDLVGNRATDLPLYDFTKSGRYAYKNVQPPESKVVLIEGIYALHEEIRDLLDLRISISGGV
HFDLIKRIFRDVSRTGQQPHESLQQITDTVYPMYKAFIEPDLQLAEIKIVNKFNPFSGLLNPIYILKSVKAAVTQEQVLA
VLNKPVTQTVAQYYDIYLIPPGVTETSSYDWIRVRNSDGIYSIMFSEEIKESGFIISPRVDFIVGVNMLGGLMSLGYQMV
AIIHRKSTIFKDGKIIISFDELEELGQTFVQIKGFDANSVQEAGKKLGLGEKEYIQKSYIELYQEKYKKSNGQSPALNNT
LNSSNISNSTNNSNNKQESSLLLSSFLQPKL
>XP_012759819.1 hypothetical protein SAMD00019534_034730 [Acytostelium subglobosum LB1]
MNELEVEAYQKADNKFAIKSRPETLSFDKGFFVSVKAIQLLRKKNGPRVIVVGVAGPSGAGKTSLAHKIVSVLPKTVLIS
MDNYLDSSRQILEENYDDYRLVDFELLRKNITDLVMNRSTDLPLYDFTKSGRYAYKNVRPPESKVVLVEGIYALHEEIRD
LLDLRISISGGVHFDLIKRIFRDVHRTGQQPHESLQQITDTVYPMYKAFIEPDLQLAEIRIVNKFNPFSGLLNPIYIRKT
PKQVTQEQVLSALNKPVTQTTAHYYDIYLIPPGVTETSSYDWIRVRNSDGIYSIMFSEEIKESGFIISPRVDFTISVNML
GGLMSLGYQMMAIIHRKSTIYKDGKIIISFDELEELGQTYLQIKGFDADSVQEAGKKLGLVDDKDYIQKSYIELYQEKYK
RNGNGSIHHIQIPTTATNINNAQQQQQQQQQQQQQEVLLGSFLKSKL
>XP_004337148.1 uridine kinase [Acanthamoeba castellanii str. Neff]
MASSSSSSGSSTTSTAALRAQVRPHPTLPGEVEFVSKDALLSFDQGFFVAVKGIQLLRQHNRRTTIVSIAGPSGAGKTSI
AKKIAEVIPKSLVVSLDNYLDGSRVVEENYDDYRLVDFELLVKNLTDLKEGRETDLPLYDFRRSGRYAYLHVPPPESRVV
IVEGTYALHERVRGLVDLAISVSGGVHFDLVKRIFRDIQRTGQEPREVIQQITETAFIEPDLEKAHIRIVNSFNPFSGLL
NPIYTLKSATAVPREKIEEVVKATLSSMGKTAKDVRTDYYYDIYLRPPGTNQHHNNHSNPEQAMYGLFVLLSCSLPLPYA
NNLIPEDKRRRRMADGRHTQHGLDWIRMRNNGGTYTLQFSESLKEDEFIIAPTMDFQVNVKILGGLMALGYSIAVIIHRR
SIVLGGHEELSVTLDTLEELGAQTFVQIKGSSRQLVEQVGEKLGLVGAYIPKSYIEIYLDQFAPAPRSPAPATPAAAARG
AGGLPSVAGDAALQAFVNAKL
>tr|Q75JJ9|Q75JJ9_DICDI dd Enoyl-CoA hydratase ? [Dictyostelium discoideum]
MIPINKNDNNILIEIIDKNILIIKINRNSSRNSINKETADDLYNIFKEFDKDDNLLISILCGNGDNFCSGADLKEIPKGIESGNKILSPKETDYAPLGCTRLQLSKPVICSIDGYCVAGGLELALWCDLRVATKSSTFGVFCRRWGVPLIDGGTIRLPRLIGQSRAMDLILTGRAVDSNEAFQIGLVNRIVESKDQLMAHSITLAKQIISNPQQTLKSDRKSSLDQWSLNLNDALFNEYQLGLKSFLNQGLNGSISFNNGLGRHGHPISKL
>XP_003289361.1 hypothetical protein DICPUDRAFT_35595 [Dictyostelium purpureum]
MKAYTYNNDDSDNLKFKIINNNILIVKINRNNRRNAVDKKTANKLYSIFKEFNKDDKLDVAILYGGKDSFCSGADLKELS
NGFENGNKVISPKETDYGPMGCTRLKLDKPVICAISGYCVAGGLELALWCDLRVSSSKSIFGVFCRRWGVPLIDGGTIRL
PRLIGHSRAMDLILTGRQVLADEALQIGLVNRVVEVHQVLESSIELAKLISSFPKKCLRRDRLSAIEQWDLDANEALENE
YRLGIKSLSEEGQKGSINFKKGQGRHGIFFNNTNNNSNNNTNNLISKL
>XP_004360953.1 Putative enoyl CoA-hydratase [Cavenderia fasciculata]
MITNTNTDKIDKEDNNVIIVDKTKYLQDGIVVIKLNREKNARNAVDRETADRLSMAFREFDGDDRFKVAILYGGDKVFCA
GADLKKISLGDESQMNRLQADGDAPMGCTRMLLGKPVITGISGYCVAGGLELALWSDLRVASRDAIFGVFCRRWGVPLID
GGTVRLPRLVGHSRAMDLILTGRPVTAEEAFNIGLVNRLVDTPNQVLDKCIELAKLIGSFPQNCLRSDRLSVYQQHNLSL
NDALSNEFKLGYPSLQKDGVGGSSRFAQGMGRHGKFIESKL
>KYR00744.1 putative enoyl CoA-hydratase [Tieghemostelium lacteum]
MTSYKNIKVSVVEQYPSILLVQIDRAHKRNAVNRETADELYQVFKERFENDKQLSVAILTSSDSTSSFCAGADLEIISAG
KVDEMNRLEENSDRGPMGVTRLFLSKPVIAAVSEGYCVAGGLELALWCDLRICTENSIFGVFCRRFGVPLIDGGTIRLPR
LIGQSRALDLILTGRPVGSSEALQIGLVNRVVKSAKELLPTAIELARLISTFPQECMRSDRRSLYEQHHMNIDQAIKNEF
QLGYKSLMNEGKVGSNLFIKDRIGRHGKQPIIDSKL
>XP_012756182.1 hypothetical protein SAMD00019534_042230 [Acytostelium subglobosum LB1]
MDVVIQDWDTYSAQGIVVFTLNRPQHRNALNRVAAEKLSTCFRQFDNDDRYKVAILYGGTNVFCSGADLKAVASGDEKQM
NRLEPDGDSPMGVARMMLSKPVIAAICGYCVAGGLELALWCDLRVADEETVFGVFCRRWGVPLIDGGSVRLPRLIGQSRA
MDLILTGRPVSAKEAYEILAPLGKALDVAVELATLISSFPQECMRSDRKSMYEQHGLSLNDALKNEFGLGVGSLRREGVS
GAKRFESGSGRHGQAATLTAKL
>XP_020433397.1 Putative enoyl CoA-hydratase, partial [Heterostelium album PN500]
SYLGVLFELSIYLLYLGVLDRSHDPSPLRLTNGPTWPKSLGSLACGEETKLISYVTINTRNQDISFISAVDRHTAEKLVE
HFQRIDNDDRFKVAILYGGTDVFCSGADLKAMTSPDSRNRLSEDGDAPMGLSRMLLKKPVIAAISGYCVAGGLELACWCD
MRVAEEDAVFGVFCRRFGVPLIDGGTIRLPRLIGISRALDLILTGRAVDTKEAHEIGLVNRIAPKGKVLEHAIDLAKLIA
SFPQMCMRSDRISAYQQWDLPFDEAIRNEFRLGNESLKTEGLNGANLFKSGVGKHGSFTLPQSKL
>XP_004339123.1 enoylCoA hydratase/isomerase, putative [Acanthamoeba castellanii str. Neff]
MDLGGGNQADMSQQLEQGTGPAGAIELYERFRNCTKPLIARINGPALGGGWGLVFTADIRVATKDAWFWFAEVKRGLVPA
IISAYIVPQIGAFRAKEYMLTGKKMSAQKAYELGFVSALVENEQELDAKVNEYVEELLSSAPTAMADIKHLVNHVSSHSH
EDNLNEVEKVFGKMVHSEEALYGMSCFAQKKKPDWAAFHNNEKDKAKL
>PRP74468.1 hypothetical protein PROFUN_06597 [Planoprotostelium fungivorum]
MSQDALLLQRSHDDQVLTITFNRPNRGNSLNSAMMSQLTKAIREADADGEPHSNYDVDLTGSGRFFCTGMDLGPQDQLTI
LSEMKSDNPPPSVFQLIQLCKKVTIAVMEGPALGGGVGILFACDIKICTESSWLQMPEVNRGIIPALISVVILPSLGYSL
TKQLMLTGEKFTPSQLAVMGAVTQVTKEATDTNQSLERYIQLLLLGAPGAQSKVKALLQYGMNHESSQMNKEAGRQLEAV
MTSNEAAYGMQCFREKKKPDWKSLSKL
>tr|Q55DN6|Q55DN6_DICDI dd acetyl-coa acetyltransferase ? [Dictyostelium discoideum]
MTTTTTNEVYIVDCIRTPIGRGYSNGSLHSIQPIDLLSYTLDQLMKRNPNVDRGLVEDVICGVVSPLREQGANIARFAALKAGLPINVPGVQLNRMCGSGQQAIHFGSQAIRSGDMDIVIGCGVEMMSIVPMGSDWQLDNPKFVEGFNFKVLHQGVSSEMIAEKYNLTRDEIDKFSGRSHELADNATKKGYFKDQIIPVTLQDGKVVDKDEGIRVPVDYKKMSTLKTPFKPNGKISAANASQISDGASAVLLVSGRLVKKLGLKPRARIVTCTVVGSDPEYMLLGPIPATIKALEKSGLTKDQIDLYEINEAFASVVLGWKKELNIDLDKINPNGGAIAHGHPLGATGCILMTKMVNELERSNKKYALQTMCIGFGQATATIIENCSYKPISKL
>XP_003285227.1 hypothetical protein DICPUDRAFT_149073 [Dictyostelium purpureum]
MSENRTTTVSISDRDVFIVDCVRTPVGRGYSNGSLNSMKPIDLLATTLDQLMKRNTKVDRSLVEDVICGVVTPVREQGAN
IPRFAALKAKFPQCVPGVQLNRMCGSGEQAVHFGSQAIKSGDMDIVIACGVEMMGVVQMGSDWQLDETFKDGFDFKILHQ
GVSSEMIAEKYNISREEIDRFSGRSHELADKAQKNGYFKSQIIPVTLPDGKVIDKDEGIRTPVDYKKMATLKTPFKANGK
ISAANASQISDGSSAVLLVSGRKVKELGLVPRARIVATAVVGSDPELMLTGPIPATKKVLAKCGLSLSEIDIFEINEAFA
SVALAWQKELNIDISKVNPNGGAIALGHPLGATGCILMTKLVNELERSNKRYSLQTMCIGFGNATATILESCSFKPNPKL
>KYR01433.1 hypothetical protein DLAC_01917 [Tieghemostelium lacteum]
MNYTAINDRDVFIVECVRTPIGRGYSSGMLHDIQPVDLLAMTLNELMIRCPKVDRSLVEDVICGVVSPVKEQGANIPRFA
LLKAGFPQTVPGVQLNRMCGSGQQAIHFASQAIASGSIDVAIGCGVEMMSVVAMGSDWQLDNPNFNKGFNFKILHQGVSS
EMIAERYKLTRDELDRFSGRSHELADKAQKNGYFKSQIFPIKLEKTGKTVTQDEGIRVPVDYTKMAKLKTPFKENGLITA
ANASQISDGASAVLLLSGRKVKELGLKPRARIVTCVSVGSDPEYMLLGPIPATEKALQKSGLPLEAISVFEINEAFASVV
LAWQKQLKIDMSRVNPNGGAIAHGHPLGATGAILMTKLVNELERSNKRYGLQTMCIGFGQATATIIENCSYTDSQPIPLL
KSNL
>XP_020435966.1 hypothetical protein PPL_02919 [Heterostelium album PN500]
MSSAILDRDVYIVECVRTPIARGYNNGALHNIQPVDLLAMTLDELMKRSGVDKALVEDVIAGVVSPVKEQGANIPRFAAL
KAGFPKHVPGVQLNRMCGSGQQAIHFAAQAIAAGSMDIAIGCGVEMMSVVAMGSDWQMDNPDFVKGFDFKVLHQGVSSEM
IAEKYKLTRDELDKFSGRSHELCDAATKAGHFKSQIMPIKVGDKLIDTDEGIRVPVDYSKMKKLKTPFKENGLITAANAS
QISDGAAAVLLCSGRKLKELGLRPRAKIVTCVVVGSDPEYMLLGPIPATQKALKNVGLNVDQIDHYEINEAFASVVLAWQ
KELKINPAKINPNGGAIAHGHPLGATGAILMTKMVNELERTGQRYSLQTMCIGFGQATATIIENCNFKPKSKL
>XP_004355422.1 hypothetical protein DFA_07929 [Cavenderia fasciculata]
MTTIAISDNDVYIVECVRTPIARGYKNGALHSMQPVDLLAATLKELVKRSGIDAALVEDVICGVVSPVNEQGANIPRFAW
LKAGLPKSTPAVQLNRMCGSGQQAVHFAAQGIASGHIDIAIGCGVEMMSVVPMGSDWQLDNPDFAKGFDFKVLHQGVSSE
MIAEKYKLTRDELDQFSGRSHELADKAIKAGYFKSQIMPVTVTGTGKVIESDEGVRVPVDYKKMKTLKTPFKEGGLITAA
NASQISDGASAVLLVSGRKVKELGLRPRARIVTCVSVGSDPEYMLLGPIPATKKALDKTRLSIHQIDVVEINEAFASVVL
AWQKEFKIDPSKVNPNGGAIAHGHPLGATGAILMTKMVNELERTGKRYGLQTMCIGFGQATATIIENCSYIPQSKL
>XP_012758483.1 hypothetical protein SAMD00019534_010620, partial [Acytostelium subglobosum LB1]
MTSAIVDRDVYIVECVRTPIGRGYNNGMLHSIQPVDLLAMTLDELMKRSGVDKGLVEDIIGGVVSPVKEQGANIPRFAAL
KAGFPRHVPAVQLNRMCGSGQQAIHFAAQAIAAGDIDVAIGCGVEMMSIVPMASDWQMDNSDFVKGFDFKVLHQGVSAEM
IAEKYKLTRDELDQFSGRSHELCDRAAKAGYFKSQIMPIKVGDKVFDQDEGTRVPVDYAKMKKLKTPFKEGGLITAANAS
QISDGASAVLLCSGRKLKQLGLKPRAKIITCVVVGSDPEYMLLGPIPATQKALKNTGMTANQIDVFEINEAFASVVLSWV
KELKIDMSKVNPNGGAIAHGHPLGATGAILMTKMVNELERTGQRYGLQTMCIGFGQATATIIENCSYKPQPRL


>tr|Q86JE3|Q86JE3_DICDI dd Dehydrogenase ? [Dictyostelium discoideum]
MKINGKTFVVTGGASGLGLETSRHLRSLGANIFIMDMNEENGRKVVEELGSDKTMFSSVDITLEDSVKLSLEHCLKKFKEIHGVINCAGVAAAQRVIKRDGQVHPLDLFTRVVMVNLIGTFNVIRLVADIIHNQNQPSSKDGGEEEEEKGVFIMTASVAAFEGQVGQSAYSASKSGVVGMTLPMAREFATLKIRINTIAPGTFETPMVEMLPQAAIKSINESIPFPSRMGKPKEFAFLCQHLIENTYINGEVIRLDGALRLSKL
>XP_003294078.1 hypothetical protein DICPUDRAFT_58822 [Dictyostelium purpureum]
MKIEGKTFVITGGASGLGLATTKHLYSLGANLVIIDMNEEAGNNLVKQLGSDRASFHCVDITLGEPLQKALDSAVNKFKE
IHGAINCAGVASAMRVIKRNGDIFPLELFERVMSVNVTGTFNVIRLVASIINKQKVQKDNEGKANESEEKGVFVMTASVA
AFDGQPGQAAYSASKGGIVSMTLPLAREFTPLKCRIMTIAPGLFATPLVTGLPAPAVKSIEDSIPFPSRLGKPEEFAFLV
QHIIESSYLNGEVIRLDGALRLSKL
>KYR00892.1 3-hydroxyacyl-CoA dehydrogenase type II [Tieghemostelium lacteum]
MKIKDHTFIVTGGASGLGEATSKHLSTQGANVVILDMNQEKGEQLVKELGPSRTLFCNTDITSEDSVKKAIKDTITKFKA
IHGVVNCAGIAVAMRTVTSRAVFPLDVFNKVLQVNLVGTFNVIRLVADQTKSQALTESGERCVFIMTASVAAYDGQQGQS
AYSASKGGIVGMTLPLAREFASLSMRIMSIAPGTFWTPMVAMLPEDATKKIAENIPFPRRMGKPEEFAFLVQHILENTYL
NGDTIRLDGSVRLPLLPSKY
>XP_020427022.1 3-hydroxyacyl-CoA dehydrogenase type II [Heterostelium album PN500]
MKLENKTFIVTGGASGLGEATVRELHKRNANVVIFDMNDESGNQLVKELGGERALFQNTDITNEASVKNAIKETLNKFKK
IHGAINCAGIAVAIRTLSKKGVIPLDVYSRVININLTGTFNVIRLVAEVIDKQEMVDGEKGVFVMTASCAAFEGQQGQAA
YSASKAGVVGMTLPLAREFAPLGMRIMTIAPGTFDTPMLSGLPDAATKAILSTIPFPNRFGKTNEFAQLVVHIIENQYLN
GSTIRLDGALRLAKL
>XP_004362966.1 3-hydroxyacyl-CoA dehydrogenase type II [Cavenderia fasciculata]
MKISGKTFIVTGGSSGLGEATVRSLHERGANVVIFDVNNAPELEKELGTDRLQVCTTDITTEQSVRDSLSIAVKKFGKIH
GAINCAGIAVAMKVISNRGVFPLDVFSRVLNINVSGTFNVIRLAAEIINKQEMVDGEKGVFIMTASAAAFEGQQGQSAYS
ASKSAVVGMTLPLAREFAPLGMRVMTIAPGTFATPMLSGLPEAATKAILSTIPFPNRFGQGSEFAALCIHIIENQYLNGE
TIRLDGALRLAKL
>XP_012756422.1 hypothetical protein SAMD00019534_028350, partial [Acytostelium subglobosum LB1]
YTYLDKYIYILKYTMKIEGKTFLVTGGASGLGEATVRELVRRKANVVILDMNQELGDALVKQLGSDKTIYANADVSSEES
VNNAIKLALNKFNKIHGAINCAGIALSVKTVSSQGVHPLDVFNKVLHVNLSGTFNVMRLCANVINKQDKVEGEEKGVFVN
VSSVAAYDGQQGQAAYSASKAGVAGMTLPLAREFAQLGIRIMAVAPGVFDTPMFAMLPEPAVKKIVATVPYPNRLGHVNE
FANLVAHIIENQYLNGEVIRLDGALRLPKL


>sp|Q5V9E9|G6PI_DICDI dd glucose-6-phosphate isomerase ? [Dictyostelium discoideum]
MEEFKNLKEHYENIGKNINMRKEFESNYGATRFKDFSKEVNISKQVGTILLDYSKNRINKETMDLLFELARASKVEEMRNSMFQGEKINITEDRAVLHTALRNRDPSAVIKVDGENVIPSVRKVLDKMRSFSERVRSGQWKGYTGKTITDVVNIGIGGSDLGPVMVTQALKNYANDKVMRAHFVSNIDGTHLAETVKHLCPETTLFIVASKTFTTQETITNAQSARSWFLEKIGGSSVSADVQKHAIGQHFVALSTNEQEVTKFGILKENMFEFWDWVGGRYSVWSAIGLSVALYVGMDHFESFLEGAYHMDQHFLNTPLELNLPVIMGLLGVWYNNFFGCQTQAILPYDQYLSRFPAYFQQGDMESNGKSVQRNGERVTHSTGPIIWGEPGTNGQHAFYQLIHQGQKIIPCDFIASVESHNPLGKHHQILLSNFFAQTEALMKGKNEQEVTNELTKEGLSQEKIKQLLPHKVFEGNRPTNSIFLHKLTPHSLGALIALYEHKIFVQGIIWNINSFDQWGVELGKQLAKSILPELSDNNEVSTHDSSTNGLINFYKSNSKL
>XP_003284633.1 glucose-6-phosphate isomerase [Dictyostelium purpureum]
MEQFNKLKEHYEKTGKNINMRREFESGNGANRFKEFSVESKISDQVGVFLLDYSKNRINHETLELLFELARASKVEDMRN
KMFEGAKINFTEDRAVLHTALRNRDPNAVIKVDGENVIPSVRAVLEKMRSFTERVRSGQWKGFNGKKITDVVNIGIGGSD
LGPVMVTQALKSYANDKEMRAHFVSNIDGTHLAETVKCLNAETTLFIVASKTFTTQETITNAQSARQWFIDQLPQGTDQK
HAIGQHFVALSTNETEVTKFGILKENMFEFWDWVGGRYSVWSAIGLSVALYIGMDNFENLLEGAYHMDKHFLNTPLEKNL
PVILALLGIWYNNFFDCQTHAILPYDQYLSRFPAYFQQGDMESNGKSVQRNGQRVSHSTGPIIWGEPGTNGQHAFYQLIH
QGQKIIPCDFIASVESHNPLGKHHQILLSNFFAQTEALMKGKNHDEVAAELKKEGLSEERIKEILPHKIFDGNRPTNSIM
MHKLTPHSLGSLIALYEHKIFVQGIIWNINSFDQWGVELGKQLAKSILPELSNNSPISSHDSSTNGLINFYKSNSKL
>KYQ96889.1 glucose-6-phosphate isomerase [Tieghemostelium lacteum]
MVKEQFKELDQHYQQVGKNINIKEEFKNNANRFKEFSVETKFEKSGLFLLDYSKNRINKQTMGLLLNLIDSCKVEQFRND
MFQGKKINFTEDRAVLHTALRNRDPNAVIMVDGENVVKQVRNVLLKMRSFTDRVRSGTWKGYSGKKITDVVNIGIGGSDL
GPVMVCNALKPYANDKELRVHFVSNIDGTHMAETFKVVNPETTLFIVASKTFTTQETITNALTARQWFLSNLPKGTDEKL
AIAQHFVALSTNEREVTKFGILVENMFEFWDWVGGRYSVWSAIGLPVALYIGMDRFEEFLAGAYEMDTHFLLAPKHQNLP
MIMALMGVWYNNFFGFETNAILPYDQYMNRFPAYFQQGDMESNGKYINREGQSVDYSTGPIIWGEPGTNGQHAFYQLIHQ
GRKVIPCDFIAPVESQNPLGSHHPILLSNFFAQTEALMMGKTREQVEAELKKDGVSAERIAEIAPHKVFQGNRPTNSIMI
QKLTPHSLGALVALYEHKIFVQGIIWNINSFDQWGVELGKQLAKSILPELTTPGQVSTHDSSTNGLINFFKTHSKL
>XP_012754248.1 hypothetical protein SAMD00019534_061960 [Acytostelium subglobosum LB1]
MSVRNSQQWKQLEEHYEKVGKNINMREEFSKDAKRFDRFHKTTKVSEEVGNILFDYSKNRINEDTMKLLFALARHANVEQ
WRDRMFAGDKINITENRAVLHTALRNRDPKAQIKVDGEDVMPGVRSVLAKMRSFVDRVRSGKWCGYSSKKITDIVNIGIG
GSDLGPVMVCAALKPYANDKEIRVHFVSNIDGTHLFETTRYLDPATTLFIVASKTFTTQETITNALSAKKWFIDRLPAGT
DQQHAIGQHFVALSTNDKEVSKFGILLENMFEFWDWVGGRYSLWSAIGLSIALYIGMDAFEQLLAGAYAMDRHFQTAPLE
ENLPLIQALLGVWYNNFFGAQSVAILPYDQYLSRFAAYFQQGDMESNGKGVDRAGHPVDVSTGPVIWGEPGTNGQHAFYQ
LIHQGTKIIPCDFIASVDSHNALGEHHRILLSNFFAQTEALMKGKSLDEARAELTKEGLSGERLENLLPHKVFLGNRPTN
SIMLQTLTPHSLGALLALYEHKIFVQGIIWNINSFDQWGVELGKQLAKSILPELHGKGTVSSHDSSTNGLINYFKTHANL
>XP_004362501.1 glucose-6-phosphate isomerase [Cavenderia fasciculata]
MDNRFSKLKEYYESKGKDLNMRELFSKDSSRFNKFSVDVKISEKVGNILLDYSKNRIDETALALLVELAEQSGVAEMRDR
MFKGDKINITEQRAVLHTALRNRDPSAKIVVDGEDVMVGVRQVLAKMRSFVGRVRSGEWRGYSGKAITDVVNIGIGGSDL
GPVMVTNALKSYADDTKLRAHFVSNIDGTHLVETVKHLNPETTLFIVASKTFTTQETITNATSARAWLLERVSDASLHTK
AVAQHFVALSTNGEAVSKFGILVDNMFEFWDWVGGRYSLWSAIGLSIALYVGMDVFESLLEGAYEMDRHFTSAPLAHNLP
VLLALIGVWYNNFFNAQSVAILPYDQYLSRFAAYFQQGDMESNGKGVTRDGTPVSSQTGPVIWGEPGTNGQHAFYQLIHQ
GTKIIPCDFIAPIESQNNIGQHHRILLSNFFAQTEALMKGKSESEARAELVKEGLSGDRLENLLPHKVFSGNRPTNSIMI
QKLTPHSLGALIALYEHKIFVQGVIWNINSFDQWGVELGKQLAKSILPELYTKEDITSHDSSTNGLINYYKKNSKL
>XP_004336659.1 glucose6-phosphate isomerase [Acanthamoeba castellanii str. Neff]
MEQQNVRLVEKEVWKALAAHREEQKAKQVHMRDLFAQDPERFRRYSFEWNDGALLLDYSKNIITDDTLRLLRQLAADCDI
KGWTEKMFNGEKINFTENRPVLHVALRNRSNRAIMVDGEDVMPAVNKVLQQMKEFTNSIRSGEWKGWTGKAITDVVNIGI
GGSDLGPLMVCEALKPYANGKLNVHFVSNVDGTHIAEAVKRLNAETTLFIVASKTFTTQETITNANSARDWLLKSLNAPK
DAVAKHFVALSTNEEGVTKFGIDKANMFAFWDWVGGRYSLWSAIGLSIATYIGFENFEELLTGAHEMDEHFRTAPIEQNL
PITLAVLGVQQLLWRRDACHPAYDQYMHRFPAYFQQGDMESNGKGVDRQGNRINNYSTGPIIWGEPGTNGQHAFYQLIHQ
GTKLIPADFLAPIETQNKVGNHHMILLSNFFAQTEALMRGKTEQEARAELEKAKMSASAIESLLPHKVFLGNRPTNSILF
PKLTPRALGSLIALYEHKIFTQGIIWNINSFDQWGVELGKQLAQGIQKELDTDAEVVSHDASTNGLINYYKTYHKQHGAK
L
>XP_020428385.1 glucose-6-phosphate isomerase [Heterostelium album PN500]
MTSIKDSQEWKKLEEHYQKVGKSFNMRNEFGKDQKRFEKFHVELKLNNEVGPILFDYSKNRVNEETMELLFKVAKHANVE
QWRDRMFAGEKINITENRAVLHTALRNRDAKSVIKVDGEDVMPGVRAVLAKMKSFVERVRNGKWCGYSGKKITDVVNIGI
GGSDLGPVMVCAALKPYANDTELRAHFVSNIDGTHLHETVRQLDPATTLFIVASKTFTTQETITNALSARKWFLDHLPSG
VDQGHAIGQHFVALSTNEKEVTKFGILVENMFEFWDWVGGRYSLWSAIGLPIALYVGFDHFEQLLAGAFAMDHHFQSAPL
DKNIPVLMALIGLWYNNFFDAQSLAILPYDQYLSRFAAYFQQGDMESNALMKGKSEEEAKAELTKEGLSQERLDKLLPHK
VFLGNRPTNSIMLQKLTPYSLGSLIAMYEHKIFVQGIIWNINSFDQWGVELGKQLAKSILPELHNQEKITAHDSSTNGLI
NYFKQHSSKL
>tr|Q54SN3|Q54SN3_DICDI dd Enoyl-CoA hydratase ?? [Dictyostelium discoideum]
MKWINKKEFGNFYVEQLESNEDIFLLTLNDNENRFNDDNLGHFHKSLDYVESCENASCLITTSISPKFYSLGLDLDWALPRGAKNFQEFVFRFHALLQRILVFPIPTISCINGHSFAGGAMFSMAHDYRIMKSDKGFFCLPEIDIHIPLTPGMNAILQCKITNSNIFRDVVLTGKRFGGKEAEKLQLVDKSCTDILEKSVELAELLHTKGKDRITFGSLKEEMYKNASKELLEKTIGFASRLKLFESKL
>XP_003292473.1 hypothetical protein DICPUDRAFT_157185 [Dictyostelium purpureum]
MKWINKKEFGNFYVEQLESNEDIFLLTLNDNENRFNDNNIKYFHQSLDYVESCENASCLISTSTSPKFYSLGLDLDWVLP
LGKEKFETFVYDFHALLQRLLVFPIPTICCINGHSFAGGAMFSMAHDWRIMKDDRGFFCLPEINIHIPLTPGMNAILQNK
ITNAITYRDVVLTGKRYGGKEAAKLQIVDKACQDILEESVKLAELVHGKGKDRVTYQCLKLEMYKNVSANLLEKSIGYSS
KALAKL
>KYR02971.1 hypothetical protein DLAC_00455 [Tieghemostelium lacteum]
MTKWTQKKEFGNFYVEQSEDNSSICLLTLNDNENKFNNVNLKHWNDALDYVESIEDVSCLVVTATSPKFFSTGLDLDWVM
SVERPVFAGFIKGFQTLLARLLVFPMPTVVAINGHAFAGGAMCAMAFDFRVMKEDRGFFCLPEIDIHIPLTPGMDIILQS
KITNKILYRDVVLLGKRFGGKEAAKLQLVDFAEKDELSKAVEIAEKVFSKGKDRHTYGALKREMFRNQTTVLRAGEFGES
NKIQSKL
>XP_004351905.1 hypothetical protein DFA_10011 [Cavenderia fasciculata]
MTTEKKFGHASVSVAEGTDDVYIIKFTEEENKFNDDNLKNINDALDYIESCEEASCLITIGTSSKFYSTGLDLDWITSGQ
CKDFRKFITNFQKMLARMLTLPIPTICVINGHAFAGGAMLACAHDYRIMRQDRGFFCLPEVDIHIPLTPGMNAILQSKMT
DGTVYRDAALLGKRFNGKESLQGKIVDALASEDKLLSDAIALATSISSKGKDRFTFGSLKKELYKNATKELLSGDFGHAA
GVKMFSKL
>XP_020435918.1 hypothetical protein PPL_02869 [Heterostelium album PN500]
MDRDYNEIATFNLHTGDIETLVFDISSLNFVVSFCFDGRDLIYVVDEYGEFMRLSISKRTKEAIGFPITAFYNNAKYPML
YINNLIYFFGGKKHGDYIYSIETNKWKKSKFYHYETDYNSAMSVATFGHCIIELAPNTDDVYILKLNDNENRFNNKNIKN
IHDALDFIEKQENASCLITTGTNPKYFSNGLDLEWAMTIGMEGFQPFIKDFQCLLARFLTFPMPTIAALNGHTFAGGAML
ACSHDYRIMRNDKGFFCLPEVDIHIPLTPGMNAVLQAKITDASTYRDTVLLGKRFSGEEASKLRIVDKATTEEMLLPEAI
QLATKIAPKGKDRFTFGALKRELYRSAMDKLKTGDFGESSKLQLPFAKL
>XP_004347771.1 enoylCoA hydratase/isomerase, putative [Acanthamoeba castellanii str. Neff]
MTSRDFGFGVSVREAEGAEGVFILHLKANENRFNPDFMVAIDRALSHVEKHEGPTALVTVGEGKFYSNGLDLDYVGSHTD
QVESFMNQYMALLAHFLIAGVPTVAAVNGHCFAGGFLLALSHDYRIMREDRGFCCLNEVDIGLNLCPGMAAVARAKLERT
IFRDSILNATRYTAPEGVKAGFIDAAVPDAEVLARAVALAQKLAPRGANKTILSQLKQEMYIDAYDKLTTGGFGGSKKKA
NL
>sp|Q54SS0|ECH1_DICDI dd Enoyl-CoA hydratase ?? [Dictyostelium discoideum]
MEGSLFFTNATPSTSILKITDYKYLRLEKNDSTFVAELVLCRPKQYNSMDDDFYNEFISIYDEIQNDSKIRCVILRGEGKGLTAGLNLGKIAPLITGDSEVSQSQNNLDLFKMIRRWQASLDKINKCSKPTIALIHGACIGGGVDMITACDIRLCSSDAKFSIRETKLSIIADLGTLQRISKIVGSGFARELALTGKDIDAKTAERFNLVNHVYPDHDTLLSEGRKLALSIAQNSPLVVQATKLTLNHADDHTIDEGLYRVALQNAAFLKSDDLNESATSFFEKRQPIFKCNL
>XP_640315.1 enoyl Coenzyme A hydratase [Dictyostelium discoideum AX4]
MEGSLFFTNATPSTSILKITDYKYLRLEKNDSTFVAELVLCRPKQYNSMDDDFYNEFISIYDEIQNDSKIRCVILRGEGK
GLTAGLNLGKIAPLITGDSEVSQSQNNLDLFKMIRRWQASLDKINKCSKPTIALIHGACIGGGVDMITACDIRLCSSDAK
FSIRETKLSIIADLGTLQRISKIVGSGFARELALTGKDIDAKTAERFNLVNHVYPDHDTLLSEGRKLALSIAQNSPLVVQ
ATKLTLNHADDHTIDEGLYRVALQNAAFLKSDDLNESATSFFEKRQPIFKCNL
>XP_003290637.1 hypothetical protein DICPUDRAFT_155167 [Dictyostelium purpureum]
MERSLLFTNTTPSTAIVKITDYKYVRLDRTENGVAELVLCRPKEYNSMDDDFYNEFLSIFDEIQNDDKIKCVILWGEGRG
LTAGLNLSKSLSSIMGDDEQSQAKQNVELFKMIRRWQGSLDKIYKCSKPVIAAIHGACIGGGVDMITACDIRLCSSDAKF
SIRETKLAIIADLGTLQRIQKIVGNGFAREMALTGKDIDAATAAKFGLVNNVYKDKDTLLIEARKMAQEIAKNSSLVVQL
TKLTLNHANDHSIDEGLYRVALQNAAFLKTEDLNEAGASFFEKRAPQFKSNL
>KYQ93510.1 enoyl Coenzyme A hydratase [Tieghemostelium lacteum]
MESLVFSNNSPSSINIQVKNYEYIRLDKKENGVAELVLNRGKQLNTMNDDFFNEFISIFNEIQNDNAIRVVIVWAEGRMF
SAGLNLVQVGPMLSGGNDSEKGEEDSLASNNLKVFRLVRRWQSSFDKINKCTKPVIAAIHNMCIGGAVDLVTACDIRLCS
EDAVFSIKETQLAIVADLGTLQRIGRICGSGFAREIAFTGANIDSQSALRNKLVNHVYKTKEILLEEARKLATQISKNSP
LVVQSTKIMLNHADDHTIDEGLLRVALHNSAFLKSDDLNEAVASFIEKRPPIYKSNL
>XP_020428171.1 enoyl Coenzyme A hydratase [Heterostelium album PN500]
MESLYFTDNSPSFISVNINDFKCVKLDVSIDGVAELVLISKNKLNMMTDQFFNDMMMHIVNKKFVAIFDKIQSDKAIKSV
IIWSDGKVFTAGLDLMAASTMMTSDDSLSQADQNLALFKMIRRWQAAFDKIQKCSKPVIAAIHSHCIGGGVDMVSACDIR
LCSEDATFAIKETKLAIVADLGTLQRIEKIVGPGFAREMAFTGKSINAATAEKHGLVNRVYKDKAALLSEARHLASQIAA
NSPLVVQSTKLILNHSQTHTVEEGLLRVALHNSSLLKSADVLEAVGAFTEKREPIFKSNL
>XP_012748218.1 hypothetical protein SAMD00019534_120220 [Acytostelium subglobosum LB1]
MESLYYTNNSPSFISVPVDEFKCLKLQTSDNGIAELIMTSKNKLNLMTDQFFNEFIAAFDKIQNDKSIRVVIIWSDGKLF
SAGLDLVTASSSMSTDDTQSFADQGVAIFKLVRRWQASFDKINKCSKPVIAAVHGHCIGGAVDLITACDIRLCTSDAAFS
IKETKLAIVADLGTLQRIQRVCGTGFAREMAFTGEPANASTAEKFGLVNKVLKDKDELLAEARSMAAKIAANSPMVVQST
KLIMNHAQDHTIDEGLLRVALHNSIFLKNDDLVEAVGAFTEKRAPIFKSSL
>PRP82398.1 delta(3,5)-Delta(2,4)-dienoyl-CoA isomerase, mitochondrial [Planoprotostelium fungivorum]
MAAADSLKDFPSCTTLKYSLPFPHVLHVQFASNKKNTMTRAFWSELTTLFAYIGERTDIVRAVVFSSAEEIFTAGLDLNE
FAIDFQSEGVDPARKGNTIRNMALKLQKPFDIFEQIPQPIIAAVHGACVGGGVDLICAADVRVASEKTFFTIKEVDIGIV
ADLGTLQRMTKIVGNSSKIREWSYTGRNVSSTEAMSVGLLSCVQPDKNATVAWALDLAQQIAKKSPVAILGIKKNLIYSR
DHSVPDALDYVATWNGFAVLTEDVAKSFTATLTKKPPVYSKL
>sp|Q54IT3|AOFA_DICDI dd amine oxidase ?? [Dictyostelium discoideum]
MSTLYDVVIVGGGLTGLNAAYQFKKAGLNVMVLKPKDRFGGRTESIKVEDYWFDLGGQWMGGTHKYLKELCDELGVKSFPQYDEGKHVLEINGKKVYYQGNISNLNKSYNLEGLFESISKIDELSAELNPDKPYAHSKSKEYDQLTVAQWVEKNVKGNDARSIIDWFCRVCVAAEPTEVSFLFFLHFIRTAGNYGLLADIHGGAQQDRLIGGSQQISEGLAKKIGEKHYTLNAPVRSIIQDANQCTIKTDNGSTYRSKYIVVAIPPTLAGRIHYSPSMPPRRDELTQRMPMGSVIKTITIYDEPFWRKEGYSAEAISDKGPIFICYDDSSHDDKKTAIVGFIAASAAKDWAEKSPEERKRAVLDCYARWWGPKALSPRIFLEKSWKEEEYSRGCYLGYTSPGTLYQCGEHLRAPVGRIHWAGTETASVWIGYMEGALESGFRVSKEIKDKLLNSKL
>XP_003291786.1 flavin-containing amine oxidase [Dictyostelium purpureum]
MTTLYDVIVVGGGLAGLNAAYEFKKSGLNVLVLEARDRFGGRTESIKVDEYWFDLGGQWMGGTHKYLKQLCDELGVKSFP
QYDEGKHVLEINGKKVYYSGNISTLNKGYDLEGLNETIQKIDELASELNPEAPHAHQKSREYDHLTVSEWLDRNTKGIDA
KSIINWFCRVCVAAEPSEVSFLYFLHFIRTAGSYSLLADIHGGAQQDRLIGGSQQISEGLAKKLGSSSFALNSPVRAISQ
DANQCSVRTDLTTYRAKYVVVAIPPTLAGRIDYKPPMPAKRDELTQRMPMGSVIKTIVIYDEPFWRKEGYSAEAISDQGP
IFICYDDSSHDDKKTAIVGFIAASAAKDWAEKSPEERKQAVLECYARWWGPKALKPRYFLEKSWKEEEYSRGCYVGYTSP
GILGQCGEALRKPVGRIHWAGTETASAWVGYMEGALESGFRVSKEIKQRLTNSKL
>KYQ89135.1 amine oxidase (flavin-containing) [Tieghemostelium lacteum]
MTEIYDCIIIGGGLAGLNAATHLKKQGLNILLLEARNRFGGRTESIKVDDYWFDLGGQWMGGTHNYLRAVCEQLGVKSFP
QFDEGKHVLEINGKKAYYAGNISTLNNSKDYKLDGLFECIDLIDKLAAELDPTKPHSHPRTKEFDYQTVDQWTRDNVKSV
DAKAIIDWFCRVCVAAEPTEVSFLYFLHFIRTAGNYSLLADIHGGAQQDRLIGGSQQISDKMAERLGRGSYYLNSPVKAI
YQDKNICTVKTELVTYKSKYVICAIPPTLAGRIEYRPPMPSQRDELTQRMPMGSVIKTIVIYDEPFWRKEGYSAEALSDK
GPIFICYDDSSHDDKKTAIVGFIAGRAAKEWGKKTPEERKKAVLECYARWWGDKALHCRHYLEKDWKTEEYSRGCYLAYG
GPGVLESCGDALRQPVGRIHWAGTETASKWIGYMEGALESGERAAQEVKQKLLSSKL
>XP_020431531.1 amine oxidase [Heterostelium album PN500]
MVEYDCIVIGGGLSGLQCAYTLKKQGHSVLVLEARNRFGGRTESLKVDGYWFDLGGQWMGGTHKHLKEICKEIGVETFDQ
YDEGKHVLELNGKRVYYQGNISKLNTDYNLEGLEETIAMIDKYADTIDVTAPHKHPKASEWDHQTVAHWTEKNVKGKDAK
GIIDWFVRVCLAADPTEISFLWFLLFIKTAGSYSLLADIRGGAQEKRMIGGSQQISERLAEKVGLKNCILNAPVRAIYQD
GAGVQVKTEKLTYTSKYVVVTVPPALAGRIEYRPPMPATRDDLTQRLPMGSVIKTIVIYDEPFWRKDGYSAEALSDLGPI
YICYDDSSHDDKKTAIVGFIAGLPAKQWALKTKEERKQAVLDCYARWWGPKALKPRHYLEKIWKDEEYSRGAYLAYAGPG
VLDGCNGALREPVGRIHWAGTETANVWIGYMEGALESGIRAAGEIDNRLKSSKPKY
>XP_012748438.1 hypothetical protein SAMD00019534_118360 [Acytostelium subglobosum LB1]
MKTQYDCIVIGGGLSGLQAARSLRDQNKTVLVLEARDRFGGRTESLEVDGYWFDLGGQWMGGTHTHLRKLCDELGIKTFE
QYDEGKHVLELNGKKIYYEGNISSLNTSKYSLAGLEDAIALVDKLADTIDTKAPHKHPRAHEWDHMTVQHWTTLNIKDVE
AKNIIDWFVKVCLAADPSEVSFLWFLLFIKAAGNYGLLADIRGGAQERRMIGGSQQISERLAEKVGLQYCKLNSPIKSIH
QDGSGCQVTNDKGVTFHSKFVIVTVPPPLAGRIEYRPLMPPERDELTQRLPMGTVIKTIAIYDEPFWRQDGYSAEALSDK
GPIYICYDDSSHDDKKTAIVGFIAGGPAKEWGRKTPEERKQAVLECYARWWGPRALKPKYFLEKYWKNDEYARGCYVSYA
GPGVLESCAGALRNPVGRIHWAGTETASIWIGYMEGALESGERAASEVVERLKSSTSKY
>XP_004360725.1 amine oxidase [Cavenderia fasciculata]
MATQYDVIVIGGGLSGAQCAADLKSKGVNVLLIEARDRFGGRTESIKVEDYWFDLGGQWMGGTHNILKKVCNELRIESFP
QYDEGNHILELNNKHTLYKGNISTLNTDYNLEGLESTIAIIDKMAEELDASKPYDHPRAKEWDNITLANWIRDNVKGSDA
VKILNWFCKVCLAGEPTEISFLWYLLFIKAAGGYGVLADIRGGAQQDRLIGGSQQISERLVRERVGNFLLNCKVVGIHQD
NAGVTVLIEGGQRFRAKFVANTIPPALAGRIDYKPALPASRDSLTQRMPMGSVIKTIVIYDEPFWRRDGFSAEALSEHGP
IFICYDDSSHDDKANAIVGFIAGQDAREWSEKTPEVRKQAVLECYARWFGPRALKPKYYLEKDWKTDEFARGAYLAFAQP
GTLTACGKSLREPVGRMHFAGTETATQWIGYMEGALESGLRCSKELQSRLQQDQQSYNSKL
>XP_004360891.1 amine oxidase [Cavenderia fasciculata]
MSSIYDVIVIGGGLSGSQCAADLKANGVNVLLIEARNRFGGRTESIKVDDFWYDLGGQWMGGTHNILKSVCNDLNIQPIS
QYNEGNHILELNNKHNCYKGNVSTLNLDGNLENTIAIIDKMSEELDPAKPYDHPRAKEWDNITLSNWVNDNVKGADIIKI
LAWFCKVCLAAEPTEISFLWYLAFIKSAGGFDLLAGVRGGAQQDRLIGGTQQISEKLARERVGQFKLNCKVVGIHQDNAG
VTVLIEGGQRLRAKYVANTIPPALAGRIDYKPALPASRDSLTQRMPMGSILKTIVIYDEPFWRRDGFSAEATSEHGPIVS
CFDYSSNDGKSNAIVGFIAGQDAREWGEKSLEAGKKDVIECYGRWFGPQALSPKNYLEKDWKNDEFARGAYLAFAPPGTL
TACGKALREPVGRMHFAGTETATQWIGYMEGALESGFRCSKELQERLKHDQPSIIAKL
>XP_004351623.1 amine oxidase, flavincontaining superfamily protein [Acanthamoeba castellanii str. Neff]
MDAYDCIVVGAGLAGLQAATKLAERGHTVLVLEARDRVGGRTLNIQVGQDAWDGGAGWIGAQQPLVKGLCEQLGIATYPQ
YDEGKHILMINGKVSTYTGNISSLNRSDLGELEQVVPLDKPYACANALEWDSMNLEVWERQNMKSEVAINLLNFIIRTVF
AVEPSQVSFLFFLFFLRSGFGYNCLSDIRGGAQQERAFVTDGQARLTKDIVVGGTQSISLALAQVLGSKILLNAPVRKIE
QWAGGVVVHSDLGVHRSKYVVVAVPPVVAGSIQHSPPLPAMRDQLTQRMPMGCVIKLKAAIIEQVVSLFGEEGRRPREVI
IKDWMQEQPWSRGCYVGVMPSGMLSSFGKALREPVGRIHWAGTETAMEWIGYMEGALSSGLRAADEVVARLHTDPVPARL
>XP_004352481.1 amine oxidase, flavincontaining superfamily protein [Acanthamoeba castellanii str. Neff]
MQHPVVIVGLYAAHVLQKEHNIPVELVEAADYVGGRVKQDWKFSGNGRPIEIGGELVHGENNMLGKMVRELGLDTADVFS
VFQVNTSRPEYEYFYLGRERKLFGLHSDDADLQHLYKLIGELEENPPKGDVSFMQWLVDHGLPYRMLGVADALYAKTWGT
TVDKLSAVQFAVEQAAANEEEGEGNLQVKQSYAPVIQRLQKDLKIHLNWPVKKIDYTNPDAIKVTNARGETVLASQVIIT
VSLKVLQEGDIQFVPSLPQDKLRGIAGLRMDAGMKIFAKFNKIFWQEKHHLVICADTFVPQFWTYGKDVPIVTGFVTGDQ
AAAASALPPRQAADSFIKQLDAVYGTESNPRPATDAFVDFMIQDWTKQPYVRGSYSAPSVGGNGCREALAKPIGRSIFFG
GEATSLSAAATIHGAMATGQRAAEDLLKARQQKVAKL
>XP_636317.1 hypothetical protein DDB_G0289265 [Dictyostelium discoideum AX4]
MSNVYDIVVIGSGVSGLMCGYKLEKDGYKVLVVEANNIIGGRTRQDFNFTSYPVELGGEMIHGGDTLYYRLAMENKWELF
EVFSMDLFNSPINSTYLYLGRERKLIRADQRDEDIQKLADALVSLSDEIDNPNREMNLLEHLIKKQVPFRVLGLADAIYS
KTWATDLDRIGVKEAAREDSKPNTIPNNYKVQQSSKIMLDHFSKSLDINLNWRVKHIDTTKDEKLVKVTSYNGQVVQAQR
VVVTVPLQILKDGDITFTPELPERKKIAIKTIGMDGGMKIIAKFNKKFWLNNCQLVLCGDSPVPQIWMDGPPYRPLVPGQ
PSEYVSVGFITGDQAKAISALSPQKQIRTFLDQLDAMFGTSENGWTPASDSFISHMVYDWQKNPFVRGAYSYPSIIPSTY
PYKNYPNEILAEPIDNKLFFAGEATATTYDLSTINGALETGVRVYEELKTSLPISNKLQSKPKM
>KYR02697.1 putative amino oxidase [Tieghemostelium lacteum]
MKNNDNVYDVVIIGAGVAGLHAGFKLKNEGYNVLIVEADSVIGGRCRQDMTFTQYPVELGGELMHGGDTYFVKLAQEQKW
ETFEVFSEDLFDSPKKSTYFYLGRERKLIRQDEIDDDITTLFQAFQEMHQSIDLSNPNDGKDTNLLEYLVKQGVPYRVLG
LADCIYSKTWGTNLDRIGLREAVREDKKAHQIQKNFKLQGSNRILVDHLSKGQNILLNYRVSMIDYSNSIIFIQGPSQSS
QSKILCKKVIVTVPLAILKENDIKFLPELPERKRDALSVFGMDGGMKIICKFNRKFWLQNCELVLCADSAIPQIWMDGAP
NRKVPQGKDAEFVTVGFITGDQAISISSLSPLYQIKAMLDQLDAMFGTPQDWTPASSSYISHITYDWKKNPYVRGAYSYP
SIVPSSSYKYTESPSHILSEPLHERVYFAGEHTATEYELSTLNGALETGKRVYNEIIQTISPKPNLQSKM
>tr|Q54GC2|Q54GC2_DICDI dd nudix (nucleoside diphosphate linked moiety X)-type motif 19 ?? [Dictyostelium discoideum]
MIKSPIKVKLSSTVIVLLKWGVDKLPKSINKKPLKNYDYRVMLVKRSNQIKFFPSAHVFPGGAVDENDNSKEWEQVIEKPIPSNLSIRISALREIFEETNFFLDKNEKLINDKNKPIIEKLQSDLMNKETSKTNNFLLNFIKDSGIKLKLDQLYQWARWITPILGPKQTHRFDTYFYVIPIYQYPESCKIDGTENVEMDWLSPEEALEEHRIGKISLPPPTWFTFHQLSKCHTIDQVIELAKERDSLDILYDPIMTKPTIPSNASTNLPQERYQVLSGDYIYEQEKQKQQQQQQSSDSSTNPNSNSNPNPNLNPSHKNRIITRSRIGDLNDQFSWIYEYQNNIPGSVDSQIDGANTILPPKL
>XP_003293488.1 hypothetical protein DICPUDRAFT_42098 [Dictyostelium purpureum]
IIMSNDKIKLASTAVVLLKWGNINGSSLKKLDLLNKKPLEKFDYRVMMVKRSNKIKFFPSAHVFPGGAVDQHDFKPEWSN
IFEKGLNGSPIKNLPIKVSALREVLEETNFFLDKNRQLMDEKNLSEIESLQKNLMDREASAKTNFLFDFLNEKKEKDNIV
VSLNNLYQWARWVTPDLGPKQTHRFDTYFYLNPLYEYPELCKIDGTENTQLDWFSPDEALEEHRLGNISLPPPTWFTFQQ
LSKLYTLDEVINVAKQREEAEILYEPKMVEGITIKKFDYYERNQVLNGDSLFETGKEGPSKNRIIIRSRSGSLTDQYSWY
YEYLNNIPNSIDRQYNGCKTNLPSKL
>XP_004351819.1 hypothetical protein DFA_09923 [Cavenderia fasciculata]
MASLANIPIKPASTVIVALKWAFNQQQSSLPFAIADKLHQPSPYDYRIMMVKRSPNIKFFPSAHVFPGGSVDKEDTDQAW
TNFYYSDKKSTKVDNHLSFKIAALREIFEETNFFIGGINEKVFTTQSIDTIQSVRNDSKSLLSFLKSSNCIPNLENVTQW
ARWVTPEGEKRRFDTYFYLAPLTTYPASAVVDNTENTQLDWFSPMEALEEHDSGKIFLPPPQWLTMLQMSKIHNFSDLLK
HSHQRETQDVVYSPKFIKNRVSSSQLSTEDIEIPKGTDPFLHNKTLINALPGDLHNPTDKYTKNDGYHHRFLISSRINDL
SDTTSWYYSYENTIPSHPDKHLDGSKCNVILPPDSGNNIKSKL
>KYR02580.1 hypothetical protein DLAC_00020 [Tieghemostelium lacteum]
MTSKDIVIHNASTIVVLLKWNLQNLSKVPFNISNKLAPPKNFDYRIMLLQRSNHLKSFPSFHVFPGGKLDEFDSDPLWKN
QKVLKTNSIEDEGLPFKVAALREMLEETNVFLDHNNEIFDRFSVDKIQNLRHKIHNDRTGKELYEFLEKNDITLNLSHLK
QWARWVTPIFKGGPFVRFDTRFYIAPLQSYPLDCSVDGTESVILDWLSPEEALEQFQLGNIYLPPPTWMTLNQLSQFKTF
DQVIEHSKEREKFNFTYDAKIVQDPLSEVTGIKQQYSVFYGDHELNPNINNNSLKNRLVFHSTTNDLRNSKTWRFYYENT
LGTSSLDSIYNNTGCRSILKPNQNIPKSNL
>XP_012756944.1 hypothetical protein SAMD00019534_021920 [Acytostelium subglobosum LB1]
MSTSKTASAASTSFRKASSVIVALKWSFNKPPPYSCADRVLPPTGYDYRIMMVKRSPDLRVFPRAHVFPGGVLDKQDESL
QWRQYFDKVTVDLPMRIAALREVFEETNFLIGGVNDAIVETQSVDTIQSVRNLVLKDSIHLLEFLQKVSKDKPKLEDIKE
WSRWITPEGNKHRFDTYFYLAPITSYPYNAVVDHTENTQMDWFSPEEALEEHDKGTIYLPPPQWMTMLQMSRFHTLEELM
QESSRRQQLSVVFSPKFIKPSVSSSGVSGDKSLKVDRMIQVLNHDALNTIDQGTSDQRHRLNIQSSTGDVTDINSWLYHY
ENNIKSNIDQSLNGRRCRSYTNQSKL
>PRP75221.1 NUDIX hydrolase [Planoprotostelium fungivorum]
MMLKNTTTLFSPRLSRAYTAAARNDKARPLRPAASVIMTRDNKTPSSAYNYEIMMIQRSKGSNFFAGAFAFPGGVIEEAD
FDPKWKDMLGDSAKDSENVRVSLEEKELNELGFRIGATREVFEEVNILLGQTKDRAAVTNAGSSWRPLVHNDAKEYHRMC
TEMAVRPLVEKLVPFSHWTTPVSEGGSRYNTLFYLFHGGEEEFGTAGHDNVETINMRWLCPRTALNAFDAGEIFLPPPTW
VMIHEMSQYKSIHGLMESMKGKNFGSGIYENMPVLMRGDRVDDKVREEVETKFHINSSDRQIVRDKRHKDGGNEMNRVVV
TTSKEAGDRWKYMYWKGSESKL

>tr|Q54XJ8|Q54XJ8_DICDI dd nitrate reducatse ?? [Dictyostelium discoideum]
MQHNNNQNVSFANEPYRDPDFTINFKAPFNAEPRQDVLVQQFITPTEKFYVRNHAPVPDINGESYALKVDGLVGNPLILSLSDIKNKFEKVTINASIQCAGNRRTMMSEYKKVRGVGWGIASLSTASWSGCRLKDILEYAKVFTKTEGALHAVFWGLDFGCPEDNGKPYGSSITMEKAMDLDGDVLLAYEMNGEPLPRDHGYPLRVIAPGIIGARSVKWLDKVTVSSQESESFFQRRDYKIFHNGVDWNNVEKYWDKTPSLQELSIQSAICIPAPNSTLYLPFTITGYATSGGGRKVERVDISLDGGETWDYAELMGEDKGVCNKYWSWVLFKYTITQLPQLQNKDHQKIRLVCRAWDSASNTQPKDVKDIWNLRGVMNNCWHFVDITVLNQSIKNKL
>XP_003283298.1 hypothetical protein DICPUDRAFT_52167 [Dictyostelium purpureum]
MEGIKVSFENEPYRDPDFIINHKAPFNAEPKPDVLVQSFITPTEKFYVRNHAPVPDICPTAYTLKIDGLVGQPLTLSLND
IKTKFEKVTITAHLQCAGNRRTAMSEYKKVKGVGWGIASLSNATWGGCRLRDVLLHAKIFSKESGANHAVFWGLDFGCPE
DNGKPYGSSITVEKAMDIDGDVLLAYEMNGETINRDHGFPLRVVAPGIIGARSVKWLDKITISPHESESFFQRRDYKIFH
NGVDWNNVEKYWDKTPSLQELSIQSAICVPAPNSALYLPFTITGYATSGGGRKIERVDVSLDGGETWDYAELLGEDKGVC
TKYWGWTLFRYTITKLPQLEGKDSTKIKLVCRAWDLSSNTQPKDVKDIWNLRGVMNNCWHTVDVTILNQNKKSNL
>XP_020438780.1 Putative sulfite oxidase [Heterostelium album PN500]
MELSRKLSLIDSMHREGINARYLSKLKKCDVFGLDPRFTTIINTEIIARKIKNQLRELQRRTMSGIPKLEVIVKFLNRVF
IISLLQAIDLDGFSLELLIFRLSQMTGIEFRPGLAARISERSELMQEDDIVLIQPKVKFLHMVPYQQGVALFHQAMGMIY
PAGITSAAEKQQNITSNSQQIINMLEQAEERFAQAIQSKPDDFEILTHWGMLLSLRGKSNFPHYQTTWFKNRKIMSEEKV
KANYDNEPYRNEEFVVNYKDPFNAEPRPERLIQSFITPTEHFYVRNHAPVPDIDPDTYTLKIDGLVENALLLTLNDLKTK
FEKVTITAQLQCAGNRRTMMSDYKKVKGVGWGIASLSNGTWSGCRLRDVLLAAKILPFETGAYHACFWGLDFGCPEDNGL
PYGSSISVEKAMDINGDVLLAYEMNGKTLTRDHGFPVRVIAPGIIGARSVKWLDKVTVSNEESTSFFQRRDYKIFHSGID
WHNIEKFWDKNPSLQELSIQSAICVPAPNSRLYLPFTIFGYATSGGGRKIERVDISLDGGESWDYAELMGEDKGPVNKYW
AWTLFKYTIKSIKADKATNIRLMCRAWDSASNTQPKEVKDIWNLRGVMNNSWHYVDVTVDPNTAKL
>XP_012759327.1 hypothetical protein SAMD00019534_004400 [Acytostelium subglobosum LB1]
MSHESQIKVNFDNEPYRNEEFVVNYKAPFNAEPRPERLVQSFITPIEHFYVRNHAPVPVINPDTYMLKIDGLVENPVLLS
LNDIKTKFEKITITAHLQCAGNRRTMMSEHKKVKGVGWGIASLSNGTWSGCRLRDVLMYARAMPFESGAHHACFWGLDFG
CPEDNGKSYGSSITMEKALDPTGDVLLVYEMNGQTLPRDHGFPLRVVAPGIIGARSVKWLDKITVSSTESESFFQRRDYK
IFHNGIDWDNVEKNWDNHPSLQELSVQSAICVPAPNSRLFLPFTLYGYATAGGGRKIERVDISLDGGQTWDLAELMGENK
GPCSRYWAWTLFRYTIKSIDSKVAKKINIVCRAWDSASNTQPKFVGDIWNLRGVMNNCWHNVEVTVDPLCSKF
>KYQ93956.1 putative sulfite oxidase [Tieghemostelium lacteum]
MENEKNDYSKEPERKLEQFIINCKEPFNAEPTPSQLISNFITPTENFYVRNHAPVPDIDVSTYILKVDGLVGKALSLTMR
DIKERFPKVTITAHLQCAGNRRTMMSEYKKVKGVGWGIASLSNATWSGCRLRDVLVEAKAFGKDLGALHACFWGLDIGCV
EDNGKPYGSSITMEKAMELDGDVLLAYEMNGETLTRDHGFPLRVIAPGIIGARSVKWLDKITVSSNESESFFQQRDYKIF
HNGVDWHNVSQYWDKTPSLQELSVQSAICLPAPGSSLYLPFQIMGYATSGGGRKIERVDISLDGGVTWDYSDLMNEDKGP
VNKYWSWAFFRYNLTADKFQFAPGMIEKDIQIVCRAWDNSSNTQPKDVKDIWNLRGVMNNSWHQVNVKVINKNLNSNL
>XP_004353294.1 oxidoreductase molybdopterin binding domain containing protein [Acanthamoeba castellanii str. Neff]
MKPGWALEMRPGMTKALDHARTVSPYHSFKKDDFTSEEVDLANRCHGHHLEGLNLEITPAGMHYLLIHFDIPTDIEEATY
RLKLHGLVDRELDLSMADIRRRPRVSVPVTMECAGNGRINMKKRYWTHVPWKYGAVGTAVWTGTPLKDLLEEAGLQDKAI
ELLFTGLDQGVQGGEMQYYQRSLTIDDATRNEVILAYEMNGQPLLPQHGAPLRLIVPGWYGMTNVKWLDSIEAISTPFDG
YQMQAYMYTRYPGDKEGERMRHLKVRSLMVPPGVPDFFTRVRLVEEGNVKLKGRAWAGPLAVKQVLVSVDGGVTWAEATL
AAKGVGKFAWIAWSFEWRNARAGAKHFLMTKAIDELGNVQDNAEEWNYYAMGATVPQSVPVVVVSSAEWRITGKPLPNPP
RHPKL
>sp|Q55D85|CAS1_DICDI dd cycloartenol synthase [Dictyostelium discoideum]
MTTTNWSLKVDRGRQTWEYSQEKKEATDVDIHLLRLKEPGTHCPEGCDLNRAKTPQQAIKKAFQYFSKVQTEDGHWAGDYGGPMFLLPGLVITCYVTGYQLPESTQREIIRYLFNRQNPVDGGWGLHIEAHSDIFGTTLQYVSLRLLGVPADHPSVVKARTFLLQNGGATGIPSWGKFWLATLNAYDWNGLNPIPIEFWLLPYNLPIAPGRWWCHCRMVYLPMSYIYAKKTTGPLTDLVKDLRREIYCQEYEKINWSEQRNNISKLDMYYEHTSLLNVINGSLNAYEKVHSKWLRDKAIDYTFDHIRYEDEQTKYIDIGPVNKTVNMLCVWDREGKSPAFYKHADRLKDYLWLSFDGMKMQGYNGSQLWDTAFTIQAFMESGIANQFQDCMKLAGHYLDISQVPEDARDMKHYHRHYSKGAWPFSTVDHGWPISDCTAEGIKSALALRSLPFIEPISLDRIADGINVLLTLQNGDGGWASYENTRGPKWLEKFNPSEVFQNIMIDYSYVECSAACIQAMSAFRKHAPNHPRIKEINRSIARGVKFIKSIQRQDGSWLGSWGICFTYGTWFGIEGLVASGEPLTSPSIVKACKFLASKQRADGGWGESFKSNVTKEYVQHETSQVVNTGWALLSLMSAKYPDRECIERGIKFLIQRQYPNGDFPQESIIGVFNFNCMISYSNYKNIFPLWALSRYNQLYLKSKI
>XP_003283111.1 hypothetical protein DICPUDRAFT_74059 [Dictyostelium purpureum]
MTQTHWSLKVDRGRQVWEYSEEKKEATDVDIHLLLLKEPGTTTPQGCDLNKAQTPQEAILKAFQYFSKVQTEDGHWAGDY
GGPMFLLPGLVITCYITGFKLPESTEKEIIRYLITRQNPTDGGWGLHIEAHSDIFGTALQYVTLRLLGVPADQPNAKKAR
EFLHANGGTVGIPSWGKFWLATLNVYDWEGLNPIPIEFWLLPYNLPIAPGRWWCHCRMVYLPMSYIYARKTTCKLTDLVK
ELRKELYITDYDKINWSEQRNNINKLDMYNPHTTLLNIINSTLGAYEKVHSGWLRKKAIDYTFEHIRYEDEQTKYIDIGP
VNKVINMLCVWDREGCSPNFYKHADRLKDYLWLSNDGMKMQGYNGSQLWDTAFTIQAFIETGIANQFPECMKKANEYLDI
SQVPNDSPNMDVYHRHFSKGAWPFSTVDHGWPISDCTAEGIKSALALRSLSFIDPISLERVADGVNVILTLQNKDGGWAS
YENKRGPNWLEKFNPSEVFHNIMIDYSYVECSAACIQAMSSFRKYAPSHPRIKEINHSIQRGVKFIKSIQRQDGSWIGSW
GICFTYGTWFGIEGLVAAGEPLNSPNIIKACKFLVSKQRADGGWGESFKSNVTKNYVQHPETSQIVNTGWALLSLMSAKY
PDREPIERGIKFLISRQYANGDFPQESIIGVFNFNCMISYSNYKNIFPLWALARYNNLYLKNKL
>XP_012758197.1 hypothetical protein SAMD00019534_007760 [Acytostelium subglobosum LB1]
MSWTLDVDRGRQTWRYTEDKDHKPTDVDVHLLNLKAPGTTCPKGCNMTPAKSPQEAITKAFQYFSAVQTEDGHWAGDYGG
PMFLLPGLVITCYVTGYSLPEAHCREIIRYMLNRQNPKDGGWGLHIEAHSDIFGTALQYVSLRILGLPAAHPGVTRARDF
LRANGGAVGIPSWGKFWLAVLNVYSWDGLNPIPIEFWLVPYAFPICPGRWWCHCRMVYLPMSYLYARRTTAAETPLIREL
RQELYVTDYSTINWPAQKNSINKLDMYAPHSTLLKGINAALGVYEGVHSKWLRDKAIDFTFDHIRYEDEQTKYIDIGPVN
KTLNMLCVWDREGQSPNFFKHADRLQDYLWLANDGMKMQGYNGSQLWDTAFTIQAFVETGIAGQFPDTMRLANHYLDISQ
VPDNSPNMNHYFRHISKGAWPFSTVDHGWPISDCTAEGVKAALSLRSLPFHIAPISIDRVAEGINVILSLQNKDGGWASY
ENKRGPNWLEKFNPSEVFQNIMIDYSYVECSAACIQAMCAFRSQAPNHPRIKEVNGSIERGVRFIKSIQRDNGSWLGSWG
ICFTYGTWFGVEGLVAAGEPLTSPHIVKACKFLLSKQRDDGGWGESFMSNVTKEYVHNDQSQIVNTGWALLTLMAAKYPQ
REPIERGIKFLISRQYPNGDFPQESIIGVFNFNCMISYSNYKNIFPLWALARYCNIYLQKANL
>XP_020433325.1 cycloartenol synthase [Heterostelium album PN500]
MSWTLDVDRGRQTWRYSKEVNPNPKPVDGTFCPKGCNMTPAKSPQESITKAVQYFTQVQTEDGHWAGDYGGPMFLLPGLV
ITCYVTGYKLPEPHVQEIIRYLLNRQNPKDGGWGLHIEAHSDIFGTALQYVSLRLLGLPVDHPGVERARKFLRDNGGATG
IPSWGKFWLATLNVYSWDGLNPIPIEFWLLPYSVPICPGRWWCHCRMVYLPMSYLYARRTTAAETPLIRELRKELYVTPY
SEINWPAQRDHINKLDMYAPHSYLLKSVNGALNLYERMHSKWLRDKAIDFTFDHIRFEDEQTKYIDIGPVNKTLNMLVVW
DREGQSPNFFKHADRLYDYLWLASDGMKMQGYNGSQLWDTAFTIQAFVESGISHQFPEAMRMANHYLDITQVPDNAPDGY
FRHISKGAWPFSTVDHGWPISDCTAEGIKAALALRSLPNIVPISLDRVAEGVNVILSLQNSDGGWASYENKRGPNWLELF
NPSEVFQNIMIDYSYVECSAACIQAMSSFLKHAPEHPRAREIRRSIDRGIKFIKSIQRDDGSWLGSWGICFTYGTWFGVE
GLVASGEPLNSPHLVKACKFLISKQREDGGWGESFRSNVTKNYVQHEQSQIVNTGWALLSLMAAKYPDREPIERGIKYLI
SKQYPNGDFPQESIIGVFNFNCMISYSNYKNIFPLWAISRYNNIYLKSKI
>KYQ91453.1 cycloartenol synthase [Tieghemostelium lacteum]
MSWRLEVDRGRQVWKFDEVKTDKPKDVDVHLLGLQTPGTSCPEGCNLTPAKSPHESILKGLTYFSKVQTEDGHWAGDYGG
PMFLLPGLIITCYVTGYTLPEPHQKEITRYLYNIQNKNDGGWGLHIEAKSDIFGTALQYVSLRILGQSEDEPNMKRAREF
LQKNGGAVGIPSWGKFWLATLNVYKWEGLNPIPIEFWLLPYKVPVCPGRWWCHCRMVYLPMSYLYARRTTAAETPLIKQL
RKELYVTDYDKINWPEQRNNISPLDMYNPHTLLLKGVNYALSLYEKVHSSWLRDKAIDHTFDHIRFEDEQTKYIDIGPVN
KTLNMLCVWDREGKSPNFYKHADRLFDYLWLSNDGMKMQGYNGSQLWDTAFTIQAFLETGLTNSKEFQETMLKANHYLDI
TQVPENAPDMDKYFRHISKGAWPFSTVDHGWPISDCTAEGIKAALALRQLPYITPISLERVSDGINVVLSLQNKNGGWAS
YENTRGPNWTEKFNPSEVFNNIMIDYSYVECSAACIQAMSSFLKHITPTHPQYKLCKNSIARGVKFIKGIQREDGSWLGS
WGICFTYGTWFGVEGLVASGEPLSSPSIIKACKFLLSKQRSDGGWGESFMSNVTKNYVQHEQAQIVNTAWALLSLMSAKY
PDREPIERGIRYLISKQYPNGDFPQESIIGVFNFNCMISYSNYKNIFPLWALARYNNLYLKSKI
>AOE43154.1 cycloartenol synthase [Coremiostelium polycephalum]
MSWKLDVDRGRQTWRYTTTEQQSDVDIHLLRSEEPGTTCPPGCNLNKATTPQEAITKAFQYFSAVQTEDGHWAGDYGGPM
FLLPGLVITCYVTGYQLPEEHQREIIRYLFNRQNQNDGGWGLYVILCLIEYIINTFILFTKNISDIFGTSLTYVTLRILG
VSENNPSIVKARQFLHSNGSALGIPSWGKFWLAVLNVYKWEGLNPIPIEFWLLPYKFPICPGRWWCHCRMVYLPMSYIYA
RRVTCKETDLVKALRRELYTTDYEKIDWPKQRDNVSSLDMYYPHTLLLKTINGALNAYEKVHSTWLRDKAVEFTFDQIRF
EDEQTKYIDIGPVNKTINMLCVWDREGQSSNFYKHADRLFDYLWLGHDGMKMQGYNGSQLWDTAFTIQAMVETGIAHQFP
HCMKKCNEYLDISQVPEDAPQMDKYFRHISKGAWPFSTVDHGWPISDCTAEGIKAALSLRSIPNIDPISIERVSHGINVI
LSLQNKDGGWASYENKRGPNWLEKFNPSEVFYNIMIDYSYVECSAACIQAMVAFRKHAPNHPRIKEVNRSIQRGVKFIKS
IQRSDGSWFGSWGICFTYGTWFGVEGLVAAGEPLNSPSIVNACKFLLSKQRQDGGWGESFKSNVTKNYVQNDESHIVNTS
WALLSLMSAKYPDREPIERGIKTISKWRFPTRNNYWCIQFQFYSNYKNIFPLWALARYNNMYLKPKL
>AOE43152.1 cycloartenol synthase [Cavenderia deminutiva]
MSWTLDVDRGRQTWRYDESPDHQIKDSDVHLLSSKEPVCIGTKYQCIVFIDLIIIIYYNLITQRVQHAHQDVISHLHDHH
KSLLRSQCNTSLPFKQRMVIGPVTMVAPCSCCQDWSSHATPLDIHSLSLTKERSFVTSSTDRTLMMVDGDCKLHIEAHSD
IFGTALQYVSLRLLGVPADEPHCVKARNFLKANGGALGIPSWGKFWLAVLNVYKWEGLNPIPIELWLVPYKLPLCPGRWW
CHCRMVYLPMSYLYARRTTCAENQLIRDLRTELYNEAYDTIDWTLQRNNISKLDMYNPHTFLLKTVNSALYLYEKVHSKW
LRSKAIDFTFDHIRYEDEQTKYIDIGPVNKTMNMLCVWDREGRSPNFYKHADRLFDYLWLGHDGMKMQGYNGSQLWDTTF
AIQAFVESGISHQFPEAMRKANHYLDITQVPDNAPEMDRYFRHISKGAWPFSTVDHGWPISDCTAEGVKASLAMRSVPFI
TPISLERVAEGINVILSLQNGDGGWASYENTRGGRWLEGFNPSEVFHNIMIDYSYVECSAACIQAMCKFLKFAPTHPRAK
EITRSIERGVQFIKSIQREDGSWIGSWGICFTYGTWFGVEGLVAAGVPLNSPHIVKACKFLISKQRPDGGWGESFKSNVT
KNYVQHPDESQIVNTGWALLSLMAAKYPDREPIERGIKYLISKQYPNGDWPQESIIGVFNFNCMISYSNYKNIFPLWAIA
RYNNMYLKSKM
>XP_004332827.1 cycloartenol synthase [Acanthamoeba castellanii str. Neff]
MEGFESGKEATDLRRWKLKVDEGRQVWHYIDGDEPVQQSLTDKYTLGLLSDEDVPPTDPASTPLEAAEKAVAFYQQIQSE
DGHWAMDYGGPMFLMPGLLIACHVTGVELPRPVQIEMVRYLTNRQNADGGWGLHIESPSTIFGTGMNYTAMRLLGVPMED
DRMKRAREFLAANDGCKGIPSWGKFWLAVMGVYDWEGLHPIPPELWLLPYMLPIHPGRWWCHCRMVYLPMGYVYGRRITA
PESPLVLSLRKELYPNDDYAKINWYSIRSYVSPLDLYYPHSTLLECLYVILDNYEKVHSSWLREKSVLLTAEHVAAEDKF
TDWVCIGPVNKTINMLCSWHAQGKDSKEFQRHVDRVPDYLWLAEDGMKMQGYNGSQLWDTAFSVQAIIETGLGDQFQECL
QKAYSYIDITQVREDVEQMEYFYRHISKGAWPFSTRHHGWPISDCTAEGLKASLLLKQFSWVTPFEDQRYFDAVNVILSL
QNSDGGWATYELQRGPSILEYINPAEVFDAIMVDYPYVECTSACVQALTMFVQHYPRHRATEITTAVKKAVDLIKSKQRP
DGSWYGSWGVCFTYGTWFGVEGLMAAGEPSDSPYIQRACQFLLSKQNHEGGWGETFESCSTKQYVQNEETQVVNTAWAVL
TLLKAQWPDRRPVDRAVQVLMKRQLPNGNWPQEDIKGVFNANCAISYTAYKNIFPIWALGLYEHTQPQSQKTAKL

>m51a1_g11073_Mastigamoeba balamuthi mb peroxisomal leader peptide-processing protease
MVLEGRQIAALVHVEVDDPSGAALRRALAASLVCGRHPGTTRTFARASGFVVCCARGTARVATTGAVVRALAPEPGPAIEASVALAGAGSGDFARASVVEVSSCAALGRVLANIESIAGRALPAGAAELAVLECELPASGPGVAALVPYSPVSVPPAGSTVLVYGTPLGLPSLAHSVVRGVVSSAVRARGEDVLVLVDAKAAPGLEGSIVCSGPTGAPFAVLLCALRMPDQPPTSLSLAAPISLVRALIGVPKPAPPPDQAPQRAASPAEKLQGCLHLLDAGDGRCPVSVPPAGSTVLVYGTPLGLPSLAHSVVRGVVSSAVRARGEDVLVLVDAKAAPGLEGSIVCSGPTGAPFAVLLCALRMPDQPPTSLSLAAPISLVRALIGVPKPAPSPDQAPQRAASPAEKLQGCLHLLDAGDGRWCTAVCVGRSGLAVTCAHLLASLPPGTKVVSKPSGASASVLYVSRTLWDVAIVRLDPAPAEHVPRESMVPVPPAVGTEVLVVGHALLGPKAAGALAAPCLRGTLTQVVNYRRARAPLMLVSTAPSYAGCSGGALADESGRLLGIIVANVETAGPRSPGPVLSLSVPINIVCKALDAAEQGLARGLAAAELQASVDAALETVAANLTANEKKSLAGLWGMTPEYVASVMEAGRPRSKL

>m51a1_g2641_Mastigamoeba balamuthi mb inorganic pyrophosphatase
MESTAAATAAAAATNVAEPGTVDTARAAGTPLKGDAPAQPSYPVGATRIEVPIPDTYRYRAHPWHGLPVGDQAPNVVTAYIEIVPSDTVKFELDKVSGFLKVDRPQKYSNVTPSMYGFIPQTYCGKRIAQHAGVERGDGDPLDVCVLSDRAISHGDFIVRVVPIGGLCLIDKGEADDKIIAYVAQDEFFHGWRTLSDAPQSIIERLQHYFLTYKMPPGWKTASELRFTYERDEALKVINLAMEDYKEHMAETAPKAKL

>m51a1_g6481_Mastigamoeba balamuthi mb d-lactate dehydrogenase
MAMRITFFSTKPYDSANFTAAASSAKWAQRLPTELVFHTQPLTLATVHLAKNSQAVCVFVNDDCGAPVLQALHAAGVRLLLLRCAGFNNVDLAAADALGLAVMRVPRYSPNAVAEHAVTLAMALNRRIVSACNRVKQFNFSLEGLQGFDVAKRTVGVVGTGAIGKITARIMIGFGAKVLLFDQYPDRAWAQKLKGSAVYVPFDELLRRSDIISLHMPMTPQSRHIINANTIRTMKHGVMLINTSRGGLLDTPAVIEGLVSGQIGYLGIDVYENETPYFFQDHSGRVMKDPVLARLLSFPNVIMTAHQAFMTEDAMQAISNVSLENAEMFLKGTWAGNPNQCTQQKGAAPARQPVAMPAARL

>m51a1_g11973_Mastigamoeba balamuthi mb d-3-phosphoglycerate dehydrogenase
MRARVLVADNIDKQGLAILRRGADVDVKTGMTPAQLAQAIGPYDALVIRSASRVTKEVIDAARALRVIARAGVGVDNVDVEAATAKGIIVVNSPGGNTVAAAEHTLSMMMSLARHIPVADKLMKDGKWDRKLIGVQLFKKTLGIIGLGRVGLHVATVARAAGMTLIGFDPYLTPERAKMISGVQFVPLDELVAKADFITLHVPKTPQTENLINEAQLGRMKPTARIINCSRGGVINEAALAAALKAGRIAGAALDVFDEEPLSDKSPLRTVTDGRRLVMTPHLGASTAEAQVNVAVDVAEQVVDILKGLPPRAAVNLPGIRPEVIEKTMPWMLVAESLGQLLAQLFSQPMQSLSVVVRGPAAKDAEMRLVVSSAIKGALFRSVASEERVTYVNASMQARRRGVYVSETRSEDGHAEIELIGKSPVGPSLVEEHSCSATHDGLDVWINNIDGFRMQVPATQRMLIHHHVDAPGVIGRMGTVLGGHDINISSMQVGRKGVRGEAVTVLNVDNVVPQAVADEMRKMPNVRSLAYIELTANGIPSSPSPAPAPKSALAPKL

>m51a1_g13852_Mastigamoeba balamuthi mb Nudix
MPEDATQQPLLTGTSDPYNGITIDVACLPQAPEAFTAAITASMAEWRAQGRRAVWLELPAQLASHVPIAVSAGFEYHHVQGTSLVLSAWLQNEPDKRPGYATHFVGVGGAVVNDKGELLLVRERYAYSWLWKLPGGLAAPGEDIGTAAVREVREETGLETEFEGIIGVRQLPVARMGAGDVYFVCKLRALDQDAPLRREESEIAEIRWIDLDEYRQMKLPALMRTIADALAQPAPVAKPVVPQSLDGRVQHIFINPSCPAHKSKL

>m51a1_g3608_Mastigamoeba balamuthi mb Tagatose-6-phosphate kinase
MDRSAVPGFVVVCLNPTLQKTLVLPRLWEGQVNRVARHLLDASGKGINVARVLVQLGERAVQLCQAGGRDREVFLELARGDGVEVSWVESRAELRYCYTLVNEAQRTTTEVVEEGRPVSDAADALVRARFDELTSPGRGAHTVVVTGSRAPGFSAALFADLVAAAKRRGLRVVCDYRGADLLASMAAARRHKAQPRRTFLPELSGEVAREGAEVPERVMCAVRSKMAELWRAQGTRCIVTRGTQPTLYVAESGDVRERAIARAEGPVVNTIGCGDAFTAGYAAGMARGLSVEGCVDLGHQCGARNATCLRPGVITAAAAPTEKPLAEILATRSRL

>m51a1_g7332_Mastigamoeba balamuthi mb Myo-inositol 2-dehydrogenase
MSQLANDYPSAVAGTPRVVLFGFGRMGRFRFGLFDETGAVDCAAVVDPAMPGRSVRAQRRAVDVPTFARLADVPRASYDAVWVSCPTVHHPSAIRDALAAGVKMIYCEKMIAFDEEKVRECYALCRAAGAQLFCGWMRRHDKHFCKLASEVQQVRASGDEIVYLRLVSKDWPKVDPKFLKTLGSIFEDLMCHDFSLVDLFLEGRMPCTVEAGGSDTTGADIWDIGWARLQYPGGLSVLLESYRFGDGKYDNTATVVTRSGRVLRSDVVEAMTFMERYHEAFTAEVLWYGRALRGEAPPRRVSPRTCEMVARLVDLTEQAAKVGHPVNAESGAPAAKL

>m51a1_g5591_Mastigamoeba balamuthi mb Xanthine dehydrogenase
MSAYSYVQESLVFYLNGRRVEVAGEDVDPRATLAEYIRSQGLTGTKIGCAEGGCGACTVMISHYDRAASAVVHRSVASCLLPLPYVDHMLVTTVEGVASKLGQGHPIQENLAKKHGTQCGFCSPGIVMSMYSTAHRKPHLSMYDVEECLDGNLCRCTGYRAILEAAHAIAEDYDPGQDGKLSQEASKTISCAREAVQATVVFPEELKEAPKPLRLVSKAGSWFRPVSLSELLDLKAAVPSAQVLGGKHSFPEIEASGSARTPDVPRRGAQLVSGNTELGYHERYHPSPPGSFAAFVSTASVAELRAIEVTERGIRVGVATTINGLIRVCEDEAHKGLPSAEGYRAVVNILRVFANNQVRDMGTLGGSLVTADPLSDLYPALVSLGSSIKLVSKKAEREMLLDEFVTGENETQLRSDEIVLSVFVPATRQREYAETFKESKRRVDAQSAVNAGMRVLLNADNTVAEMTIAIGALGPRAAYRCKKTEAAIAGKPWTEEMIMHATAILKEELSSVVVKARGAASYRVTVGCSLLYKFFAAVCHRSGVSACKSLCSAVPETRHVLHTSHQKYEDPVPGSKVGAPVPHLAADLHVRGSARFVADLPEPTGCLHAVYALTKKAHAKLLRVDVSEALKSPGVYGVYTAKDIPSQRKLGTLVLDEEFIAGDEVVYWGQPGAVVVATTHKAARAGAAKVVFEYEDLPSVLTIEEAVAKSSYLEPEHDWKLLVRGDPDGALSRAQHVIEGEVRVGGQEHFYIEPQAALVIPGDTYMIHVTSQNPTRMQKAVAMVLGLPMNRVESRMERIGGGFGGKQDRPQFLAAATALAAHCSGRPVKMVLERDDDMQVTGQRHEFLGKYKVAFNDSGRIEAAQLELLANGGCSVDLTPAVVEVAMFAIDNCYKFDNIRIRGIPCRTNRVSCTAYRGFGKPQAMVITETIIDHVARAAGLSTLQVREANILRKGDSIIDGTVVEDQFSQCWTPLKEMFERKIVAVDTFNKENKWRKRGLALLPSRNNIGFEADCLNQAGALIHVYMDGSVFVTHGGSEMGQGLHTKLAQIAADALGCPFERIHVSASSTDRVPNTTATAASTGSDLNGSAVANAAKQLRERLDKLIEQFPDLKGKPWEALVSRAYGERVQLSASGFHCFEKYTFNWQQHKGRSSLYNIWGAALAEVELDVLTGQWRAHTIDVVQDCGHSLNPAIDVGQVEGGLAQGIGLYTIEELMWARDGHMRTRNVSTYKIPTHDDIPECINVTLLSGSRSVGGVCGNKSPSEVGVQLSASVLFALKEAVYAAREELSQSREFFRLDTPATVEKIRMACPTPFNAKI

>m51a1_g158_Mastigamoeba balamuthi mb Pantetheine-phosphate adenylyltransferase
MLVELPVPNPAEPLASEEWAAHLKSLRQLVLARRPARLFVSLAAPASSALSLAYVQRLAIAVYTEVMDQDAACDVLVIPPHRAQDPRAYLPCTTAVDLASGLGAPSGVADVAVAWSGPLPANSGEAAKTYEAVCVGGTFDRLHAGHKLLLTVAALSVSPTGRLHVGVTNPSMLASKALRDRIQPFEQRRAAVERALQWLAPGIDAVVMALEDPCGPAVSIPEMQAVVVTRETLAGADAINKQRKERSFAPLDAVVIEYVPAPKSIAGADGKLSSTLLRKREIAPAKL
